# Supplementary material for: Aggressiveness of non-EMT breast cancer cells relies on FBXO11 activity
Source: Mol Cancer. 2018 Dec 10;17:171. doi: 10.1186/s12943-018-0918-6 (PMC6287350; doi:10.1186/s12943-018-0918-6)
Supplement: Supplementary file 1 — pLKO human shRNA library and its validation. (XLS 1013 kb) [file 12943_2018_918_MOESM1_ESM.xls]

## Sheet: Search Items
Plate		Clone ID
		TRCN0000194861
		TRCN0000010299
		TRCN0000039951
		TRCN0000003719
		TRCN0000003720
		TRCN0000003721
		TRCN0000003722
		TRCN0000003723
		TRCN0000019071
		TRCN0000019072
		TRCN0000230864
		TRCN0000295892
		TRCN0000288710
		TRCN0000010419
		TRCN0000118702
		TRCN0000118703
		TRCN0000118704
		TRCN0000118705
		TRCN0000118706
		TRCN0000020387
		TRCN0000020384
		TRCN0000020385
		TRCN0000020386
		TRCN0000020388
		TRCN0000018890
		TRCN0000018891
		TRCN0000018892
		TRCN0000018893
		TRCN0000018894
		TRCN0000019189
		TRCN0000019190
		TRCN0000019191
		TRCN0000019192
		TRCN0000019193
		TRCN0000013590
		TRCN0000342811
		TRCN0000013592
		TRCN0000051228
		TRCN0000051229
		TRCN0000051230
		TRCN0000051231
		TRCN0000051232
		TRCN0000152323
		TRCN0000153166
		TRCN0000151365
		TRCN0000150855
		TRCN0000152376
		TRCN0000064678
		TRCN0000064679
		TRCN0000064680
		TRCN0000064681
		TRCN0000064682
		TRCN0000140284
		TRCN0000107970
		TRCN0000107971
		TRCN0000107974
		TRCN0000118437
		TRCN0000118440
		TRCN0000234588
		TRCN0000166974
		TRCN0000172422
		TRCN0000359999
		TRCN0000277624
		TRCN0000153757
		TRCN0000179964
		TRCN0000154000
		TRCN0000154818
		TRCN0000154941
		TRCN0000107715
		TRCN0000107716
		TRCN0000107717
		TRCN0000107718
		TRCN0000107719
		TRCN0000155153
		TRCN0000154819
		TRCN0000156927
		TRCN0000157410
		TRCN0000155817
		TRCN0000155086
		TRCN0000151593
		TRCN0000153088
		TRCN0000230672
		TRCN0000218368
		TRCN0000371068
		TRCN0000147748
		TRCN0000147052
		TRCN0000180749
		TRCN0000148133
		TRCN0000179331
		TRCN0000136670
		TRCN0000134753
		TRCN0000136628
		TRCN0000134063
		TRCN0000136946
		TRCN0000149533
		TRCN0000146511
		TRCN0000149620
		TRCN0000148663
		TRCN0000149672
		TRCN0000358520
		TRCN0000045328
		TRCN0000045329
		TRCN0000045330
		TRCN0000045331
		TRCN0000045332
		TRCN0000237972
		TRCN0000237976
		TRCN0000237974
		TRCN0000237975
		TRCN0000237973
		TRCN0000236677
		TRCN0000236679
		TRCN0000236676
		TRCN0000236678
		TRCN0000359975
		TRCN0000237899
		TRCN0000237902
		TRCN0000237901
		TRCN0000237900
		TRCN0000237903
		TRCN0000283815
		TRCN0000283819
		TRCN0000268876
		TRCN0000253861
		TRCN0000253863
		TRCN0000253860
		TRCN0000253862
		TRCN0000236621
		TRCN0000236619
		TRCN0000236618
		TRCN0000035574
		TRCN0000035575
		TRCN0000035576
		TRCN0000035577
		TRCN0000035578
		TRCN0000230890
		TRCN0000230891
		TRCN0000230892
		TRCN0000218496
		TRCN0000219069
		TRCN0000263134
		TRCN0000263136
		TRCN0000282501
		TRCN0000263133
		TRCN0000263135
		TRCN0000021226
		TRCN0000234576
		TRCN0000234575
		TRCN0000254057
		TRCN0000254058
		TRCN0000254054
		TRCN0000254035
		TRCN0000253952
		TRCN0000254038
		TRCN0000337219
		TRCN0000337218
		TRCN0000350851
		TRCN0000337217
		TRCN0000337154
		TRCN0000338878
		TRCN0000350999
		TRCN0000338877
		TRCN0000338875
		TRCN0000338876
		TRCN0000196538
		TRCN0000219647
		TRCN0000039614
		TRCN0000013608
		TRCN0000013609
		TRCN0000013610
		TRCN0000013611
		TRCN0000013612
		TRCN0000013628
		TRCN0000013629
		TRCN0000013630
		TRCN0000013631
		TRCN0000013632
		TRCN0000151907
		TRCN0000151756
		TRCN0000152592
		TRCN0000154627
		TRCN0000151594
		TRCN0000021309
		TRCN0000021311
		TRCN0000021312
		TRCN0000021334
		TRCN0000021335
		TRCN0000236467
		TRCN0000021359
		TRCN0000021360
		TRCN0000021361
		TRCN0000021363
		TRCN0000380981
		TRCN0000279733
		TRCN0000003800
		TRCN0000003801
		TRCN0000021893
		TRCN0000021890
		TRCN0000021891
		TRCN0000009883
		TRCN0000039885
		TRCN0000039886
		TRCN0000019739
		TRCN0000019740
		TRCN0000421494
		TRCN0000420827
		TRCN0000019743
		TRCN0000195198
		TRCN0000004823
		TRCN0000004819
		TRCN0000035894
		TRCN0000035897
		TRCN0000035898
		TRCN0000290479
		TRCN0000290478
		TRCN0000035931
		TRCN0000019214
		TRCN0000019215
		TRCN0000019216
		TRCN0000019217
		TRCN0000019218
		TRCN0000050528
		TRCN0000050529
		TRCN0000050530
		TRCN0000050531
		TRCN0000050532
		TRCN0000006303
		TRCN0000195124
		TRCN0000196703
		TRCN0000013713
		TRCN0000013716
		TRCN0000219047
		TRCN0000082855
		TRCN0000082856
		TRCN0000082857
		TRCN0000002439
		TRCN0000002440
		TRCN0000002441
		TRCN0000002442
		TRCN0000010708
		TRCN0000018931
		TRCN0000018932
		TRCN0000018934
		TRCN0000019009
		TRCN0000019011
		TRCN0000019013
		TRCN0000274033
		TRCN0000019029
		TRCN0000019031
		TRCN0000019032
		TRCN0000019033
		TRCN0000021065
		TRCN0000232079
		TRCN0000232081
		TRCN0000017303
		TRCN0000274038
		TRCN0000017307
		TRCN0000015429
		TRCN0000358382
		TRCN0000358468
		TRCN0000015968
		TRCN0000015969
		TRCN0000015971
		TRCN0000015972
		TRCN0000434388
		TRCN0000014775
		TRCN0000234765
		TRCN0000234767
		TRCN0000064093
		TRCN0000064094
		TRCN0000064095
		TRCN0000064096
		TRCN0000064097
		TRCN0000019187
		TRCN0000274202
		TRCN0000358455
		TRCN0000003869
		TRCN0000003865
		TRCN0000003868
		TRCN0000014593
		TRCN0000014594
		TRCN0000014595
		TRCN0000014596
		TRCN0000014597
		TRCN0000038885
		TRCN0000298714
		TRCN0000298772
		TRCN0000021989
		TRCN0000021990
		TRCN0000021992
		TRCN0000272669
		TRCN0000281894
		TRCN0000284821
		TRCN0000035250
		TRCN0000035252
		TRCN0000291734
		TRCN0000006894
		TRCN0000006895
		TRCN0000006896
		TRCN0000063713
		TRCN0000063714
		TRCN0000063715
		TRCN0000063716
		TRCN0000063717
		TRCN0000050624
		TRCN0000050625
		TRCN0000050627
		TRCN0000020329
		TRCN0000330445
		TRCN0000367881
		TRCN0000272562
		TRCN0000272618
		TRCN0000010836
		TRCN0000015548
		TRCN0000015549
		TRCN0000015550
		TRCN0000015551
		TRCN0000015552
		TRCN0000298820
		TRCN0000295966
		TRCN0000039587
		TRCN0000021264
		TRCN0000021265
		TRCN0000021266
		TRCN0000021267
		TRCN0000021268
		TRCN0000146887
		TRCN0000179523
		TRCN0000180907
		TRCN0000147991
		TRCN0000147806
		TRCN0000015779
		TRCN0000015780
		TRCN0000015781
		TRCN0000231642
		TRCN0000257314
		TRCN0000355694
		TRCN0000018213
		TRCN0000018214
		TRCN0000018217
		TRCN0000019174
		TRCN0000019175
		TRCN0000019176
		TRCN0000019177
		TRCN0000019178
		TRCN0000019224
		TRCN0000019227
		TRCN0000019228
		TRCN0000019269
		TRCN0000019270
		TRCN0000019272
		TRCN0000019648
		TRCN0000280371
		TRCN0000280374
		TRCN0000019704
		TRCN0000019705
		TRCN0000019706
		TRCN0000019707
		TRCN0000019708
		TRCN0000050350
		TRCN0000050351
		TRCN0000050352
		TRCN0000158337
		TRCN0000275372
		TRCN0000275322
		TRCN0000118834
		TRCN0000289186
		TRCN0000307042
		TRCN0000016093
		TRCN0000016095
		TRCN0000329822
		TRCN0000021674
		TRCN0000021675
		TRCN0000021677
		TRCN0000121676
		TRCN0000139997
		TRCN0000122627
		TRCN0000020514
		TRCN0000232160
		TRCN0000232156
		TRCN0000017308
		TRCN0000017309
		TRCN0000017310
		TRCN0000013138
		TRCN0000013139
		TRCN0000013140
		TRCN0000013141
		TRCN0000013142
		TRCN0000013158
		TRCN0000013159
		TRCN0000013161
		TRCN0000035414
		TRCN0000035415
		TRCN0000035417
		TRCN0000000229
		TRCN0000000230
		TRCN0000000231
		TRCN0000000232
		TRCN0000000233
		TRCN0000022229
		TRCN0000022230
		TRCN0000022231
		TRCN0000022232
		TRCN0000022233
		TRCN0000013213
		TRCN0000013214
		TRCN0000013215
		TRCN0000013216
		TRCN0000013217
		TRCN0000034736
		TRCN0000034737
		TRCN0000034738
		TRCN0000234579
		TRCN0000234580
		TRCN0000234578
		TRCN0000004078
		TRCN0000004079
		TRCN0000004080
		TRCN0000004081
		TRCN0000004082
		TRCN0000381067
		TRCN0000021205
		TRCN0000021208
		TRCN0000021259
		TRCN0000021260
		TRCN0000021261
		TRCN0000021262
		TRCN0000021263
		TRCN0000194993
		TRCN0000004824
		TRCN0000004825
		TRCN0000004826
		TRCN0000004827
		TRCN0000018528
		TRCN0000018529
		TRCN0000018530
		TRCN0000013313
		TRCN0000013314
		TRCN0000013316
		TRCN0000274442
		TRCN0000274441
		TRCN0000285209
		TRCN0000013319
		TRCN0000013320
		TRCN0000280391
		TRCN0000035449
		TRCN0000035450
		TRCN0000035451
		TRCN0000035452
		TRCN0000035453
		TRCN0000234958
		TRCN0000234960
		TRCN0000234961
		TRCN0000013183
		TRCN0000013185
		TRCN0000013186
		TRCN0000013187
		TRCN0000013184
		TRCN0000022022
		TRCN0000022023
		TRCN0000022020
		TRCN0000107560
		TRCN0000358763
		TRCN0000358695
		TRCN0000013471
		TRCN0000280395
		TRCN0000280441
		TRCN0000013663
		TRCN0000013666
		TRCN0000013667
		TRCN0000013664
		TRCN0000013665
		TRCN0000006485
		TRCN0000006486
		TRCN0000006487
		TRCN0000006488
		TRCN0000011027
		TRCN0000035649
		TRCN0000035650
		TRCN0000035651
		TRCN0000035652
		TRCN0000035653
		TRCN0000156102
		TRCN0000363344
		TRCN0000363341
		TRCN0000166773
		TRCN0000292520
		TRCN0000292519
		TRCN0000040074
		TRCN0000040077
		TRCN0000010475
		TRCN0000016818
		TRCN0000016819
		TRCN0000016820
		TRCN0000319153
		TRCN0000319152
		TRCN0000019129
		TRCN0000019130
		TRCN0000019133
		TRCN0000149872
		TRCN0000148741
		TRCN0000149610
		TRCN0000149921
		TRCN0000280610
		TRCN0000149156
		TRCN0000147100
		TRCN0000147275
		TRCN0000006284
		TRCN0000196898
		TRCN0000195260
		TRCN0000021909
		TRCN0000021910
		TRCN0000021912
		TRCN0000021913
		TRCN0000358930
		TRCN0000013133
		TRCN0000013134
		TRCN0000013135
		TRCN0000013137
		TRCN0000013136
		TRCN0000013170
		TRCN0000013171
		TRCN0000013168
		TRCN0000022115
		TRCN0000022116
		TRCN0000234754
		TRCN0000013358
		TRCN0000230497
		TRCN0000218670
		TRCN0000013374
		TRCN0000013376
		TRCN0000013377
		TRCN0000019799
		TRCN0000019800
		TRCN0000019801
		TRCN0000019802
		TRCN0000019803
		TRCN0000130348
		TRCN0000276335
		TRCN0000285539
		TRCN0000013456
		TRCN0000329857
		TRCN0000329856
		TRCN0000018976
		TRCN0000018977
		TRCN0000018978
		TRCN0000139463
		TRCN0000142875
		TRCN0000139402
		TRCN0000139812
		TRCN0000140811
		TRCN0000195467
		TRCN0000195103
		TRCN0000004814
		TRCN0000358750
		TRCN0000296776
		TRCN0000107369
		TRCN0000330971
		TRCN0000021239
		TRCN0000021240
		TRCN0000021241
		TRCN0000021242
		TRCN0000014629
		TRCN0000014632
		TRCN0000329872
		TRCN0000166775
		TRCN0000160812
		TRCN0000160901
		TRCN0000006310
		TRCN0000006311
		TRCN0000315433
		TRCN0000018578
		TRCN0000235562
		TRCN0000235566
		TRCN0000021634
		TRCN0000021635
		TRCN0000021636
		TRCN0000021637
		TRCN0000021638
		TRCN0000074158
		TRCN0000074159
		TRCN0000074160
		TRCN0000074161
		TRCN0000074162
		TRCN0000020079
		TRCN0000020081
		TRCN0000020083
		TRCN0000020158
		TRCN0000020156
		TRCN0000020157
		TRCN0000013790
		TRCN0000013791
		TRCN0000013792
		TRCN0000002529
		TRCN0000002530
		TRCN0000002531
		TRCN0000016264
		TRCN0000016267
		TRCN0000274017
		TRCN0000018519
		TRCN0000018520
		TRCN0000018521
		TRCN0000035958
		TRCN0000331664
		TRCN0000035954
		TRCN0000040058
		TRCN0000288599
		TRCN0000288659
		TRCN0000019234
		TRCN0000019235
		TRCN0000019236
		TRCN0000019237
		TRCN0000019238
		TRCN0000074278
		TRCN0000074279
		TRCN0000074281
		TRCN0000234320
		TRCN0000219076
		TRCN0000234318
		TRCN0000013383
		TRCN0000013384
		TRCN0000013385
		TRCN0000013386
		TRCN0000013387
		TRCN0000004838
		TRCN0000004835
		TRCN0000004836
		TRCN0000074273
		TRCN0000074274
		TRCN0000074275
		TRCN0000074276
		TRCN0000074277
		TRCN0000073268
		TRCN0000073269
		TRCN0000073270
		TRCN0000073271
		TRCN0000073272
		TRCN0000293556
		TRCN0000286103
		TRCN0000293554
		TRCN0000016073
		TRCN0000016074
		TRCN0000016075
		TRCN0000016076
		TRCN0000016077
		TRCN0000015492
		TRCN0000297821
		TRCN0000280378
		TRCN0000018865
		TRCN0000018869
		TRCN0000218999
		TRCN0000013163
		TRCN0000013164
		TRCN0000013165
		TRCN0000013166
		TRCN0000013167
		TRCN0000013478
		TRCN0000013479
		TRCN0000013480
		TRCN0000013481
		TRCN0000013482
		TRCN0000018001
		TRCN0000018002
		TRCN0000017998
		TRCN0000034569
		TRCN0000034570
		TRCN0000034571
		TRCN0000034572
		TRCN0000034573
		TRCN0000140749
		TRCN0000139493
		TRCN0000141458
		TRCN0000297407
		TRCN0000021662
		TRCN0000021661
		TRCN0000001138
		TRCN0000349546
		TRCN0000318422
		TRCN0000019899
		TRCN0000019900
		TRCN0000019901
		TRCN0000019902
		TRCN0000019903
		TRCN0000156041
		TRCN0000155016
		TRCN0000244826
		TRCN0000015928
		TRCN0000015929
		TRCN0000015930
		TRCN0000015931
		TRCN0000015932
		TRCN0000380595
		TRCN0000380884
		TRCN0000382516
		TRCN0000059089
		TRCN0000059090
		TRCN0000059091
		TRCN0000235017
		TRCN0000235019
		TRCN0000235018
		TRCN0000004832
		TRCN0000314667
		TRCN0000314665
		TRCN0000314976
		TRCN0000004839
		TRCN0000004842
		TRCN0000157653
		TRCN0000156306
		TRCN0000154724
		TRCN0000019394
		TRCN0000019395
		TRCN0000019396
		TRCN0000256355
		TRCN0000256353
		TRCN0000303447
		TRCN0000303446
		TRCN0000107086
		TRCN0000005753
		TRCN0000005754
		TRCN0000005755
		TRCN0000010965
		TRCN0000010964
		TRCN0000148135
		TRCN0000281202
		TRCN0000281200
		TRCN0000014745
		TRCN0000014746
		TRCN0000229671
		TRCN0000062557
		TRCN0000299517
		TRCN0000299515
		TRCN0000310464
		TRCN0000299677
		TRCN0000299678
		TRCN0000060705
		TRCN0000060706
		TRCN0000060707
		TRCN0000034259
		TRCN0000034260
		TRCN0000034261
		TRCN0000034263
		TRCN0000218518
		TRCN0000015500
		TRCN0000360105
		TRCN0000360107
		TRCN0000020317
		TRCN0000020318
		TRCN0000020315
		TRCN0000156835
		TRCN0000154322
		TRCN0000158015
		TRCN0000146300
		TRCN0000146999
		TRCN0000276149
		TRCN0000365196
		TRCN0000365253
		TRCN0000370320
		TRCN0000019639
		TRCN0000019642
		TRCN0000276447
		TRCN0000230191
		TRCN0000218498
		TRCN0000014548
		TRCN0000153782
		TRCN0000151221
		TRCN0000153118
		TRCN0000014728
		TRCN0000014729
		TRCN0000014730
		TRCN0000014731
		TRCN0000014732
		TRCN0000014762
		TRCN0000329952
		TRCN0000358504
		TRCN0000021253
		TRCN0000275479
		TRCN0000275542
		TRCN0000157147
		TRCN0000151058
		TRCN0000156485
		TRCN0000153021
		TRCN0000153414
		TRCN0000019380
		TRCN0000229929
		TRCN0000229927
		TRCN0000180006
		TRCN0000147182
		TRCN0000180908
		TRCN0000179648
		TRCN0000181085
		TRCN0000274245
		TRCN0000285168
		TRCN0000382117
		TRCN0000180670
		TRCN0000178953
		TRCN0000181026
		TRCN0000181000
		TRCN0000240478
		TRCN0000051433
		TRCN0000051434
		TRCN0000051435
		TRCN0000051436
		TRCN0000051437
		TRCN0000107580
		TRCN0000107581
		TRCN0000107582
		TRCN0000022105
		TRCN0000022107
		TRCN0000022108
		TRCN0000062223
		TRCN0000062224
		TRCN0000062225
		TRCN0000150542
		TRCN0000150625
		TRCN0000150981
		TRCN0000184470
		TRCN0000230649
		TRCN0000035684
		TRCN0000035685
		TRCN0000035686
		TRCN0000035688
		TRCN0000035687
		TRCN0000006258
		TRCN0000006259
		TRCN0000006255
		TRCN0000006256
		TRCN0000006257
		TRCN0000034214
		TRCN0000034215
		TRCN0000034216
		TRCN0000034217
		TRCN0000353706
		TRCN0000018293
		TRCN0000018294
		TRCN0000018295
		TRCN0000018296
		TRCN0000018297
		TRCN0000018984
		TRCN0000018987
		TRCN0000018988
		TRCN0000019150
		TRCN0000019151
		TRCN0000019153
		TRCN0000413162
		TRCN0000019152
		TRCN0000019019
		TRCN0000280366
		TRCN0000019023
		TRCN0000019021
		TRCN0000019020
		TRCN0000166665
		TRCN0000165843
		TRCN0000161885
		TRCN0000017423
		TRCN0000017424
		TRCN0000017425
		TRCN0000017426
		TRCN0000017427
		TRCN0000021629
		TRCN0000021630
		TRCN0000021632
		TRCN0000015413
		TRCN0000015414
		TRCN0000015416
		TRCN0000015417
		TRCN0000420797
		TRCN0000005309
		TRCN0000005310
		TRCN0000005311
		TRCN0000005312
		TRCN0000010933
		TRCN0000108115
		TRCN0000108116
		TRCN0000108117
		TRCN0000108119
		TRCN0000108118
		TRCN0000280911
		TRCN0000280853
		TRCN0000022031
		TRCN0000013038
		TRCN0000013039
		TRCN0000013040
		TRCN0000013041
		TRCN0000013042
		TRCN0000293281
		TRCN0000293349
		TRCN0000293350
		TRCN0000033694
		TRCN0000033695
		TRCN0000033696
		TRCN0000033697
		TRCN0000033698
		TRCN0000015963
		TRCN0000015964
		TRCN0000015965
		TRCN0000015966
		TRCN0000015967
		TRCN0000015804
		TRCN0000230480
		TRCN0000230481
		TRCN0000021916
		TRCN0000021917
		TRCN0000352909
		TRCN0000274183
		TRCN0000274182
		TRCN0000019818
		TRCN0000107680
		TRCN0000107682
		TRCN0000303973
		TRCN0000303915
		TRCN0000107681
		TRCN0000021374
		TRCN0000021376
		TRCN0000021378
		TRCN0000013153
		TRCN0000013154
		TRCN0000013155
		TRCN0000013156
		TRCN0000013157
		TRCN0000344704
		TRCN0000344645
		TRCN0000379990
		TRCN0000147446
		TRCN0000147689
		TRCN0000280595
		TRCN0000004303
		TRCN0000273428
		TRCN0000273371
		TRCN0000035485
		TRCN0000035486
		TRCN0000271472
		TRCN0000013399
		TRCN0000013400
		TRCN0000013402
		TRCN0000230071
		TRCN0000218082
		TRCN0000218523
		TRCN0000021810
		TRCN0000021811
		TRCN0000021812
		TRCN0000040218
		TRCN0000040220
		TRCN0000040221
		TRCN0000229630
		TRCN0000218734
		TRCN0000018983
		TRCN0000038889
		TRCN0000038890
		TRCN0000038892
		TRCN0000018944
		TRCN0000018945
		TRCN0000018946
		TRCN0000018947
		TRCN0000018948
		TRCN0000018546
		TRCN0000018547
		TRCN0000232660
		TRCN0000229983
		TRCN0000218139
		TRCN0000218242
		TRCN0000003032
		TRCN0000107305
		TRCN0000107307
		TRCN0000107308
		TRCN0000359598
		TRCN0000359651
		TRCN0000359579
		TRCN0000019360
		TRCN0000019361
		TRCN0000019362
		TRCN0000330010
		TRCN0000330009
		TRCN0000329957
		TRCN0000051308
		TRCN0000051309
		TRCN0000051310
		TRCN0000051311
		TRCN0000051312
		TRCN0000148112
		TRCN0000276105
		TRCN0000276169
		TRCN0000137596
		TRCN0000138271
		TRCN0000137748
		TRCN0000038754
		TRCN0000038755
		TRCN0000038756
		TRCN0000038757
		TRCN0000038758
		TRCN0000151186
		TRCN0000154102
		TRCN0000151378
		TRCN0000158058
		TRCN0000151543
		TRCN0000004352
		TRCN0000273315
		TRCN0000273256
		TRCN0000019679
		TRCN0000019680
		TRCN0000019682
		TRCN0000019683
		TRCN0000019681
		TRCN0000289977
		TRCN0000296491
		TRCN0000289976
		TRCN0000229784
		TRCN0000229785
		TRCN0000218199
		TRCN0000015568
		TRCN0000015569
		TRCN0000015570
		TRCN0000015571
		TRCN0000015572
		TRCN0000019924
		TRCN0000365482
		TRCN0000365481
		TRCN0000240737
		TRCN0000240736
		TRCN0000240738
		TRCN0000074270
		TRCN0000074271
		TRCN0000074272
		TRCN0000140161
		TRCN0000139024
		TRCN0000142077
		TRCN0000303658
		TRCN0000303657
		TRCN0000299538
		TRCN0000158789
		TRCN0000161812
		TRCN0000159158
		TRCN0000083568
		TRCN0000083569
		TRCN0000083570
		TRCN0000083571
		TRCN0000083572
		TRCN0000237837
		TRCN0000237839
		TRCN0000240766
		TRCN0000240768
		TRCN0000240769
		TRCN0000235709
		TRCN0000235713
		TRCN0000235711
		TRCN0000147345
		TRCN0000146865
		TRCN0000358991
		TRCN0000019065
		TRCN0000019067
		TRCN0000019068
		TRCN0000019066
		TRCN0000019064
		TRCN0000245140
		TRCN0000245141
		TRCN0000245143
		TRCN0000049658
		TRCN0000049660
		TRCN0000049662
		TRCN0000052098
		TRCN0000052100
		TRCN0000052101
		TRCN0000299560
		TRCN0000052099
		TRCN0000016399
		TRCN0000016401
		TRCN0000016402
		TRCN0000019286
		TRCN0000019287
		TRCN0000233206
		TRCN0000018138
		TRCN0000018139
		TRCN0000018140
		TRCN0000018141
		TRCN0000018142
		TRCN0000155700
		TRCN0000155505
		TRCN0000155042
		TRCN0000013495
		TRCN0000234910
		TRCN0000234913
		TRCN0000196384
		TRCN0000195059
		TRCN0000004856
		TRCN0000150815
		TRCN0000152242
		TRCN0000152168
		TRCN0000153348
		TRCN0000153349
		TRCN0000005958
		TRCN0000005959
		TRCN0000005960
		TRCN0000005961
		TRCN0000005962
		TRCN0000019554
		TRCN0000019556
		TRCN0000359621
		TRCN0000004780
		TRCN0000004781
		TRCN0000004784
		TRCN0000322869
		TRCN0000322870
		TRCN0000322871
		TRCN0000141114
		TRCN0000142121
		TRCN0000140848
		TRCN0000145434
		TRCN0000141194
		TRCN0000129645
		TRCN0000129644
		TRCN0000129912
		TRCN0000127907
		TRCN0000130595
		TRCN0000141891
		TRCN0000142728
		TRCN0000142045
		TRCN0000046071
		TRCN0000046068
		TRCN0000046072
		TRCN0000329963
		TRCN0000381567
		TRCN0000379460
		TRCN0000218026
		TRCN0000230620
		TRCN0000230617
		TRCN0000022054
		TRCN0000022055
		TRCN0000022056
		TRCN0000022057
		TRCN0000022058
		TRCN0000245584
		TRCN0000245587
		TRCN0000245585
		TRCN0000358844
		TRCN0000358911
		TRCN0000358845
		TRCN0000018920
		TRCN0000018921
		TRCN0000018922
		TRCN0000018923
		TRCN0000018924
		TRCN0000019115
		TRCN0000019116
		TRCN0000019117
		TRCN0000019118
		TRCN0000274375
		TRCN0000303286
		TRCN0000063340
		TRCN0000063341
		TRCN0000107805
		TRCN0000107806
		TRCN0000107807
		TRCN0000107808
		TRCN0000234602
		TRCN0000018513
		TRCN0000018514
		TRCN0000018515
		TRCN0000018516
		TRCN0000018517
		TRCN0000263372
		TRCN0000263371
		TRCN0000263373
		TRCN0000263374
		TRCN0000263370
		TRCN0000138572
		TRCN0000275380
		TRCN0000379665
		TRCN0000038726
		TRCN0000038727
		TRCN0000038728
		TRCN0000195442
		TRCN0000255687
		TRCN0000255686
		TRCN0000370638
		TRCN0000312679
		TRCN0000050260
		TRCN0000229296
		TRCN0000229297
		TRCN0000229298
		TRCN0000016866
		TRCN0000016863
		TRCN0000016864
		TRCN0000016865
		TRCN0000016867
		TRCN0000147760
		TRCN0000148746
		TRCN0000147815
		TRCN0000004092
		TRCN0000004093
		TRCN0000004096
		TRCN0000021794
		TRCN0000021795
		TRCN0000021796
		TRCN0000021797
		TRCN0000021798
		TRCN0000016908
		TRCN0000016909
		TRCN0000016910
		TRCN0000016911
		TRCN0000016912
		TRCN0000257021
		TRCN0000244793
		TRCN0000244791
		TRCN0000129967
		TRCN0000128133
		TRCN0000148786
		TRCN0000130684
		TRCN0000149202
		TRCN0000062733
		TRCN0000062734
		TRCN0000062735
		TRCN0000108185
		TRCN0000108186
		TRCN0000108187
		TRCN0000108188
		TRCN0000108189
		TRCN0000220049
		TRCN0000220050
		TRCN0000167236
		TRCN0000167101
		TRCN0000172803
		TRCN0000277697
		TRCN0000022004
		TRCN0000322655
		TRCN0000322586
		TRCN0000137779
		TRCN0000135709
		TRCN0000230402
		TRCN0000128564
		TRCN0000350754
		TRCN0000323229
		TRCN0000035539
		TRCN0000035541
		TRCN0000035543
		TRCN0000020109
		TRCN0000020110
		TRCN0000020112
		TRCN0000020113
		TRCN0000128673
		TRCN0000129127
		TRCN0000129395
		TRCN0000129334
		TRCN0000131049
		TRCN0000020161
		TRCN0000020162
		TRCN0000020163
		TRCN0000413476
		TRCN0000416642
		TRCN0000035564
		TRCN0000035565
		TRCN0000035566
		TRCN0000035568
		TRCN0000035567
		TRCN0000147109
		TRCN0000146353
		TRCN0000147816
		TRCN0000004177
		TRCN0000004178
		TRCN0000004179
		TRCN0000004180
		TRCN0000004181
		TRCN0000016315
		TRCN0000016316
		TRCN0000016317
		TRCN0000139498
		TRCN0000142729
		TRCN0000143369
		TRCN0000016795
		TRCN0000358521
		TRCN0000358522
		TRCN0000358484
		TRCN0000016793
		TRCN0000139228
		TRCN0000141375
		TRCN0000144852
		TRCN0000020254
		TRCN0000020256
		TRCN0000020258
		TRCN0000359663
		TRCN0000020257
		TRCN0000050473
		TRCN0000050474
		TRCN0000050476
		TRCN0000050477
		TRCN0000050475
		TRCN0000128361
		TRCN0000148481
		TRCN0000280788
		TRCN0000017093
		TRCN0000017095
		TRCN0000380564
		TRCN0000036999
		TRCN0000037000
		TRCN0000037001
		TRCN0000137161
		TRCN0000134840
		TRCN0000137911
		TRCN0000017402
		TRCN0000274395
		TRCN0000380232
		TRCN0000107360
		TRCN0000107361
		TRCN0000107363
		TRCN0000107364
		TRCN0000107362
		TRCN0000117922
		TRCN0000117923
		TRCN0000117924
		TRCN0000117925
		TRCN0000117926
		TRCN0000144133
		TRCN0000140572
		TRCN0000139958
		TRCN0000137269
		TRCN0000138939
		TRCN0000138895
		TRCN0000004206
		TRCN0000004207
		TRCN0000004208
		TRCN0000004209
		TRCN0000004210
		TRCN0000162098
		TRCN0000164468
		TRCN0000165212
		TRCN0000144344
		TRCN0000122172
		TRCN0000139778
		TRCN0000145351
		TRCN0000142853
		TRCN0000128012
		TRCN0000129968
		TRCN0000130307
		TRCN0000129867
		TRCN0000128784
		TRCN0000234829
		TRCN0000234831
		TRCN0000016293
		TRCN0000016294
		TRCN0000016295
		TRCN0000016296
		TRCN0000016297
		TRCN0000278947
		TRCN0000278877
		TRCN0000297587
		TRCN0000064783
		TRCN0000064786
		TRCN0000064787
		TRCN0000004220
		TRCN0000004221
		TRCN0000004222
		TRCN0000004223
		TRCN0000004224
		TRCN0000015613
		TRCN0000015614
		TRCN0000015615
		TRCN0000015616
		TRCN0000015617
		TRCN0000064823
		TRCN0000064826
		TRCN0000064827
		TRCN0000322839
		TRCN0000322841
		TRCN0000359508
		TRCN0000139148
		TRCN0000140405
		TRCN0000140908
		TRCN0000139000
		TRCN0000139194
		TRCN0000149414
		TRCN0000147186
		TRCN0000148837
		TRCN0000148192
		TRCN0000147464
		TRCN0000145489
		TRCN0000139265
		TRCN0000000306
		TRCN0000273217
		TRCN0000273147
		TRCN0000000312
		TRCN0000293319
		TRCN0000342432
		TRCN0000127962
		TRCN0000130644
		TRCN0000150131
		TRCN0000128558
		TRCN0000127977
		TRCN0000001278
		TRCN0000001280
		TRCN0000235508
		TRCN0000083587
		TRCN0000303846
		TRCN0000299980
		TRCN0000299956
		TRCN0000299933
		TRCN0000299934
		TRCN0000074225
		TRCN0000074226
		TRCN0000074227
		TRCN0000245021
		TRCN0000245017
		TRCN0000015994
		TRCN0000235890
		TRCN0000235889
		TRCN0000020824
		TRCN0000020825
		TRCN0000020826
		TRCN0000020827
		TRCN0000020828
		TRCN0000163997
		TRCN0000159424
		TRCN0000273671
		TRCN0000107445
		TRCN0000107446
		TRCN0000107447
		TRCN0000107448
		TRCN0000107449
		TRCN0000015581
		TRCN0000285558
		TRCN0000276467
		TRCN0000172755
		TRCN0000167410
		TRCN0000172274
		TRCN0000167981
		TRCN0000421673
		TRCN0000021185
		TRCN0000021188
		TRCN0000358963
		TRCN0000038771
		TRCN0000295991
		TRCN0000298783
		TRCN0000034635
		TRCN0000034638
		TRCN0000034636
		TRCN0000047868
		TRCN0000047869
		TRCN0000047870
		TRCN0000047871
		TRCN0000047872
		TRCN0000017448
		TRCN0000017449
		TRCN0000017450
		TRCN0000017452
		TRCN0000017451
		TRCN0000329992
		TRCN0000329990
		TRCN0000021149
		TRCN0000004851
		TRCN0000314872
		TRCN0000350469
		TRCN0000246171
		TRCN0000246167
		TRCN0000358527
		TRCN0000078739
		TRCN0000294437
		TRCN0000299665
		TRCN0000150550
		TRCN0000157609
		TRCN0000154711
		TRCN0000158279
		TRCN0000155824
		TRCN0000015258
		TRCN0000015259
		TRCN0000015260
		TRCN0000015261
		TRCN0000015262
		TRCN0000062663
		TRCN0000062664
		TRCN0000062665
		TRCN0000062666
		TRCN0000062667
		TRCN0000035149
		TRCN0000035150
		TRCN0000035152
		TRCN0000073277
		TRCN0000229346
		TRCN0000219006
		TRCN0000062333
		TRCN0000062334
		TRCN0000062335
		TRCN0000062336
		TRCN0000062337
		TRCN0000021744
		TRCN0000021746
		TRCN0000359541
		TRCN0000414692
		TRCN0000033875
		TRCN0000033876
		TRCN0000033877
		TRCN0000033878
		TRCN0000034717
		TRCN0000289812
		TRCN0000289742
		TRCN0000034749
		TRCN0000034750
		TRCN0000034751
		TRCN0000034752
		TRCN0000034753
		TRCN0000050048
		TRCN0000050049
		TRCN0000050051
		TRCN0000050052
		TRCN0000296009
		TRCN0000274401
		TRCN0000274459
		TRCN0000274467
		TRCN0000130403
		TRCN0000276085
		TRCN0000276083
		TRCN0000016761
		TRCN0000358530
		TRCN0000358531
		TRCN0000367872
		TRCN0000016804
		TRCN0000016805
		TRCN0000016806
		TRCN0000016807
		TRCN0000358488
		TRCN0000016844
		TRCN0000016845
		TRCN0000229716
		TRCN0000229717
		TRCN0000218103
		TRCN0000016888
		TRCN0000016889
		TRCN0000016890
		TRCN0000016891
		TRCN0000016892
		TRCN0000016933
		TRCN0000016934
		TRCN0000016935
		TRCN0000016936
		TRCN0000016937
		TRCN0000003196
		TRCN0000003197
		TRCN0000003198
		TRCN0000003199
		TRCN0000003200
		TRCN0000245634
		TRCN0000245631
		TRCN0000245632
		TRCN0000245635
		TRCN0000245633
		TRCN0000148268
		TRCN0000130139
		TRCN0000359304
		TRCN0000021865
		TRCN0000021866
		TRCN0000021867
		TRCN0000161874
		TRCN0000159848
		TRCN0000162329
		TRCN0000161177
		TRCN0000159043
		TRCN0000107700
		TRCN0000107702
		TRCN0000107703
		TRCN0000363282
		TRCN0000363258
		TRCN0000359091
		TRCN0000050343
		TRCN0000050344
		TRCN0000050345
		TRCN0000050346
		TRCN0000050347
		TRCN0000017048
		TRCN0000017049
		TRCN0000017050
		TRCN0000017051
		TRCN0000232344
		TRCN0000143219
		TRCN0000143814
		TRCN0000143010
		TRCN0000144063
		TRCN0000140695
		TRCN0000234397
		TRCN0000230207
		TRCN0000015704
		TRCN0000074343
		TRCN0000359826
		TRCN0000359825
		TRCN0000331339
		TRCN0000303943
		TRCN0000300137
		TRCN0000005096
		TRCN0000005097
		TRCN0000005098
		TRCN0000005099
		TRCN0000005100
		TRCN0000017843
		TRCN0000017844
		TRCN0000017845
		TRCN0000017846
		TRCN0000017847
		TRCN0000038879
		TRCN0000294334
		TRCN0000286981
		TRCN0000107763
		TRCN0000107764
		TRCN0000107760
		TRCN0000107761
		TRCN0000107762
		TRCN0000008742
		TRCN0000008743
		TRCN0000008744
		TRCN0000008745
		TRCN0000008746
		TRCN0000017948
		TRCN0000017949
		TRCN0000017950
		TRCN0000017951
		TRCN0000017952
		TRCN0000018003
		TRCN0000018004
		TRCN0000018005
		TRCN0000018006
		TRCN0000018007
		TRCN0000133641
		TRCN0000135063
		TRCN0000133877
		TRCN0000134648
		TRCN0000336896
		TRCN0000052188
		TRCN0000052189
		TRCN0000052190
		TRCN0000052191
		TRCN0000052192
		TRCN0000147762
		TRCN0000146531
		TRCN0000146873
		TRCN0000147038
		TRCN0000147788
		TRCN0000152532
		TRCN0000271503
		TRCN0000271505
		TRCN0000020044
		TRCN0000020045
		TRCN0000020046
		TRCN0000020047
		TRCN0000020048
		TRCN0000168145
		TRCN0000168302
		TRCN0000167082
		TRCN0000240942
		TRCN0000240941
		TRCN0000117984
		TRCN0000127950
		TRCN0000127532
		TRCN0000018553
		TRCN0000018554
		TRCN0000018555
		TRCN0000018940
		TRCN0000018941
		TRCN0000238372
		TRCN0000238370
		TRCN0000238371
		TRCN0000035754
		TRCN0000035757
		TRCN0000035758
		TRCN0000181003
		TRCN0000245116
		TRCN0000245117
		TRCN0000245119
		TRCN0000245118
		TRCN0000123290
		TRCN0000123292
		TRCN0000123293
		TRCN0000004619
		TRCN0000004622
		TRCN0000004623
		TRCN0000034831
		TRCN0000034832
		TRCN0000034833
		TRCN0000013338
		TRCN0000013340
		TRCN0000013341
		TRCN0000138689
		TRCN0000137919
		TRCN0000232854
		TRCN0000128610
		TRCN0000128333
		TRCN0000127780
		TRCN0000127634
		TRCN0000131081
		TRCN0000136881
		TRCN0000136815
		TRCN0000134192
		TRCN0000134067
		TRCN0000134846
		TRCN0000235147
		TRCN0000235144
		TRCN0000235145
		TRCN0000019260
		TRCN0000276031
		TRCN0000276028
		TRCN0000050265
		TRCN0000050267
		TRCN0000296926
		TRCN0000018523
		TRCN0000018524
		TRCN0000018525
		TRCN0000018526
		TRCN0000018527
		TRCN0000256780
		TRCN0000256778
		TRCN0000256779
		TRCN0000167158
		TRCN0000166907
		TRCN0000166906
		TRCN0000168303
		TRCN0000168826
		TRCN0000107440
		TRCN0000107441
		TRCN0000107443
		TRCN0000172344
		TRCN0000173069
		TRCN0000173096
		TRCN0000168757
		TRCN0000172707
		TRCN0000035703
		TRCN0000308219
		TRCN0000307142
		TRCN0000006935
		TRCN0000006936
		TRCN0000006937
		TRCN0000006938
		TRCN0000011057
		TRCN0000134498
		TRCN0000134663
		TRCN0000137880
		TRCN0000138344
		TRCN0000137564
		TRCN0000036057
		TRCN0000229326
		TRCN0000229325
		TRCN0000180488
		TRCN0000236515
		TRCN0000236516
		TRCN0000159048
		TRCN0000159168
		TRCN0000338552
		TRCN0000129536
		TRCN0000128906
		TRCN0000130438
		TRCN0000130552
		TRCN0000128849
		TRCN0000183416
		TRCN0000181004
		TRCN0000180918
		TRCN0000183525
		TRCN0000179842
		TRCN0000199149
		TRCN0000197158
		TRCN0000330863
		TRCN0000158889
		TRCN0000162627
		TRCN0000162778
		TRCN0000163819
		TRCN0000162306
		TRCN0000121990
		TRCN0000141349
		TRCN0000122693
		TRCN0000141750
		TRCN0000143384
		TRCN0000019620
		TRCN0000019622
		TRCN0000019623
		TRCN0000140887
		TRCN0000141101
		TRCN0000143157
		TRCN0000016033
		TRCN0000016034
		TRCN0000016035
		TRCN0000016036
		TRCN0000016037
		TRCN0000033951
		TRCN0000033952
		TRCN0000033953
		TRCN0000230236
		TRCN0000230235
		TRCN0000218966
		TRCN0000158661
		TRCN0000276408
		TRCN0000276410
		TRCN0000073078
		TRCN0000073079
		TRCN0000073080
		TRCN0000073081
		TRCN0000073082
		TRCN0000073263
		TRCN0000073264
		TRCN0000073265
		TRCN0000073266
		TRCN0000218988
		TRCN0000142888
		TRCN0000142485
		TRCN0000122035
		TRCN0000141518
		TRCN0000142575
		TRCN0000115667
		TRCN0000115668
		TRCN0000115670
		TRCN0000115671
		TRCN0000115669
		TRCN0000075024
		TRCN0000075026
		TRCN0000075027
		TRCN0000246266
		TRCN0000246268
		TRCN0000246270
		TRCN0000246267
		TRCN0000246269
		TRCN0000253856
		TRCN0000253855
		TRCN0000253854
		TRCN0000078628
		TRCN0000078629
		TRCN0000078630
		TRCN0000078631
		TRCN0000078632
		TRCN0000014665
		TRCN0000274343
		TRCN0000274285
		TRCN0000061897
		TRCN0000262848
		TRCN0000262847
		TRCN0000129495
		TRCN0000127890
		TRCN0000128140
		TRCN0000130939
		TRCN0000129526
		TRCN0000073293
		TRCN0000073294
		TRCN0000073295
		TRCN0000073297
		TRCN0000222581
		TRCN0000082763
		TRCN0000082767
		TRCN0000218581
		TRCN0000073058
		TRCN0000073059
		TRCN0000073060
		TRCN0000073061
		TRCN0000073062
		TRCN0000232679
		TRCN0000232678
		TRCN0000232677
		TRCN0000240761
		TRCN0000240763
		TRCN0000240764
		TRCN0000240765
		TRCN0000240762
		TRCN0000019949
		TRCN0000019950
		TRCN0000019951
		TRCN0000019952
		TRCN0000019953
		TRCN0000021724
		TRCN0000021725
		TRCN0000021726
		TRCN0000021727
		TRCN0000021728
		TRCN0000158918
		TRCN0000158454
		TRCN0000159050
		TRCN0000158972
		TRCN0000158971
		TRCN0000360111
		TRCN0000360110
		TRCN0000004859
		TRCN0000004860
		TRCN0000004861
		TRCN0000004862
		TRCN0000004863
		TRCN0000073109
		TRCN0000073110
		TRCN0000073112
		TRCN0000020905
		TRCN0000229734
		TRCN0000229737
		TRCN0000034875
		TRCN0000034877
		TRCN0000034876
		TRCN0000107556
		TRCN0000107557
		TRCN0000107558
		TRCN0000154242
		TRCN0000365579
		TRCN0000370799
		TRCN0000016952
		TRCN0000274384
		TRCN0000274424
		TRCN0000107415
		TRCN0000107416
		TRCN0000107417
		TRCN0000107418
		TRCN0000107419
		TRCN0000134750
		TRCN0000134354
		TRCN0000137710
		TRCN0000072763
		TRCN0000072764
		TRCN0000072767
		TRCN0000020089
		TRCN0000020090
		TRCN0000020091
		TRCN0000020092
		TRCN0000020093
		TRCN0000020121
		TRCN0000020122
		TRCN0000367915
		TRCN0000295823
		TRCN0000295879
		TRCN0000288668
		TRCN0000151903
		TRCN0000151954
		TRCN0000151391
		TRCN0000151610
		TRCN0000150657
		TRCN0000020209
		TRCN0000020210
		TRCN0000236345
		TRCN0000137342
		TRCN0000137273
		TRCN0000138252
		TRCN0000138827
		TRCN0000167508
		TRCN0000020324
		TRCN0000020325
		TRCN0000020326
		TRCN0000020327
		TRCN0000020328
		TRCN0000073128
		TRCN0000073129
		TRCN0000073132
		TRCN0000254314
		TRCN0000265519
		TRCN0000254313
		TRCN0000254315
		TRCN0000254316
		TRCN0000141493
		TRCN0000141258
		TRCN0000141926
		TRCN0000122555
		TRCN0000142029
		TRCN0000118007
		TRCN0000118008
		TRCN0000118009
		TRCN0000291230
		TRCN0000296900
		TRCN0000051663
		TRCN0000051664
		TRCN0000051665
		TRCN0000051666
		TRCN0000051667
		TRCN0000017083
		TRCN0000017084
		TRCN0000017085
		TRCN0000017086
		TRCN0000017087
		TRCN0000172869
		TRCN0000230309
		TRCN0000230308
		TRCN0000003275
		TRCN0000196648
		TRCN0000368917
		TRCN0000017988
		TRCN0000017989
		TRCN0000017990
		TRCN0000017991
		TRCN0000017992
		TRCN0000122243
		TRCN0000139344
		TRCN0000144501
		TRCN0000322652
		TRCN0000322580
		TRCN0000322581
		TRCN0000118047
		TRCN0000118048
		TRCN0000118050
		TRCN0000038785
		TRCN0000038786
		TRCN0000038787
		TRCN0000038784
		TRCN0000038788
		TRCN0000135735
		TRCN0000239294
		TRCN0000239290
		TRCN0000159535
		TRCN0000160614
		TRCN0000158837
		TRCN0000161402
		TRCN0000159175
		TRCN0000196576
		TRCN0000199427
		TRCN0000318771
		TRCN0000007958
		TRCN0000007959
		TRCN0000007961
		TRCN0000181178
		TRCN0000218142
[truncated: 308 more rows]

## Sheet: Results
TRC_ID	PLATE_NAME	PLATE_ROW	PLATE_COLUMN	OLIG_SEQ	CLONE_NAME	TRC_VERSION	SYMBOL	REFSEQ_I	GENE_ID	TAXON_ID	GENE_DESC	VALIDATED	ALIDATE_CELLLINE
TRCN0000194861	CSTGLY 05291221MN 1of25	A	1	CCGGCCAAGGTCTATGATATGCTTACTCGAGTAAGCATATCATAGACCTTGGTTTTTTG	NM_000051.3-4332s1c1	1	ATM	NM_000051.3	472	9606	ataxia telangiectasia mutated	Yes	MCF7
TRCN0000010299	CSTGLY 05291221MN 1of25	A	2	CCGGTGATGGTCTTAAGGAACATCTCTCGAGAGATGTTCCTTAAGACCATCATTTTTG	NM_000051.x-9530s1c1	1	ATM	NM_000051.3,NM_138292.3	472	9606	ataxia telangiectasia mutated	Yes	MCF7
TRCN0000039951	CSTGLY 05291221MN 1of25	A	3	CCGGGCCTCCAATTCTTCACAGTAACTCGAGTTACTGTGAAGAATTGGAGGCTTTTTG	NM_000051.2-1974s1c1	1	ATM	NM_000051.3	472	9606	ataxia telangiectasia mutated	Yes	MCF7
TRCN0000003719	CSTGLY 05291221MN 1of25	A	4	CCGGGCAGCAGTGATGAAGAAGGATCTCGAGATCCTTCTTCATCACTGCTGCTTTTT	NM_000082.x-1205s1c1	1	ERCC8	NM_000082.3	1161	9606	excision repair cross-complementing rodent repair deficiency, complementation group 8
TRCN0000003720	CSTGLY 05291221MN 1of25	A	5	CCGGTGGAATTAACACCCTTGACATCTCGAGATGTCAAGGGTGTTAATTCCATTTTT	NM_000082.x-168s1c1	1	ERCC8	NM_000082.3	1161	9606	excision repair cross-complementing rodent repair deficiency, complementation group 8
TRCN0000003721	CSTGLY 05291221MN 1of25	A	6	CCGGGATGGTGTGATTGTACTTTATCTCGAGATAAAGTACAATCACACCATCTTTTT	NM_000082.x-229s1c1	1	ERCC8	NM_000082.3	1161	9606	excision repair cross-complementing rodent repair deficiency, complementation group 8
TRCN0000003722	CSTGLY 05291221MN 1of25	A	7	CCGGTGATGATGAGACTACAACAAACTCGAGTTTGTTGTAGTCTCATCATCATTTTT	NM_000082.x-1149s1c1	1	ERCC8	NM_000082.3	1161	9606	excision repair cross-complementing rodent repair deficiency, complementation group 8	Yes	A549
TRCN0000003723	CSTGLY 05291221MN 1of25	A	8	CCGGGCGCTAATGCTTGAACTCTTTCTCGAGAAAGAGTTCAAGCATTAGCGCTTTTT	NM_000082.x-1869s1c1	1	ERCC8	NM_000082.3	1161	9606	excision repair cross-complementing rodent repair deficiency, complementation group 8
TRCN0000019071	CSTGLY 05291221MN 1of25	A	9	CCGGCGCAGACATCAAAGTACCCTACTCGAGTAGGGTACTTTGATGTCTGCGTTTTT	NM_000246.1-2143s1c1	1	CIITA	NM_000246.3	4261	9606	class II, major histocompatibility complex, transactivator	Yes	A549
TRCN0000019072	CSTGLY 05291221MN 1of25	A	10	CCGGGCTCAGGCTAAGCTTGTACAACTCGAGTTGTACAAGCTTAGCCTGAGCTTTTT	NM_000246.1-3276s1c1	1	CIITA	NM_000246.3	4261	9606	class II, major histocompatibility complex, transactivator	Yes	A549
TRCN0000230864	CSTGLY 05291221MN 1of25	A	11	CCGGGGCTACCTGGAGCTTCTTAACCTCGAGGTTAAGAAGCTCCAGGTAGCCTTTTTG	NM_000246.3-230s21c1	2	CIITA	NM_000246.3	4261	9606	class II, major histocompatibility complex, transactivator	Yes	A549
TRCN0000295892	CSTGLY 05291221MN 1of25	A	12	CCGGGTGCGCTCTTGAGGTTGTAATCTCGAGATTACAACCTCAAGAGCGCACTTTTTG	NM_000321.2-1630s21c1	2	RB1	NM_000321.2	5925	9606	retinoblastoma 1	Yes	A549
TRCN0000288710	CSTGLY 05291221MN 1of25	B	1	CCGGCCACATTATTTCTAGTCCAAACTCGAGTTTGGACTAGAAATAATGTGGTTTTTG	NM_000321.2-4103s21c1	2	RB1	NM_000321.2	5925	9606	retinoblastoma 1	Yes	A549
TRCN0000010419	CSTGLY 05291221MN 1of25	B	2	CCGGCAGAGATCGTGTATTGAGATTCTCGAGAATCTCAATACACGATCTCTGTTTTTG	NM_000321.x-4584s1c1	1	RB1	NM_000321.2	5925	9606	retinoblastoma 1	Yes	A549
TRCN0000118702	CSTGLY 05291221MN 1of25	B	3	CCGGGCACTAAATGACACCACTAAACTCGAGTTTAGTGGTGTCATTTAGTGCTTTTTG	NM_000344.2-1071s1c1	1	SMN1	NM_000344.3,NM_022874.2	6606	9606	survival of motor neuron 1, telomeric
TRCN0000118703	CSTGLY 05291221MN 1of25	B	4	CCGGGCTTCCTTACAACAGTGGAAACTCGAGTTTCCACTGTTGTAAGGAAGCTTTTTG	NM_000344.2-422s1c1	1	SMN1	NM_000344.3,NM_022874.2	6606	9606	survival of motor neuron 1, telomeric
TRCN0000118704	CSTGLY 05291221MN 1of25	B	5	CCGGCAGAGCGATGATTCTGACATTCTCGAGAATGTCAGAATCATCGCTCTGTTTTTG	NM_000344.2-242s1c1	1	SMN1	NM_000344.3,NM_022874.2	6606	9606	survival of motor neuron 1, telomeric
TRCN0000118705	CSTGLY 05291221MN 1of25	B	6	CCGGTCATGGTACATGAGTGGCTATCTCGAGATAGCCACTCATGTACCATGATTTTTG	NM_000344.2-959s1c1	1	SMN1	NM_000344.3,NM_022874.2	6606	9606	survival of motor neuron 1, telomeric
TRCN0000118706	CSTGLY 05291221MN 1of25	B	7	CCGGCCCAATCTGTGAAGTAGCTAACTCGAGTTAGCTACTTCACAGATTGGGTTTTTG	NM_000344.2-592s1c1	1	SMN1	NM_000344.3,NM_022874.2	6606	9606	survival of motor neuron 1, telomeric
TRCN0000020387	CSTGLY 05291221MN 1of25	B	8	CCGGGCGGAGGAAGTCGGTGAAGAACTCGAGTTCTTCACCGACTTCCTCCGCTTTTT	NM_000346.2-903s1c1	1	SOX9	NM_000346.3	6662	9606	SRY (sex determining region Y)-box 9
TRCN0000020384	CSTGLY 05291221MN 1of25	B	9	CCGGGCATCCTTCAATTTCTGTATACTCGAGTATACAGAAATTGAAGGATGCTTTTT	NM_000346.2-3680s1c1	1	SOX9	NM_000346.3	6662	9606	SRY (sex determining region Y)-box 9
TRCN0000020385	CSTGLY 05291221MN 1of25	B	10	CCGGACCTTCGATGTCAACGAGTTTCTCGAGAAACTCGTTGACATCGAAGGTTTTTT	NM_000346.2-1234s1c1	1	SOX9	NM_000346.3	6662	9606	SRY (sex determining region Y)-box 9
TRCN0000020386	CSTGLY 05291221MN 1of25	B	11	CCGGCTCCACCTTCACCTACATGAACTCGAGTTCATGTAGGTGAAGGTGGAGTTTTT	NM_000346.2-1761s1c1	1	SOX9	NM_000346.3	6662	9606	SRY (sex determining region Y)-box 9
TRCN0000020388	CSTGLY 05291221MN 1of25	B	12	CCGGACTTCTGAACGAGAGCGAGAACTCGAGTTCTCGCTCTCGTTCAGAAGTTTTTT	NM_000346.2-804s1c1	1	SOX9	NM_000346.3	6662	9606	SRY (sex determining region Y)-box 9
TRCN0000018890	CSTGLY 05291221MN 1of25	C	1	CCGGGACAAGTTTCAGGAGACGCTTCTCGAGAAGCGTCTCCTGAAACTTGTCTTTTT	NM_000383.1-248s1c1	1	AIRE	NM_000383.2	326	9606	autoimmune regulator
TRCN0000018891	CSTGLY 05291221MN 1of25	C	2	CCGGCATGGACACGACTCTTGTCTACTCGAGTAGACAAGAGTCGTGTCCATGTTTTT	NM_000383.1-1288s1c1	1	AIRE	NM_000383.2,NM_000658.2	326	9606	autoimmune regulator
TRCN0000018892	CSTGLY 05291221MN 1of25	C	3	CCGGGTTCTACACTCCCAGCAAGTTCTCGAGAACTTGCTGGGAGTGTAGAACTTTTT	NM_000383.1-814s1c1	1	AIRE	NM_000383.2	326	9606	autoimmune regulator
TRCN0000018893	CSTGLY 05291221MN 1of25	C	4	CCGGGAGACGCTTCATCTGAAGGAACTCGAGTTCCTTCAGATGAAGCGTCTCTTTTT	NM_000383.1-260s1c1	1	AIRE	NM_000383.2	326	9606	autoimmune regulator
TRCN0000018894	CSTGLY 05291221MN 1of25	C	5	CCGGGCCAAGGATGACACTGCCAGTCTCGAGACTGGCAGTGTCATCCTTGGCTTTTT	NM_000383.1-1625s1c1	1	AIRE	NM_000383.2,NM_000658.2	326	9606	autoimmune regulator
TRCN0000019189	CSTGLY 05291221MN 1of25	C	6	CCGGCCACATGTACTCCTGCAGATTCTCGAGAATCTGCAGGAGTACATGTGGTTTTT	NM_000457.3-362s1c1	1	HNF4A	NM_000457.3,NM_001030003.1,NM_001030004.1,NM_175914.3,NM_178849.1,NM_178850.1	3172	9606	hepatocyte nuclear factor 4, alpha
TRCN0000019190	CSTGLY 05291221MN 1of25	C	7	CCGGGCAGGAACATATGGGAACCAACTCGAGTTGGTTCCCATATGTTCCTGCTTTTT	NM_000457.3-1271s1c1	1	HNF4A	NM_000457.3,NM_001030003.1,NM_175914.3,NM_178849.1	3172	9606	hepatocyte nuclear factor 4, alpha
TRCN0000019191	CSTGLY 05291221MN 1of25	C	8	CCGGCCATCACCAAGCAGGAAGTTACTCGAGTAACTTCCTGCTTGGTGATGGTTTTT	NM_000457.3-1489s1c1	1	HNF4A	NM_000457.3,NM_001030003.1,NM_175914.3,NM_178849.1	3172	9606	hepatocyte nuclear factor 4, alpha
TRCN0000019192	CSTGLY 05291221MN 1of25	C	9	CCGGCGAGCAGATCCAGTTCATCAACTCGAGTTGATGAACTGGATCTGCTCGTTTTT	NM_000457.3-1145s1c1	1	HNF4A	NM_000457.3,NM_001030003.1,NM_001030004.1,NM_175914.3,NM_178849.1,NM_178850.1	3172	9606	hepatocyte nuclear factor 4, alpha
TRCN0000019193	CSTGLY 05291221MN 1of25	C	10	CCGGACCACCCTGGAATTTGAGAATCTCGAGATTCTCAAATTCCAGGGTGGTTTTTT	NM_000457.3-159s1c1	1	HNF4A	NM_000457.3,NM_178849.1,NM_178850.1	3172	9606	hepatocyte nuclear factor 4, alpha
TRCN0000013590	CSTGLY 05291221MN 1of25	C	11	CCGGCGACAGAAACTAACCCTGTAACTCGAGTTACAGGGTTAGTTTCTGTCGTTTTT	NM_000489.2-2215s1c1	1	ATRX	NM_000489.3,NM_138270.2	546	9606	alpha thalassemia/mental retardation syndrome X-linked (RAD54 homolog, S. cerevisiae)	Yes	293T/17
TRCN0000342811	CSTGLY 05291221MN 1of25	C	12	CCGGGATAATCCTAAGCCTAATAAACTCGAGTTTATTAGGCTTAGGATTATCTTTTTG	NM_000489.3-2357s21c1	2	ATRX	NM_000489.3,NM_138270.2	546	9606	alpha thalassemia/mental retardation syndrome X-linked (RAD54 homolog, S. cerevisiae)	Yes	293T/17
TRCN0000013592	CSTGLY 05291221MN 1of25	D	1	CCGGCCGGTGGTGAACATAAGAAATCTCGAGATTTCTTATGTTCACCACCGGTTTTT	NM_000489.2-1681s1c1	1	ATRX	NM_000489.3,NM_138270.2	546	9606	alpha thalassemia/mental retardation syndrome X-linked (RAD54 homolog, S. cerevisiae)	Yes	293T/17
TRCN0000051228	CSTGLY 05291221MN 1of25	D	2	CCGGGCCCTACTTGTGATGTGGATACTCGAGTATCCACATCACAAGTAGGGCTTTTTG	NM_000536.1-1421s1c1	1	RAG2	NM_000536.2	5897	9606	recombination activating gene 2
TRCN0000051229	CSTGLY 05291221MN 1of25	D	3	CCGGCCCAGACATTAAGCACAGCAACTCGAGTTGCTGTGCTTAATGTCTGGGTTTTTG	NM_000536.1-1086s1c1	1	RAG2	NM_000536.2	5897	9606	recombination activating gene 2
TRCN0000051230	CSTGLY 05291221MN 1of25	D	4	CCGGCCAGTGCAATCCTGACTCAAACTCGAGTTTGAGTCAGGATTGCACTGGTTTTTG	NM_000536.1-938s1c1	1	RAG2	NM_000536.2	5897	9606	recombination activating gene 2
TRCN0000051231	CSTGLY 05291221MN 1of25	D	5	CCGGCCAAACAATGAGGTTTCAGATCTCGAGATCTGAAACCTCATTGTTTGGTTTTTG	NM_000536.1-457s1c1	1	RAG2	NM_000536.2	5897	9606	recombination activating gene 2
TRCN0000051232	CSTGLY 05291221MN 1of25	D	6	CCGGGCCATGATCTACTGCTCTCATCTCGAGATGAGAGCAGTAGATCATGGCTTTTTG	NM_000536.1-1486s1c1	1	RAG2	NM_000536.2	5897	9606	recombination activating gene 2
TRCN0000152323	CSTGLY 05291221MN 1of25	D	7	CCGGCAAGAGGCTTATTGAAGACTTCTCGAGAAGTCTTCAATAAGCCTCTTGTTTTTTG	NM_000792.2-414s1c1	1	DIO1	NM_000792.5,NM_001039716.1,NM_213593.3	1733	9606	deiodinase, iodothyronine, type I
TRCN0000153166	CSTGLY 05291221MN 1of25	D	8	CCGGGAAGAAGCACATGCATCAGATCTCGAGATCTGATGCATGTGCTTCTTCTTTTTTG	NM_000792.2-469s1c1	1	DIO1	NM_000792.5,NM_213593.3	1733	9606	deiodinase, iodothyronine, type I
TRCN0000151365	CSTGLY 05291221MN 1of25	D	9	CCGGGAACAACATGGACATCAGAAACTCGAGTTTCTGATGTCCATGTTGTTCTTTTTTG	NM_000792.2-504s1c1	1	DIO1	NM_000792.5,NM_001039715.1,NM_213593.3	1733	9606	deiodinase, iodothyronine, type I
TRCN0000150855	CSTGLY 05291221MN 1of25	D	10	CCGGGCTTCTGATATTGTTTCCAGACTCGAGTCTGGAAACAATATCAGAAGCTTTTTTG	NM_000792.2-90s1c1	1	DIO1	NM_000792.5,NM_001039715.1,NM_001039716.1,NM_213593.3	1733	9606	deiodinase, iodothyronine, type I
TRCN0000152376	CSTGLY 05291221MN 1of25	D	11	CCGGGACTTTAGTTCCATAGCAGATCTCGAGATCTGCTATGGAACTAAAGTCTTTTTTG	NM_000792.2-430s1c1	1	DIO1	NM_000792.5,NM_001039716.1,NM_213593.3	1733	9606	deiodinase, iodothyronine, type I
TRCN0000064678	CSTGLY 05291221MN 1of25	D	12	CCGGGTGCTCATCAACAGGTATAAACTCGAGTTTATACCTGTTGATGAGCACTTTTTG	NM_001001655.1-661s1c1	1	ALKBH2	NM_001001655.2,NM_001145374.1,NM_001145375.1	121642	9606	alkB, alkylation repair homolog 2 (E. coli)	Yes	A549
TRCN0000064679	CSTGLY 05291221MN 1of25	E	1	CCGGCCACGGGAGCTTACTAATGATCTCGAGATCATTAGTAAGCTCCCGTGGTTTTTG	NM_001001655.1-852s1c1	1	ALKBH2	NM_001001655.2,NM_001145374.1,NM_001145375.1,NR_026930.1,NR_026931.1	121642	9606	alkB, alkylation repair homolog 2 (E. coli)
TRCN0000064680	CSTGLY 05291221MN 1of25	E	2	CCGGAGTTGGAGAAAGAAGTAGAATCTCGAGATTCTACTTCTTTCTCCAACTTTTTTG	NM_001001655.1-446s1c1	1	ALKBH2	NM_001001655.2,NM_001145374.1,NM_001145375.1,NR_026930.1,NR_026931.1	121642	9606	alkB, alkylation repair homolog 2 (E. coli)	Yes	A549
TRCN0000064681	CSTGLY 05291221MN 1of25	E	3	CCGGCCCAGGAAGCAGGCAACGTATCTCGAGATACGTTGCCTGCTTCCTGGGTTTTTG	NM_001001655.1-520s1c1	1	ALKBH2	NM_001001655.2,NM_001145374.1,NM_001145375.1	121642	9606	alkB, alkylation repair homolog 2 (E. coli)
TRCN0000064682	CSTGLY 05291221MN 1of25	E	4	CCGGCATAAGGATTCCCGTGGGAAACTCGAGTTTCCCACGGGAATCCTTATGTTTTTG	NM_001001655.1-790s1c1	1	ALKBH2	NM_001001655.2,NM_001145374.1,NM_001145375.1,NR_026930.1,NR_026931.1	121642	9606	alkB, alkylation repair homolog 2 (E. coli)
OMIT	CSTGLY 05291221MN 1of25	E	5
TRCN0000107970	CSTGLY 05291221MN 1of25	E	6	CCGGCCTCCCACACTGCCAAGTATACTCGAGTATACTTGGCAGTGTGGGAGGTTTTTG	NM_001005271.1-6453s1c1	1	CHD3	NM_001005271.2,NM_001005273.2,NM_005852.3	1107	9606	chromodomain helicase DNA binding protein 3	Yes	A549
TRCN0000107971	CSTGLY 05291221MN 1of25	E	7	CCGGGCCATTATCAACGAGCCATTTCTCGAGAAATGGCTCGTTGATAATGGCTTTTTG	NM_001005271.1-5486s1c1	1	CHD3	NM_001005271.2,NM_001005273.2,NM_005852.3	1107	9606	chromodomain helicase DNA binding protein 3	Yes	A549
TRCN0000107974	CSTGLY 05291221MN 1of25	E	8	CCGGCGCAAGCAAGTTAACTACAATCTCGAGATTGTAGTTAACTTGCTTGCGTTTTTG	NM_001005271.1-4208s1c1	1	CHD3	NM_001005271.2,NM_001005273.2,NM_005852.3	1107	9606	chromodomain helicase DNA binding protein 3	Yes	A549
TRCN0000118437	CSTGLY 05291221MN 1of25	E	9	CCGGCGGCCTTTACAAGAAGACATTCTCGAGAATGTCTTCTTGTAAAGGCCGTTTTTG	NM_001005366.1-4269s1c1	1	KDM2B	NM_001005366.1,NM_032590.4	84678	9606	lysine (K)-specific demethylase 2B	Yes	MCH58
TRCN0000118440	CSTGLY 05291221MN 1of25	E	10	CCGGGATGAGCGTGAAAGGTTGTTTCTCGAGAAACAACCTTTCACGCTCATCTTTTTG	NM_001005366.1-1007s1c1	1	KDM2B	NM_001005366.1,NM_032590.4	84678	9606	lysine (K)-specific demethylase 2B	Yes	MCH58
TRCN0000234588	CSTGLY 05291221MN 1of25	E	11	CCGGCCTGAGGAAGAAGCGGAAATACTCGAGTATTTCCGCTTCTTCCTCAGGTTTTTG	NM_001005366.1-2711s21c1	2	KDM2B	NM_001005366.1,NM_032590.4	84678	9606	lysine (K)-specific demethylase 2B	Yes	MCH58
TRCN0000166974	CSTGLY 05291221MN 1of25	E	12	CCGGCAGAGATGAATGCGTCAATAACTCGAGTTATTGACGCATTCATCTCTGTTTTTTG	NM_001005920.2-1246s1c1	1	JMJD8	NM_001005920.2	339123	9606	jumonji domain containing 8	Yes	A549
TRCN0000172422	CSTGLY 05291221MN 1of25	F	1	CCGGCTCCAGCTTACAGCTTTGGAACTCGAGTTCCAAAGCTGTAAGCTGGAGTTTTTTG	NM_001005920.2-605s1c1	1	JMJD8	NM_001005920.2	339123	9606	jumonji domain containing 8	Yes	A549
TRCN0000359999	CSTGLY 05291221MN 1of25	F	2	CCGGACAGGTTGCTGGCTTCGTTTGCTCGAGCAAACGAAGCCAGCAACCTGTTTTTTG	NM_001005920.2-371s21c1	2	JMJD8	NM_001005920.2	339123	9606	jumonji domain containing 8	Yes	A549
TRCN0000277624	CSTGLY 05291221MN 1of25	F	3	CCGGGGGATGTGCAGAGCCTATTTCCTCGAGGAAATAGGCTCTGCACATCCCTTTTTG	NM_001007157.1-1816s21c1	2	PHF14	NM_001007157.1,NM_014660.2	9678	9606	PHD finger protein 14	Yes	A549
TRCN0000153757	CSTGLY 05291221MN 1of25	F	4	CCGGCCACTTTACTACGGAGAGTAACTCGAGTTACTCTCCGTAGTAAAGTGGTTTTTTG	NM_001010870.1-2067s1c1	1	TDRD6	NM_001010870.2,NM_001168359.1	221400	9606	tudor domain containing 6
TRCN0000179964	CSTGLY 05291221MN 1of25	F	5	CCGGCCAGGAACATACAAGGACTTACTCGAGTAAGTCCTTGTATGTTCCTGGTTTTTTG	NM_001010870.1-2375s1c1	1	TDRD6	NM_001010870.2,NM_001168359.1	221400	9606	tudor domain containing 6
TRCN0000154000	CSTGLY 05291221MN 1of25	F	6	CCGGCCAGATCATATCTCAGCTCAACTCGAGTTGAGCTGAGATATGATCTGGTTTTTTG	NM_001010870.1-6031s1c1	1	TDRD6	NM_001010870.2,NM_001168359.1	221400	9606	tudor domain containing 6
TRCN0000154818	CSTGLY 05291221MN 1of25	F	7	CCGGGCAGGTATGCTCTCAGTGAAACTCGAGTTTCACTGAGAGCATACCTGCTTTTTTG	NM_001010870.1-4424s1c1	1	TDRD6	NM_001010870.2,NM_001168359.1	221400	9606	tudor domain containing 6
TRCN0000154941	CSTGLY 05291221MN 1of25	F	8	CCGGGCTGAGAAACAGCCAGAACTACTCGAGTAGTTCTGGCTGTTTCTCAGCTTTTTTG	NM_001010870.1-5701s1c1	1	TDRD6	NM_001010870.2,NM_001168359.1	221400	9606	tudor domain containing 6
TRCN0000107715	CSTGLY 05291221MN 1of25	F	9	CCGGGCTCCTGAAAGTCCACACTTACTCGAGTAAGTGTGGACTTTCAGGAGCTTTTTG	NM_001010879.1-1739s1c1	1	ZIK1	NM_001010879.2	284307	9606	zinc finger protein interacting with K protein 1 homolog (mouse)
TRCN0000107716	CSTGLY 05291221MN 1of25	F	10	CCGGCCACCCTTGTTAAACACCAAACTCGAGTTTGGTGTTTAACAAGGGTGGTTTTTG	NM_001010879.1-1222s1c1	1	ZIK1	NM_001010879.2	284307	9606	zinc finger protein interacting with K protein 1 homolog (mouse)
TRCN0000107717	CSTGLY 05291221MN 1of25	F	11	CCGGCCAGCCTCATACATCACCAAACTCGAGTTTGGTGATGTATGAGGCTGGTTTTTG	NM_001010879.1-1642s1c1	1	ZIK1	NM_001010879.2	284307	9606	zinc finger protein interacting with K protein 1 homolog (mouse)
TRCN0000107718	CSTGLY 05291221MN 1of25	F	12	CCGGCCATTCTTAATCAACACCGAACTCGAGTTCGGTGTTGATTAAGAATGGTTTTTG	NM_001010879.1-1306s1c1	1	ZIK1	NM_001010879.2	284307	9606	zinc finger protein interacting with K protein 1 homolog (mouse)
TRCN0000107719	CSTGLY 05291221MN 1of25	G	1	CCGGGTCATTACAAGTCAGGTGAATCTCGAGATTCACCTGACTTGTAATGACTTTTTG	NM_001010879.1-841s1c1	1	ZIK1	NM_001010879.2	284307	9606	zinc finger protein interacting with K protein 1 homolog (mouse)
TRCN0000155153	CSTGLY 05291221MN 1of25	G	2	CCGGGCCGAGGAATTGAATTTCCAACTCGAGTTGGAAATTCAATTCCTCGGCTTTTTTG	NM_001010977.1-322s1c1	1	C13orf39	NM_001010977.1	196541	9606	chromosome 13 open reading frame 39
TRCN0000154819	CSTGLY 05291221MN 1of25	G	3	CCGGGCATTATCGGTTTGCAGGAAACTCGAGTTTCCTGCAAACCGATAATGCTTTTTTG	NM_001010977.1-213s1c1	1	C13orf39	NM_001010977.1	196541	9606	chromosome 13 open reading frame 39
TRCN0000156927	CSTGLY 05291221MN 1of25	G	4	CCGGGACACAACACTGTTGGCTGAACTCGAGTTCAGCCAACAGTGTTGTGTCTTTTTTG	NM_001010977.1-730s1c1	1	C13orf39	NM_001010977.1	196541	9606	chromosome 13 open reading frame 39
TRCN0000157410	CSTGLY 05291221MN 1of25	G	5	CCGGGCCTGAAGTGAAAGAACTGGTCTCGAGACCAGTTCTTTCACTTCAGGCTTTTTTG	NM_001010977.1-498s1c1	1	C13orf39	NM_001010977.1	196541	9606	chromosome 13 open reading frame 39
TRCN0000155817	CSTGLY 05291221MN 1of25	G	6	CCGGCCAGAGTCATCAGTCAAACTTCTCGAGAAGTTTGACTGATGACTCTGGTTTTTTG	NM_001010977.1-754s1c1	1	C13orf39	NM_001010977.1	196541	9606	chromosome 13 open reading frame 39
TRCN0000155086	CSTGLY 05291221MN 1of25	G	7	CCGGGAGTTGATGCACTGCGACTTACTCGAGTAAGTCGCAGTGCATCAACTCTTTTTTG	NM_001011713.1-1206s1c1	1	NAA30	NM_001011713.2	122830	9606	N(alpha)-acetyltransferase 30, NatC catalytic subunit	Yes	MCH58
TRCN0000151593	CSTGLY 05291221MN 1of25	G	8	CCGGGAGGCTGTTCAGATACTATTTCTCGAGAAATAGTATCTGAACAGCCTCTTTTTTG	NM_001011713.1-1180s1c1	1	NAA30	NM_001011713.2	122830	9606	N(alpha)-acetyltransferase 30, NatC catalytic subunit	Yes	MCH58
TRCN0000153088	CSTGLY 05291221MN 1of25	G	9	CCGGGCAGAGGTTATATAGCCATGTCTCGAGACATGGCTATATAACCTCTGCTTTTTTG	NM_001011713.1-993s1c1	1	NAA30	NM_001011713.2	122830	9606	N(alpha)-acetyltransferase 30, NatC catalytic subunit	Yes	MCH58
TRCN0000230672	CSTGLY 05291221MN 1of25	G	10	CCGGCACCGGACGTGTAGGAAATAGCTCGAGCTATTTCCTACACGTCCGGTGTTTTTG	NM_001012241.1-1377s21c1	2	MSL1	NM_001012241.1	339287	9606	male-specific lethal 1 homolog (Drosophila)	Yes	293T/17
TRCN0000218368	CSTGLY 05291221MN 1of25	G	11	GTACCGGATGTTATCACTCGCTGATAATCTCGAGATTATCAGCGAGTGATAACATTTTTTTG	NM_001012241.1-1489s21c1	2	MSL1	NM_001012241.1	339287	9606	male-specific lethal 1 homolog (Drosophila)	Yes	293T/17
TRCN0000371068	CSTGLY 05291221MN 1of25	G	12	CCGGGAGCCTGAGGTTACCTCATTTCTCGAGAAATGAGGTAACCTCAGGCTCTTTTTG	NM_001012241.1-1194s21c1	2	MSL1	NM_001012241.1	339287	9606	male-specific lethal 1 homolog (Drosophila)	Yes	293T/17
TRCN0000147748	CSTGLY 05291221MN 1of25	H	1	CCGGGAATTTCTGGATGACCTGTTTCTCGAGAAACAGGTCATCCAGAAATTCTTTTTTG	NM_001017363.1-352s1c1	1	ARID3C	NM_001017363.1	138715	9606	AT rich interactive domain 3C (BRIGHT-like)
TRCN0000147052	CSTGLY 05291221MN 1of25	H	2	CCGGCCTATTAAGAAAGAGGAGAGTCTCGAGACTCTCCTCTTTCTTAATAGGTTTTTTG	NM_001017363.1-853s1c1	1	ARID3C	NM_001017363.1	138715	9606	AT rich interactive domain 3C (BRIGHT-like)
TRCN0000180749	CSTGLY 05291221MN 1of25	H	3	CCGGGTGGAAGTCATCAACCGCAAACTCGAGTTTGCGGTTGATGACTTCCACTTTTTTG	NM_001017363.1-481s1c1	1	ARID3C	NM_001017363.1	138715	9606	AT rich interactive domain 3C (BRIGHT-like)
TRCN0000148133	CSTGLY 05291221MN 1of25	H	4	CCGGGAACAATTCAAGCAGCTGTATCTCGAGATACAGCTGCTTGAATTGTTCTTTTTTG	NM_001017363.1-304s1c1	1	ARID3C	NM_001017363.1	138715	9606	AT rich interactive domain 3C (BRIGHT-like)
TRCN0000179331	CSTGLY 05291221MN 1of25	H	5	CCGGGAAGAGGAAGATGCTGAAGAACTCGAGTTCTTCAGCATCTTCCTCTTCTTTTTTG	NM_001017363.1-154s1c1	1	ARID3C	NM_001017363.1	138715	9606	AT rich interactive domain 3C (BRIGHT-like)
TRCN0000136670	CSTGLY 05291221MN 1of25	H	6	CCGGGCACCTTACTTGTTCTGAGATCTCGAGATCTCAGAACAAGTAAGGTGCTTTTTTG	NM_001017420.1-2853s1c1	1	ESCO2	NM_001017420.2	157570	9606	establishment of cohesion 1 homolog 2 (S. cerevisiae)
TRCN0000134753	CSTGLY 05291221MN 1of25	H	7	CCGGGCAAGTCTTGTGGTATGATATCTCGAGATATCATACCACAAGACTTGCTTTTTTG	NM_001017420.1-1249s1c1	1	ESCO2	NM_001017420.2	157570	9606	establishment of cohesion 1 homolog 2 (S. cerevisiae)
TRCN0000136628	CSTGLY 05291221MN 1of25	H	8	CCGGGCAAGTAATTTCTGTGCCCAACTCGAGTTGGGCACAGAAATTACTTGCTTTTTTG	NM_001017420.1-2316s1c1	1	ESCO2	NM_001017420.2	157570	9606	establishment of cohesion 1 homolog 2 (S. cerevisiae)
TRCN0000134063	CSTGLY 05291221MN 1of25	H	9	CCGGGTTGGGTGTTTAATTGCAGAACTCGAGTTCTGCAATTAAACACCCAACTTTTTTG	NM_001017420.1-1548s1c1	1	ESCO2	NM_001017420.2	157570	9606	establishment of cohesion 1 homolog 2 (S. cerevisiae)
TRCN0000136946	CSTGLY 05291221MN 1of25	H	10	CCGGCCTGAAGATGAAATGCAGCATCTCGAGATGCTGCATTTCATCTTCAGGTTTTTTG	NM_001017420.1-1284s1c1	1	ESCO2	NM_001017420.2	157570	9606	establishment of cohesion 1 homolog 2 (S. cerevisiae)
TRCN0000149533	CSTGLY 05291221MN 1of25	H	11	CCGGGCTGAGAACAAACTCTGAGATCTCGAGATCTCAGAGTTTGTTCTCAGCTTTTTTG	NM_001029880.1-4206s1c1	1	SFMBT2	NM_001029880.1	57713	9606	Scm-like with four mbt domains 2
TRCN0000146511	CSTGLY 05291221MN 1of25	H	12	CCGGCATCTGACCAAGTCGCAAATTCTCGAGAATTTGCGACTTGGTCAGATGTTTTTTG	NM_001029880.1-2048s1c1	1	SFMBT2	NM_001029880.1	57713	9606	Scm-like with four mbt domains 2
TRCN0000149620	CSTGLY 05291221MN 2of25	A	1	CCGGGCAGATTATCACAAGCAGCATCTCGAGATGCTGCTTGTGATAATCTGCTTTTTTG	NM_001029880.1-1342s1c1	1	SFMBT2	NM_001029880.1	57713	9606	Scm-like with four mbt domains 2
TRCN0000148663	CSTGLY 05291221MN 2of25	A	2	CCGGCATCAAGTTATGCCACCAGATCTCGAGATCTGGTGGCATAACTTGATGTTTTTTG	NM_001029880.1-2817s1c1	1	SFMBT2	NM_001029880.1	57713	9606	Scm-like with four mbt domains 2
TRCN0000149672	CSTGLY 05291221MN 2of25	A	3	CCGGGAGGTCATTGTTGATGTGGAACTCGAGTTCCACATCAACAATGACCTCTTTTTTG	NM_001029880.1-1546s1c1	1	SFMBT2	NM_001029880.1	57713	9606	Scm-like with four mbt domains 2
TRCN0000358520	CSTGLY 05291221MN 2of25	A	4	CCGGATCGCTCAAAGTGCTAAATTTCTCGAGAAATTTAGCACTTTGAGCGATTTTTTG	NM_001040444.1-652s21c1	2	PHF11	NM_001040443.1,NM_001040444.1	51131	9606	PHD finger protein 11
TRCN0000045328	CSTGLY 05291221MN 2of25	A	5	CCGGCCCAATAAGAACCGAGACGAACTCGAGTTCGTCTCGGTTCTTATTGGGTTTTTG	NM_001061.2-968s1c1	1	TBXAS1	NM_001061.4,NM_001130966.2,NM_001166253.1,NM_001166254.1,NM_030984.3,NR_029394.1	6916	9606	thromboxane A synthase 1 (platelet)
TRCN0000045329	CSTGLY 05291221MN 2of25	A	6	CCGGCCAGAGGTGCTACTGCAATTACTCGAGTAATTGCAGTAGCACCTCTGGTTTTTG	NM_001061.2-772s1c1	1	TBXAS1	NM_001061.4,NM_001130966.2,NM_001166253.1,NM_001166254.1,NM_030984.3,NR_029394.1	6916	9606	thromboxane A synthase 1 (platelet)
TRCN0000045330	CSTGLY 05291221MN 2of25	A	7	CCGGCGCTGCAGCTAGAATCCAAATCTCGAGATTTGGATTCTAGCTGCAGCGTTTTTG	NM_001061.2-1770s1c1	1	TBXAS1	NM_001061.4,NM_001130966.2,NM_001166253.1,NM_001166254.1,NM_030984.3,NR_029394.1	6916	9606	thromboxane A synthase 1 (platelet)
TRCN0000045331	CSTGLY 05291221MN 2of25	A	8	CCGGGTTGAGAACTTCAGTAACTTTCTCGAGAAAGTTACTGAAGTTCTCAACTTTTTG	NM_001061.2-539s1c1	1	TBXAS1	NM_001061.4,NM_001130966.2,NM_001166253.1,NM_001166254.1,NM_030984.3,NR_029394.1	6916	9606	thromboxane A synthase 1 (platelet)
TRCN0000045332	CSTGLY 05291221MN 2of25	A	9	CCGGCGAGACGAACTGAATGGCTTTCTCGAGAAAGCCATTCAGTTCGTCTCGTTTTTG	NM_001061.2-980s1c1	1	TBXAS1	NM_001061.4,NM_001130966.2,NM_001166253.1,NM_001166254.1,NM_030984.3,NR_029394.1	6916	9606	thromboxane A synthase 1 (platelet)
TRCN0000237972	CSTGLY 05291221MN 2of25	A	10	CCGGAGCATTATAAGCTGGTAATTTCTCGAGAAATTACCAGCTTATAATGCTTTTTTG	NM_001080412.2-8023s21c1	2	ZBTB38	NM_001080412.2	253461	9606	zinc finger and BTB domain containing 38
TRCN0000237976	CSTGLY 05291221MN 2of25	A	11	CCGGGTATCCAACTTAGAGGTTAATCTCGAGATTAACCTCTAAGTTGGATACTTTTTG	NM_001080412.2-1841s21c1	2	ZBTB38	NM_001080412.2	253461	9606	zinc finger and BTB domain containing 38
TRCN0000237974	CSTGLY 05291221MN 2of25	A	12	CCGGATACGGGAGAAAGACGATATCCTCGAGGATATCGTCTTTCTCCCGTATTTTTTG	NM_001080412.2-2511s21c1	2	ZBTB38	NM_001080412.2	253461	9606	zinc finger and BTB domain containing 38
TRCN0000237975	CSTGLY 05291221MN 2of25	B	1	CCGGCCTAGTGTCTATCCGTATAAACTCGAGTTTATACGGATAGACACTAGGTTTTTG	NM_001080412.2-2654s21c1	2	ZBTB38	NM_001080412.2	253461	9606	zinc finger and BTB domain containing 38	Yes	A549
TRCN0000237973	CSTGLY 05291221MN 2of25	B	2	CCGGATCACGAGCAGAGGCATATTCCTCGAGGAATATGCCTCTGCTCGTGATTTTTTG	NM_001080412.2-4314s21c1	2	ZBTB38	NM_001080412.2	253461	9606	zinc finger and BTB domain containing 38	Yes	A549
TRCN0000236677	CSTGLY 05291221MN 2of25	B	3	CCGGAGTCCCACTCACCTCTATTTACTCGAGTAAATAGAGGTGAGTGGGACTTTTTTG	NM_001080424.1-5991s21c1	2	KDM6B	NM_001080424.1	23135	9606	lysine (K)-specific demethylase 6B	Yes	MCH58
TRCN0000236679	CSTGLY 05291221MN 2of25	B	4	CCGGGCTCCGTCAACATCAACATTGCTCGAGCAATGTTGATGTTGACGGAGCTTTTTG	NM_001080424.1-4566s21c1	2	KDM6B	NM_001080424.1	23135	9606	lysine (K)-specific demethylase 6B
TRCN0000236676	CSTGLY 05291221MN 2of25	B	5	CCGGAGTGCGATGTGGAGGTGTTTACTCGAGTAAACACCTCCACATCGCACTTTTTTG	NM_001080424.1-5106s21c1	2	KDM6B	NM_001080424.1	23135	9606	lysine (K)-specific demethylase 6B
TRCN0000236678	CSTGLY 05291221MN 2of25	B	6	CCGGTTGAGCACAAACGGAACTATGCTCGAGCATAGTTCCGTTTGTGCTCAATTTTTG	NM_001080424.1-921s21c1	2	KDM6B	NM_001080424.1	23135	9606	lysine (K)-specific demethylase 6B
TRCN0000359975	CSTGLY 05291221MN 2of25	B	7	CCGGAGATTCTTTCTATGGGCTTTACTCGAGTAAAGCCCATAGAAAGAATCTTTTTTG	NM_001080424.1-5843s21c1	2	KDM6B	NM_001080424.1	23135	9606	lysine (K)-specific demethylase 6B
TRCN0000237899	CSTGLY 05291221MN 2of25	B	8	CCGGGACACACAGGCTGCAATTAAACTCGAGTTTAATTGCAGCCTGTGTGTCTTTTTG	NM_001080430.1-973s21c1	2	TOX3	NM_001080430.2,NM_001146188.1	27324	9606	TOX high mobility group box family member 3
TRCN0000237902	CSTGLY 05291221MN 2of25	B	9	CCGGGACCACTGTTAGCCCATTATACTCGAGTATAATGGGCTAACAGTGGTCTTTTTG	NM_001080430.1-2304s21c1	2	TOX3	NM_001080430.2,NM_001146188.1	27324	9606	TOX high mobility group box family member 3
TRCN0000237901	CSTGLY 05291221MN 2of25	B	10	CCGGGGGACATACTGATGACTATAACTCGAGTTATAGTCATCAGTATGTCCCTTTTTG	NM_001080430.1-1930s21c1	2	TOX3	NM_001080430.2,NM_001146188.1	27324	9606	TOX high mobility group box family member 3
TRCN0000237900	CSTGLY 05291221MN 2of25	B	11	CCGGCCAACATGCCCTCGAACATTGCTCGAGCAATGTTCGAGGGCATGTTGGTTTTTG	NM_001080430.1-1385s21c1	2	TOX3	NM_001080430.2,NM_001146188.1	27324	9606	TOX high mobility group box family member 3
TRCN0000237903	CSTGLY 05291221MN 2of25	B	12	CCGGCAGACACAGACTCAAGTATTACTCGAGTAATACTTGAGTCTGTGTCTGTTTTTG	NM_001080430.1-1861s21c1	2	TOX3	NM_001080430.2,NM_001146188.1	27324	9606	TOX high mobility group box family member 3
TRCN0000283815	CSTGLY 05291221MN 2of25	C	1	CCGGTGTTCTGGGACAGTATCAATACTCGAGTATTGATACTGTCCCAGAACATTTTTG	NM_001080510.2-921s21c1	2	C17orf95	NM_001080510.2	124512	9606	chromosome 17 open reading frame 95	Yes	A549
TRCN0000283819	CSTGLY 05291221MN 2of25	C	2	CCGGCAAGAATCCCAAGGTCCAATTCTCGAGAATTGGACCTTGGGATTCTTGTTTTTG	NM_001080510.2-695s21c1	2	C17orf95	NM_001080510.2	124512	9606	chromosome 17 open reading frame 95	Yes	A549
TRCN0000268876	CSTGLY 05291221MN 2of25	C	3	CCGGCTCTACCACCACAAGATATTACTCGAGTAATATCTTGTGGTGGTAGAGTTTTTG	NM_001080510.2-601s21c1	2	C17orf95	NM_001080510.2	124512	9606	chromosome 17 open reading frame 95	Yes	A549
TRCN0000253861	CSTGLY 05291221MN 2of25	C	4	CCGGAGCGTGTATTCCACTCATAATCTCGAGATTATGAGTGGAATACACGCTTTTTTG	NM_001080517.1-547s21c1	2	SETD5	NM_001080517.1	55209	9606	SET domain containing 5
TRCN0000253863	CSTGLY 05291221MN 2of25	C	5	CCGGAGACTTGTTGAGCCCATTAAACTCGAGTTTAATGGGCTCAACAAGTCTTTTTTG	NM_001080517.1-2910s21c1	2	SETD5	NM_001080517.1	55209	9606	SET domain containing 5	Yes	293T/17
TRCN0000253860	CSTGLY 05291221MN 2of25	C	6	CCGGTTGTGGGCAAACCTACTATTTCTCGAGAAATAGTAGGTTTGCCCACAATTTTTG	NM_001080517.1-1163s21c1	2	SETD5	NM_001080517.1	55209	9606	SET domain containing 5
TRCN0000253862	CSTGLY 05291221MN 2of25	C	7	CCGGCAACCGTGCTGCATCTAAATACTCGAGTATTTAGATGCAGCACGGTTGTTTTTG	NM_001080517.1-2502s21c1	2	SETD5	NM_001080517.1	55209	9606	SET domain containing 5
TRCN0000236621	CSTGLY 05291221MN 2of25	C	8	CCGGTAATCCTTCCTTACGAGATATCTCGAGATATCTCGTAAGGAAGGATTATTTTTG	NM_001085487.1-2012s21c1	2	MYSM1	NM_001085487.1	114803	9606	Myb-like, SWIRM and MPN domains 1	Yes	293T/17
TRCN0000236619	CSTGLY 05291221MN 2of25	C	9	CCGGGATTACCTGCCTGGTTATAAGCTCGAGCTTATAACCAGGCAGGTAATCTTTTTG	NM_001085487.1-2138s21c1	2	MYSM1	NM_001085487.1	114803	9606	Myb-like, SWIRM and MPN domains 1	Yes	293T/17
TRCN0000236618	CSTGLY 05291221MN 2of25	C	10	CCGGGTGATCTCTTGTTAGACTTTCCTCGAGGAAAGTCTAACAAGAGATCACTTTTTG	NM_001085487.1-751s21c1	2	MYSM1	NM_001085487.1	114803	9606	Myb-like, SWIRM and MPN domains 1	Yes	293T/17
TRCN0000035574	CSTGLY 05291221MN 2of25	C	11	CCGGGCCTTTGAGATCGAGCGTGAACTCGAGTTCACGCTCGATCTCAAAGGCTTTTTG	NM_001088.1-376s1c1	1	AANAT	NM_001088.2,NM_001166579.1	15	9606	arylalkylamine N-acetyltransferase
TRCN0000035575	CSTGLY 05291221MN 2of25	C	12	CCGGTGAAGCCTTCATCTCCGTCTTCTCGAGAAGACGGAGATGAAGGCTTCATTTTTG	NM_001088.1-393s1c1	1	AANAT	NM_001088.2,NM_001166579.1	15	9606	arylalkylamine N-acetyltransferase
TRCN0000035576	CSTGLY 05291221MN 2of25	D	1	CCGGCTTCTATGAGAGGTTCAGCTTCTCGAGAAGCTGAACCTCTCATAGAAGTTTTTG	NM_001088.1-732s1c1	1	AANAT	NM_001088.2,NM_001166579.1	15	9606	arylalkylamine N-acetyltransferase
TRCN0000035577	CSTGLY 05291221MN 2of25	D	2	CCGGCCAGTGAGTTTCGCTGCCTCACTCGAGTGAGGCAGCGAAACTCACTGGTTTTTG	NM_001088.1-335s1c1	1	AANAT	NM_001088.2,NM_001166579.1	15	9606	arylalkylamine N-acetyltransferase
TRCN0000035578	CSTGLY 05291221MN 2of25	D	3	CCGGCCTCACCTTCATGGAGCTCCACTCGAGTGGAGCTCCATGAAGGTGAGGTTTTTG	NM_001088.1-789s1c1	1	AANAT	NM_001088.2,NM_001166579.1	15	9606	arylalkylamine N-acetyltransferase
TRCN0000230890	CSTGLY 05291221MN 2of25	D	4	CCGGTAGATCATGATGTCGATTATCCTCGAGGATAATCGACATCATGATCTATTTTTG	NM_001110822.1-377s21c1	2	TDRD12	NM_001110822.1	91646	9606	tudor domain containing 12
TRCN0000230891	CSTGLY 05291221MN 2of25	D	5	CCGGAGTTGTAGTAGAATCGTTTATCTCGAGATAAACGATTCTACTACAACTTTTTTG	NM_001110822.1-627s21c1	2	TDRD12	NM_001110822.1	91646	9606	tudor domain containing 12
TRCN0000230892	CSTGLY 05291221MN 2of25	D	6	CCGGCCAGGTGGAAGCCAGATTATGCTCGAGCATAATCTGGCTTCCACCTGGTTTTTG	NM_001110822.1-804s21c1	2	TDRD12	NM_001110822.1	91646	9606	tudor domain containing 12
TRCN0000218496	CSTGLY 05291221MN 2of25	D	7	GTACCGGAGGTTGCTTCTGGGTTATTATCTCGAGATAATAACCCAGAAGCAACCTTTTTTTG	NM_001110822.1-336s21c1	2	TDRD12	NM_001110822.1	91646	9606	tudor domain containing 12
TRCN0000219069	CSTGLY 05291221MN 2of25	D	8	GTACCGGATGCAGCTATTCAGTACTTTCCTCGAGGAAAGTACTGAATAGCTGCATTTTTTTG	NM_001110822.1-761s21c1	2	TDRD12	NM_001110822.1	91646	9606	tudor domain containing 12
TRCN0000263134	CSTGLY 05291221MN 2of25	D	9	CCGGTACGACCTCAAGTATAGTTACCTCGAGGTAACTATACTTGAGGTCGTATTTTTG	NM_001114632.1-926s21c1	2	JMJD7	NM_001114632.1	100137047	9606	jumonji domain containing 7
TRCN0000263136	CSTGLY 05291221MN 2of25	D	10	CCGGGATCTTGGAATGTGGTCATAACTCGAGTTATGACCACATTCCAAGATCTTTTTG	NM_001114632.1-1134s21c1	2	JMJD7	NM_001114632.1	100137047	9606	jumonji domain containing 7	Yes	MCH58
TRCN0000282501	CSTGLY 05291221MN 2of25	D	11	CCGGGGGCTGCATCGCAGTGAATTTCTCGAGAAATTCACTGCGATGCAGCCCTTTTTG	NM_001114632.1-889s21c1	2	JMJD7	NM_001114632.1	100137047	9606	jumonji domain containing 7
TRCN0000263133	CSTGLY 05291221MN 2of25	D	12	CCGGGACTGATGGAGCACTGGTGAACTCGAGTTCACCAGTGCTCCATCAGTCTTTTTG	NM_001114632.1-986s21c1	2	JMJD7	NM_001114632.1	100137047	9606	jumonji domain containing 7
TRCN0000263135	CSTGLY 05291221MN 2of25	E	1	CCGGGCCGGTGAGATGCTCTATCTGCTCGAGCAGATAGAGCATCTCACCGGCTTTTTG	NM_001114632.1-833s21c1	2	JMJD7	NM_001114632.1	100137047	9606	jumonji domain containing 7	Yes	MCH58
TRCN0000021226	CSTGLY 05291221MN 2of25	E	2	CCGGCTACAGCTACTACGCACAGAACTCGAGTTCTGTGCGTAGTAGCTGTAGTTTTT	NM_001129.2-1774s1c1	1	AEBP1	NM_001129.3	165	9606	AE binding protein 1	Yes	MCH58
TRCN0000234576	CSTGLY 05291221MN 2of25	E	3	CCGGCACGAGGCCTCAAGATCTATGCTCGAGCATAGATCTTGAGGCCTCGTGTTTTTG	NM_001129.3-2086s21c1	2	AEBP1	NM_001129.3	165	9606	AE binding protein 1	Yes	MCH58
TRCN0000234575	CSTGLY 05291221MN 2of25	E	4	CCGGGGGATGGAGTCACACCGTATTCTCGAGAATACGGTGTGACTCCATCCCTTTTTG	NM_001129.3-1470s21c1	2	AEBP1	NM_001129.3	165	9606	AE binding protein 1	Yes	MCH58
TRCN0000254057	CSTGLY 05291221MN 2of25	E	5	CCGGTACTTCACTTGCATAACTAAACTCGAGTTTAGTTATGCAAGTGAAGTATTTTTG	NM_001129887.1-660s21c1	2	DNAJC2	NM_001129887.1,NM_014377.1	27000	9606	DnaJ (Hsp40) homolog, subfamily C, member 2	Yes	A549
TRCN0000254058	CSTGLY 05291221MN 2of25	E	6	CCGGCTGGAAGAACCAAGATCATTACTCGAGTAATGATCTTGGTTCTTCCAGTTTTTG	NM_001129887.1-500s21c1	2	DNAJC2	NM_001129887.1,NM_014377.1	27000	9606	DnaJ (Hsp40) homolog, subfamily C, member 2	Yes	A549
TRCN0000254054	CSTGLY 05291221MN 2of25	E	7	CCGGAGCAGCTGGTGAACCAATAAACTCGAGTTTATTGGTTCACCAGCTGCTTTTTTG	NM_001129887.1-623s21c1	2	DNAJC2	NM_001129887.1,NM_014377.1	27000	9606	DnaJ (Hsp40) homolog, subfamily C, member 2	Yes	A549
TRCN0000254035	CSTGLY 05291221MN 2of25	E	8	CCGGGTTCAGTACAGGTCGAATATACTCGAGTATATTCGACCTGTACTGAACTTTTTG	NM_001136239.1-1407s21c1	2	PRDM6	NM_001136239.1	93166	9606	PR domain containing 6	Yes	293T/17
TRCN0000253952	CSTGLY 05291221MN 2of25	E	9	CCGGGCCCATTGAATCAGGATTTAACTCGAGTTAAATCCTGATTCAATGGGCTTTTTG	NM_001136239.1-1700s21c1	2	PRDM6	NM_001136239.1	93166	9606	PR domain containing 6	Yes	293T/17
TRCN0000254038	CSTGLY 05291221MN 2of25	E	10	CCGGCAGCATCTCTGGGAGATATATCTCGAGATATATCTCCCAGAGATGCTGTTTTTG	NM_001136239.1-1275s21c1	2	PRDM6	NM_001136239.1	93166	9606	PR domain containing 6	Yes	293T/17
TRCN0000337219	CSTGLY 05291221MN 2of25	E	11	CCGGTACCCTTGATCCAATTGATATCTCGAGATATCAATTGGATCAAGGGTATTTTTG	NM_001136566.2-924s21c1	2	RAD21L1	NM_001136566.2	642636	9606	RAD21-like 1 (S. pombe)
TRCN0000337218	CSTGLY 05291221MN 2of25	E	12	CCGGGGGAGTTGTTCGAATCTATAACTCGAGTTATAGATTCGAACAACTCCCTTTTTG	NM_001136566.2-276s21c1	2	RAD21L1	NM_001136566.2	642636	9606	RAD21-like 1 (S. pombe)
TRCN0000350851	CSTGLY 05291221MN 2of25	F	1	CCGGCATGATGCAAGAGCCAAATTACTCGAGTAATTTGGCTCTTGCATCATGTTTTTG	NM_001136566.2-1284s21c1	2	RAD21L1	NM_001136566.2	642636	9606	RAD21-like 1 (S. pombe)
TRCN0000337217	CSTGLY 05291221MN 2of25	F	2	CCGGTCTCATGAGGATACCAATAAACTCGAGTTTATTGGTATCCTCATGAGATTTTTG	NM_001136566.2-1366s21c1	2	RAD21L1	NM_001136566.2	642636	9606	RAD21-like 1 (S. pombe)
TRCN0000337154	CSTGLY 05291221MN 2of25	F	3	CCGGGAAATGATTGACAATCTATTGCTCGAGCAATAGATTGTCAATCATTTCTTTTTG	NM_001136566.2-730s21c1	2	RAD21L1	NM_001136566.2	642636	9606	RAD21-like 1 (S. pombe)
TRCN0000338878	CSTGLY 05291221MN 2of25	F	4	CCGGGTACGACCAGGCGGTCAAATACTCGAGTATTTGACCGCCTGGTCGTACTTTTTG	NM_001145418.1-1729s21c1	2	TTC28	NM_001145418.1	23331	9606	tetratricopeptide repeat domain 28
TRCN0000350999	CSTGLY 05291221MN 2of25	F	5	CCGGACTATGAGGAAGCTATCAAATCTCGAGATTTGATAGCTTCCTCATAGTTTTTTG	NM_001145418.1-2817s21c1	2	TTC28	NM_001145418.1	23331	9606	tetratricopeptide repeat domain 28
TRCN0000338877	CSTGLY 05291221MN 2of25	F	6	CCGGTAGGAAACCTGGGCGATATATCTCGAGATATATCGCCCAGGTTTCCTATTTTTG	NM_001145418.1-2292s21c1	2	TTC28	NM_001145418.1	23331	9606	tetratricopeptide repeat domain 28
TRCN0000338875	CSTGLY 05291221MN 2of25	F	7	CCGGAGAGAAGAGCACCGGATATATCTCGAGATATATCCGGTGCTCTTCTCTTTTTTG	NM_001145418.1-892s21c1	2	TTC28	NM_001145418.1	23331	9606	tetratricopeptide repeat domain 28
TRCN0000338876	CSTGLY 05291221MN 2of25	F	8	CCGGTTCTACAGGAAAGTGTTATATCTCGAGATATAACACTTTCCTGTAGAATTTTTG	NM_001145418.1-8066s21c1	2	TTC28	NM_001145418.1	23331	9606	tetratricopeptide repeat domain 28
TRCN0000196538	CSTGLY 05291221MN 2of25	F	9	CCGGGATGAACACATGGGATATTTACTCGAGTAAATATCCCATGTGTTCATCTTTTTTG	NM_001184.2-652s1c1	1	ATR	NM_001184.3	545	9606	ataxia telangiectasia and Rad3 related	Yes	A549
TRCN0000219647	CSTGLY 05291221MN 2of25	F	10	CCGGCTCCGTGATGTTGCTTGATTTCTCGAGAAATCAAGCAACATCACGGAGTTTTTG	NM_001184.3-314s1c1	1	ATR	NM_001184.3	545	9606	ataxia telangiectasia and Rad3 related	Yes	A549
TRCN0000039614	CSTGLY 05291221MN 2of25	F	11	CCGGCCGGATACTTACAGATGTAAACTCGAGTTTACATCTGTAAGTATCCGGTTTTTG	NM_001184.2-231s1c1	1	ATR	NM_001184.3	545	9606	ataxia telangiectasia and Rad3 related	Yes	MCF7
TRCN0000013608	CSTGLY 05291221MN 2of25	F	12	CCGGGCCCACAATCAACAGTGGTTTCTCGAGAAACCACTGTTGATTGTGGGCTTTTT	NM_001198.2-4984s1c1	1	PRDM1	NM_001198.3,NM_182907.1	639	9606	PR domain containing 1, with ZNF domain
TRCN0000013609	CSTGLY 05291221MN 2of25	G	1	CCGGCGGGATGAACATCTACTTCTACTCGAGTAGAAGTAGATGTTCATCCCGTTTTT	NM_001198.2-768s1c1	1	PRDM1	NM_001198.3,NM_182907.1	639	9606	PR domain containing 1, with ZNF domain
TRCN0000013610	CSTGLY 05291221MN 2of25	G	2	CCGGCGAAGCCATGAATCTCATTAACTCGAGTTAATGAGATTCATGGCTTCGTTTTT	NM_001198.2-1866s1c1	1	PRDM1	NM_001198.3,NM_182907.1	639	9606	PR domain containing 1, with ZNF domain
TRCN0000013611	CSTGLY 05291221MN 2of25	G	3	CCGGCCCTACGGCATGAATTGTAATCTCGAGATTACAATTCATGCCGTAGGGTTTTT	NM_001198.2-1483s1c1	1	PRDM1	NM_001198.3,NM_182907.1	639	9606	PR domain containing 1, with ZNF domain
TRCN0000013612	CSTGLY 05291221MN 2of25	G	4	CCGGGCCTGAAAGTGTCTTTGCAAACTCGAGTTTGCAAAGACACTTTCAGGCTTTTT	NM_001198.2-2546s1c1	1	PRDM1	NM_001198.3,NM_182907.1	639	9606	PR domain containing 1, with ZNF domain
TRCN0000013628	CSTGLY 05291221MN 2of25	G	5	CCGGGCTTTGTATGAGTTGTACTTTCTCGAGAAAGTACAACTCATACAAAGCTTTTT	NM_001206.1-2752s1c1	1	KLF9	NM_001206.2	687	9606	Kruppel-like factor 9
TRCN0000013629	CSTGLY 05291221MN 2of25	G	6	CCGGCCCAGTGTCTGGTTTCCATTTCTCGAGAAATGGAAACCAGACACTGGGTTTTT	NM_001206.1-1299s1c1	1	KLF9	NM_001206.2	687	9606	Kruppel-like factor 9
TRCN0000013630	CSTGLY 05291221MN 2of25	G	7	CCGGCTCCCATCTCAAAGCCCATTACTCGAGTAATGGGCTTTGAGATGGGAGTTTTT	NM_001206.1-1735s1c1	1	KLF9	NM_001206.2	687	9606	Kruppel-like factor 9
TRCN0000013631	CSTGLY 05291221MN 2of25	G	8	CCGGAGCATGATCAAGCGATCGAAACTCGAGTTTCGATCGCTTGATCATGCTTTTTT	NM_001206.1-1955s1c1	1	KLF9	NM_001206.2	687	9606	Kruppel-like factor 9
TRCN0000013632	CSTGLY 05291221MN 2of25	G	9	CCGGGACAGTCTGGAAAGTCCAGATCTCGAGATCTGGACTTTCCAGACTGTCTTTTT	NM_001206.1-1514s1c1	1	KLF9	NM_001206.2	687	9606	Kruppel-like factor 9
TRCN0000151907	CSTGLY 05291221MN 2of25	G	10	CCGGCCCTGGCAATTAAATTGTCAACTCGAGTTGACAATTTAATTGCCAGGGTTTTTTG	NM_001268.2-2639s1c1	1	RCBTB2	NM_001268.2	1102	9606	regulator of chromosome condensation (RCC1) and BTB (POZ) domain containing protein 2
TRCN0000151756	CSTGLY 05291221MN 2of25	G	11	CCGGCCTGAAGAACTTTATCAGCAACTCGAGTTGCTGATAAAGTTCTTCAGGTTTTTTG	NM_001268.2-1976s1c1	1	RCBTB2	NM_001268.2	1102	9606	regulator of chromosome condensation (RCC1) and BTB (POZ) domain containing protein 2
TRCN0000152592	CSTGLY 05291221MN 2of25	G	12	CCGGGTGAAGTATGATGCACAGGATCTCGAGATCCTGTGCATCATACTTCACTTTTTTG	NM_001268.2-1869s1c1	1	RCBTB2	NM_001268.2	1102	9606	regulator of chromosome condensation (RCC1) and BTB (POZ) domain containing protein 2
TRCN0000154627	CSTGLY 05291221MN 2of25	H	1	CCGGCACAAACTGCTGTGGCTGTTTCTCGAGAAACAGCCACAGCAGTTTGTGTTTTTTG	NM_001268.2-584s1c1	1	RCBTB2	NM_001268.2	1102	9606	regulator of chromosome condensation (RCC1) and BTB (POZ) domain containing protein 2
TRCN0000151594	CSTGLY 05291221MN 2of25	H	2	CCGGGTATTAACAGATGAAGGCCAACTCGAGTTGGCCTTCATCTGTTAATACTTTTTTG	NM_001268.2-1182s1c1	1	RCBTB2	NM_001268.2	1102	9606	regulator of chromosome condensation (RCC1) and BTB (POZ) domain containing protein 2
TRCN0000021309	CSTGLY 05291221MN 2of25	H	3	CCGGGCGGTTTATCAAGAGCTATAACTCGAGTTATAGCTCTTGATAAACCGCTTTTT	NM_001270.1-3559s1c1	1	CHD1	NM_001270.2	1105	9606	chromodomain helicase DNA binding protein 1	Yes	293T/17
TRCN0000021311	CSTGLY 05291221MN 2of25	H	4	CCGGGCGCAGTAGAAGTAGGAGATACTCGAGTATCTCCTACTTCTACTGCGCTTTTT	NM_001270.1-3427s1c1	1	CHD1	NM_001270.2	1105	9606	chromodomain helicase DNA binding protein 1	Yes	293T/17
TRCN0000021312	CSTGLY 05291221MN 2of25	H	5	CCGGGCAGTTGTGATGAAACAGAATCTCGAGATTCTGTTTCATCACAACTGCTTTTT	NM_001270.1-681s1c1	1	CHD1	NM_001270.2	1105	9606	chromodomain helicase DNA binding protein 1	Yes	293T/17
TRCN0000021334	CSTGLY 05291221MN 2of25	H	6	CCGGCCCTCAAATGAGCCCGAATATCTCGAGATATTCGGGCTCATTTGAGGGTTTTT	NM_001271.1-1926s1c1	1	CHD2	NM_001042572.2,NM_001271.3	1106	9606	chromodomain helicase DNA binding protein 2	Yes	MCH58
TRCN0000021335	CSTGLY 05291221MN 2of25	H	7	CCGGGCCTCTAAGAAGGAACGGATACTCGAGTATCCGTTCCTTCTTAGAGGCTTTTT	NM_001271.1-966s1c1	1	CHD2	NM_001042572.2,NM_001271.3	1106	9606	chromodomain helicase DNA binding protein 2	Yes	MCH58
TRCN0000236467	CSTGLY 05291221MN 2of25	H	8	CCGGTATCCGGAGTTCAGGTTAATGCTCGAGCATTAACCTGAACTCCGGATATTTTTG	NM_001271.3-4210s21c1	2	CHD2	NM_001271.3	1106	9606	chromodomain helicase DNA binding protein 2	Yes	MCH58
TRCN0000021359	CSTGLY 05291221MN 2of25	H	9	CCGGCCTTACTAGAATTGGTGTTATCTCGAGATAACACCAATTCTAGTAAGGTTTTT	NM_001273.1-4565s1c1	1	CHD4	NM_001273.2	1108	9606	chromodomain helicase DNA binding protein 4
TRCN0000021360	CSTGLY 05291221MN 2of25	H	10	CCGGCGAAGGTTTAAGCTCTTAGAACTCGAGTTCTAAGAGCTTAAACCTTCGTTTTT	NM_001273.1-5439s1c1	1	CHD4	NM_001273.2	1108	9606	chromodomain helicase DNA binding protein 4
TRCN0000021361	CSTGLY 05291221MN 2of25	H	11	CCGGGCTGCTGACATCCTATGAATTCTCGAGAATTCATAGGATGTCAGCAGCTTTTT	NM_001273.1-2630s1c1	1	CHD4	NM_001273.2	1108	9606	chromodomain helicase DNA binding protein 4
TRCN0000021363	CSTGLY 05291221MN 2of25	H	12	CCGGGCGGGAGTTCAGTACCAATAACTCGAGTTATTGGTACTGAACTCCCGCTTTTT	NM_001273.1-716s1c1	1	CHD4	NM_001273.2	1108	9606	chromodomain helicase DNA binding protein 4	Yes	A549
TRCN0000380981	CSTGLY 05291221MN 3of25	A	1	GTACCGGTTCCTGCCAGGCTTGAAGAAACTCGAGTTTCTTCAAGCCTGGCAGGAATTTTTTG	NM_001273.2-6200s21c1	2	CHD4	NM_001273.2	1108	9606	chromodomain helicase DNA binding protein 4	Yes	A549
TRCN0000279733	CSTGLY 05291221MN 3of25	A	2	CCGGGAAGGGATGGACTAAGCTAATCTCGAGATTAGCTTAGTCCATCCCTTCTTTTTG	NM_001350.4-2502s21c1	2	DAXX	NM_001141969.1,NM_001141970.1,NM_001350.4,NR_024517.1	1616	9606	death-domain associated protein	Yes	A549
TRCN0000003800	CSTGLY 05291221MN 3of25	A	3	CCGGGAAGGGATGGACTAAGCTAATCTCGAGATTAGCTTAGTCCATCCCTTCTTTTT	NM_001350.x-2410s1c1	1	DAXX	NM_001141969.1,NM_001141970.1,NM_001350.4,NR_024517.1	1616	9606	death-domain associated protein	Yes	A549
TRCN0000003801	CSTGLY 05291221MN 3of25	A	4	CCGGTCACCATCGTTACTGTCAGAACTCGAGTTCTGACAGTAACGATGGTGATTTTT	NM_001350.x-1697s1c1	1	DAXX	NM_001141969.1,NM_001141970.1,NM_001350.4,NR_024517.1	1616	9606	death-domain associated protein	Yes	A549
TRCN0000021893	CSTGLY 05291221MN 3of25	A	5	CCGGCGACTACATCAAAGGCAGCAACTCGAGTTGCTGCCTTTGATGTAGTCGTTTTT	NM_001379.1-3168s1c1	1	DNMT1	NM_001130823.1,NM_001379.2	1786	9606	DNA (cytosine-5-)-methyltransferase 1	Yes	A549
TRCN0000021890	CSTGLY 05291221MN 3of25	A	6	CCGGGCCGAATACATTCTGATGGATCTCGAGATCCATCAGAATGTATTCGGCTTTTT	NM_001379.1-1687s1c1	1	DNMT1	NM_001130823.1,NM_001379.2	1786	9606	DNA (cytosine-5-)-methyltransferase 1	Yes	A549
TRCN0000021891	CSTGLY 05291221MN 3of25	A	7	CCGGGCCCAATGAGACTGACATCAACTCGAGTTGATGTCAGTCTCATTGGGCTTTTT	NM_001379.1-3261s1c1	1	DNMT1	NM_001130823.1,NM_001379.2	1786	9606	DNA (cytosine-5-)-methyltransferase 1	Yes	A549
TRCN0000009883	CSTGLY 05291221MN 3of25	A	8	CCGGCAATTCCGAGACATCTTGAGACTCGAGTCTCAAGATGTCTCGGAATTGTTTTTG	NM_001429.x-7731s1c1	1	EP300	NM_001429.3	2033	9606	E1A binding protein p300	Yes	A3
TRCN0000039885	CSTGLY 05291221MN 3of25	A	9	CCGGGCCTTCACAATTCCGAGACATCTCGAGATGTCTCGGAATTGTGAAGGCTTTTTG	NM_001429.1-7724s1c1	1	EP300	NM_001429.3	2033	9606	E1A binding protein p300	Yes	A3
TRCN0000039886	CSTGLY 05291221MN 3of25	A	10	CCGGCCCGGTGAACTCTCCTATAATCTCGAGATTATAGGAGAGTTCACCGGGTTTTTG	NM_001429.1-3602s1c1	1	EP300	NM_001429.3	2033	9606	E1A binding protein p300	Yes	A3
TRCN0000019739	CSTGLY 05291221MN 3of25	A	11	CCGGCGGAAGGCTATCAGAGAAGATCTCGAGATCTTCTCTGATAGCCTTCCGTTTTT	NM_001489.2-553s1c1	1	NR6A1	NM_001489.3,NM_033334.2	2649	9606	nuclear receptor subfamily 6, group A, member 1
TRCN0000019740	CSTGLY 05291221MN 3of25	A	12	CCGGGCCTCCACATTACCAATATATCTCGAGATATATTGGTAATGTGGAGGCTTTTT	NM_001489.2-831s1c1	1	NR6A1	NM_001489.3,NM_033334.2	2649	9606	nuclear receptor subfamily 6, group A, member 1
TRCN0000421494	CSTGLY 05291221MN 3of25	B	1	CCGGAGCGGAGCATTTGCAACAAACCTCGAGGTTTGTTGCAAATGCTCCGCTTTTTTTG	NM_001489.3-420s21c1	2	NR6A1	NM_001489.3,NM_033334.2	2649	9606	nuclear receptor subfamily 6, group A, member 1
TRCN0000420827	CSTGLY 05291221MN 3of25	B	2	CCGGAGTACTGCCGCCTGCTCAAATCTCGAGATTTGAGCAGGCGGCAGTACTTTTTTTG	NM_001489.3-504s21c1	2	NR6A1	NM_001489.3,NM_033334.2	2649	9606	nuclear receptor subfamily 6, group A, member 1
TRCN0000019743	CSTGLY 05291221MN 3of25	B	3	CCGGCGAGCTCTCAATCAAGGATTACTCGAGTAATCCTTGATTGAGAGCTCGTTTTT	NM_001489.2-1101s1c1	1	NR6A1	NM_001489.3,NM_033334.2	2649	9606	nuclear receptor subfamily 6, group A, member 1
TRCN0000195198	CSTGLY 05291221MN 3of25	B	4	CCGGCAGACTGATATGGCTGTTAATCTCGAGATTAACAGCCATATCAGTCTGTTTTTTG	NM_001527.1-589s1c1	1	HDAC2	NM_001527.2	3066	9606	histone deacetylase 2	Yes	MCF7
TRCN0000004823	CSTGLY 05291221MN 3of25	B	5	CCGGGCAAATACTATGCTGTCAATTCTCGAGAATTGACAGCATAGTATTTGCTTTTT	NM_001527.1-863s1c1	1	HDAC2	NM_001527.2	3066	9606	histone deacetylase 2	Yes	MCF7
TRCN0000004819	CSTGLY 05291221MN 3of25	B	6	CCGGCAGTCTCACCAATTTCAGAAACTCGAGTTTCTGAAATTGGTGAGACTGTTTTT	NM_001527.1-1678s1c1	1	HDAC2	NM_001527.2	3066	9606	histone deacetylase 2	Yes	MCF7
TRCN0000035894	CSTGLY 05291221MN 3of25	B	7	CCGGCCAGCCACGAACAACTAAATACTCGAGTATTTAGTTGTTCGTGGCTGGTTTTTG	NM_001535.2-559s1c1	1	PRMT2	NM_001535.2,NM_206962.1	3275	9606	protein arginine methyltransferase 2	Yes	MCH58
TRCN0000035897	CSTGLY 05291221MN 3of25	B	8	CCGGGAAGAGTACTTCGGCAGCTATCTCGAGATAGCTGCCGAAGTACTCTTCTTTTTG	NM_001535.2-503s1c1	1	PRMT2	NM_001535.2,NM_206962.1	3275	9606	protein arginine methyltransferase 2	Yes	A3
TRCN0000035898	CSTGLY 05291221MN 3of25	B	9	CCGGGAACGGCTTTGCTGACATCATCTCGAGATGATGTCAGCAAAGCCGTTCTTTTTG	NM_001535.2-751s1c1	1	PRMT2	NM_001535.2,NM_206962.1	3275	9606	protein arginine methyltransferase 2	Yes	MCH58
TRCN0000290479	CSTGLY 05291221MN 3of25	B	10	CCGGGTGTTCCAGTATCTCTGATTACTCGAGTAATCAGAGATACTGGAACACTTTTTG	NM_001536.3-396s21c1	2	PRMT1	NM_001536.3,NM_198318.2,NM_198319.2	3276	9606	protein arginine methyltransferase 1	Yes	A549
TRCN0000290478	CSTGLY 05291221MN 3of25	B	11	CCGGCCGGCAGTACAAAGACTACAACTCGAGTTGTAGTCTTTGTACTGCCGGTTTTTG	NM_001536.3-657s21c1	2	PRMT1	NM_001536.3,NM_198318.2,NM_198319.2	3276	9606	protein arginine methyltransferase 1	Yes	A549
TRCN0000035931	CSTGLY 05291221MN 3of25	B	12	CCGGGTGTTCCAGTATCTCTGATTACTCGAGTAATCAGAGATACTGGAACACTTTTTG	NM_001536.2-352s1c1	1	PRMT1	NM_001536.3,NM_198318.2,NM_198319.2	3276	9606	protein arginine methyltransferase 1	Yes	A549
TRCN0000019214	CSTGLY 05291221MN 3of25	C	1	CCGGCCAGTGAAAGCCGTGATTTATCTCGAGATAAATCACGGCTTTCACTGGTTTTT	NM_001564.1-561s1c1	1	ING2	NM_001564.2	3622	9606	inhibitor of growth family, member 2
TRCN0000019215	CSTGLY 05291221MN 3of25	C	2	CCGGCGGGCAAGACAAATGGAGTTACTCGAGTAACTCCATTTGTCTTGCCCGTTTTT	NM_001564.1-431s1c1	1	ING2	NM_001564.2	3622	9606	inhibitor of growth family, member 2
TRCN0000019216	CSTGLY 05291221MN 3of25	C	3	CCGGCCTGTTGAGTTTGCAATAGATCTCGAGATCTATTGCAAACTCAACAGGTTTTT	NM_001564.1-695s1c1	1	ING2	NM_001564.2	3622	9606	inhibitor of growth family, member 2
TRCN0000019217	CSTGLY 05291221MN 3of25	C	4	CCGGCTGGACAACAAATATCAAGAACTCGAGTTCTTGATATTTGTTGTCCAGTTTTT	NM_001564.1-245s1c1	1	ING2	NM_001564.2	3622	9606	inhibitor of growth family, member 2
TRCN0000019218	CSTGLY 05291221MN 3of25	C	5	CCGGCATGTGTTTCACTTACCTATACTCGAGTATAGGTAAGTGAAACACATGTTTTT	NM_001564.1-813s1c1	1	ING2	NM_001564.2	3622	9606	inhibitor of growth family, member 2
TRCN0000050528	CSTGLY 05291221MN 3of25	C	6	CCGGGTGGAGTAACTATTCAGATTACTCGAGTAATCTGAATAGTTACTCCACTTTTTG	NM_001644.2-444s1c1	1	APOBEC1	NM_001644.3	339	9606	apolipoprotein B mRNA editing enzyme, catalytic polypeptide 1
TRCN0000050529	CSTGLY 05291221MN 3of25	C	7	CCGGCCAGGCTATTAGAGAGTTTCTCTCGAGAGAAACTCTCTAATAGCCTGGTTTTTG	NM_001644.2-325s1c1	1	APOBEC1	NM_001644.3	339	9606	apolipoprotein B mRNA editing enzyme, catalytic polypeptide 1
TRCN0000050530	CSTGLY 05291221MN 3of25	C	8	CCGGCCACCAATCACGTGGAAGTTACTCGAGTAACTTCCACGTGATTGGTGGTTTTTG	NM_001644.2-207s1c1	1	APOBEC1	NM_001644.3	339	9606	apolipoprotein B mRNA editing enzyme, catalytic polypeptide 1
TRCN0000050531	CSTGLY 05291221MN 3of25	C	9	CCGGCTGGAGCTGCACTGCATAATTCTCGAGAATTATGCAGTGCAGCTCCAGTTTTTG	NM_001644.2-572s1c1	1	APOBEC1	NM_001644.3	339	9606	apolipoprotein B mRNA editing enzyme, catalytic polypeptide 1
TRCN0000050532	CSTGLY 05291221MN 3of25	C	10	CCGGTGGGAGTTTGACGTCTTCTATCTCGAGATAGAAGACGTCAAACTCCCATTTTTG	NM_001644.2-95s1c1	1	APOBEC1	NM_001644.3	339	9606	apolipoprotein B mRNA editing enzyme, catalytic polypeptide 1
TRCN0000006303	CSTGLY 05291221MN 3of25	C	11	CCGGCTCAGTTTTTAAATTAACCATCTCGAGATGGTTAATTTAAAAACTGAGTTTTT	NM_001726.1-2954s1c1	1	BRDT	NM_001726.3,NM_207189.2	676	9606	bromodomain, testis-specific	Yes	A549
TRCN0000195124	CSTGLY 05291221MN 3of25	C	12	CCGGCACCACCAATTAGCATTTAATCTCGAGATTAAATGCTAATTGGTGGTGTTTTTTG	NM_001726.2-2307s1c1	1	BRDT	NM_001726.3,NM_207189.2	676	9606	bromodomain, testis-specific	Yes	A549
TRCN0000196703	CSTGLY 05291221MN 3of25	D	1	CCGGGAAACTACAGTTGCCTGATTACTCGAGTAATCAGGCAACTGTAGTTTCTTTTTTG	NM_001726.2-284s1c1	1	BRDT	NM_001726.3,NM_207189.2	676	9606	bromodomain, testis-specific	Yes	A549
TRCN0000013713	CSTGLY 05291221MN 3of25	D	2	CCGGGCGAAATCTGTGGTTGTAAATCTCGAGATTTACAACCACAGATTTCGCTTTTT	NM_001880.2-1862s1c1	1	ATF2	NM_001880.2	1386	9606	activating transcription factor 2	Yes	A3
TRCN0000013716	CSTGLY 05291221MN 3of25	D	3	CCGGGCAGCTAACGAAGATCCTGATCTCGAGATCAGGATCTTCGTTAGCTGCTTTTT	NM_001880.2-1298s1c1	1	ATF2	NM_001880.2	1386	9606	activating transcription factor 2	Yes	A3
TRCN0000219047	CSTGLY 05291221MN 3of25	D	4	GTACCGGTGCGAAATCTGTGGTTGTAAACTCGAGTTTACAACCACAGATTTCGCATTTTTTG	NM_001880.2-1861s21c1	2	ATF2	NM_001880.2	1386	9606	activating transcription factor 2	Yes	MCH58
TRCN0000082855	CSTGLY 05291221MN 3of25	D	5	CCGGCGACCGTAAGAAGGTGACTTTCTCGAGAAAGTCACCTTCTTACGGTCGTTTTTG	NM_001923.2-1981s1c1	1	DDB1	NM_001923.3	1642	9606	damage-specific DNA binding protein 1, 127kDa	Yes	293T/17
TRCN0000082856	CSTGLY 05291221MN 3of25	D	6	CCGGCGTGTACTCTATGGTGGAATTCTCGAGAATTCCACCATAGAGTACACGTTTTTG	NM_001923.2-2716s1c1	1	DDB1	NM_001923.3	1642	9606	damage-specific DNA binding protein 1, 127kDa	Yes	293T/17
TRCN0000082857	CSTGLY 05291221MN 3of25	D	7	CCGGCCTATCACAATGGTGACAAATCTCGAGATTTGTCACCATTGTGATAGGTTTTTG	NM_001923.2-822s1c1	1	DDB1	NM_001923.3	1642	9606	damage-specific DNA binding protein 1, 127kDa	Yes	293T/17
TRCN0000002439	CSTGLY 05291221MN 3of25	D	8	CCGGGCTACTCGGAAAGGAAACAAACTCGAGTTTGTTTCCTTTCCGAGTAGCTTTTT	NM_001991.x-2154s1c1	1	EZH1	NM_001991.3	2145	9606	enhancer of zeste homolog 1 (Drosophila)
TRCN0000002440	CSTGLY 05291221MN 3of25	D	9	CCGGGCTCTTCTTTGATTACAGGTACTCGAGTACCTGTAATCAAAGAAGAGCTTTTT	NM_001991.x-2288s1c1	1	EZH1	NM_001991.3	2145	9606	enhancer of zeste homolog 1 (Drosophila)
TRCN0000002441	CSTGLY 05291221MN 3of25	D	10	CCGGCCGCCGTGGTTTGTATTCATTCTCGAGAATGAATACAAACCACGGCGGTTTTT	NM_001991.x-4159s1c1	1	EZH1	NM_001991.3	2145	9606	enhancer of zeste homolog 1 (Drosophila)
TRCN0000002442	CSTGLY 05291221MN 3of25	D	11	CCGGCAACAGAACTTTATGGTAGAACTCGAGTTCTACCATAAAGTTCTGTTGTTTTT	NM_001991.x-474s1c1	1	EZH1	NM_001991.3	2145	9606	enhancer of zeste homolog 1 (Drosophila)
TRCN0000010708	CSTGLY 05291221MN 3of25	D	12	CCGGGCTTCCTCTTCAACCTCAATACTCGAGTATTGAGGTTGAAGAGGAAGCTTTTT	NM_001991.x-2116s1c1	1	EZH1	NM_001991.3	2145	9606	enhancer of zeste homolog 1 (Drosophila)
TRCN0000018931	CSTGLY 05291221MN 3of25	E	1	CCGGGAAGAAGATGAAGATGAAGAACTCGAGTTCTTCATCTTCATCTTCTTCTTTTT	NM_002128.3-702s1c1	1	HMGB1	NM_002128.4	3146	9606	high-mobility group box 1	Yes	293T/17
TRCN0000018932	CSTGLY 05291221MN 3of25	E	2	CCGGCCGTTATGAAAGAGAAATGAACTCGAGTTCATTTCTCTTTCATAACGGTTTTT	NM_002128.3-302s1c1	1	HMGB1	NM_002128.4	3146	9606	high-mobility group box 1	Yes	293T/17
TRCN0000018934	CSTGLY 05291221MN 3of25	E	3	CCGGCCCAGATGCTTCAGTCAACTTCTCGAGAAGTTGACTGAAGCATCTGGGTTTTT	NM_002128.3-188s1c1	1	HMGB1	NM_002128.4	3146	9606	high-mobility group box 1	Yes	293T/17
TRCN0000019009	CSTGLY 05291221MN 3of25	E	4	CCGGGCTCAATACTAGCTTCAGTATCTCGAGATACTGAAGCTAGTATTGAGCTTTTT	NM_002129.2-902s1c1	1	HMGB2	NM_001130688.1,NM_001130689.1,NM_002129.3	3148	9606	high-mobility group box 2	Yes	A3
TRCN0000019011	CSTGLY 05291221MN 3of25	E	5	CCGGGCAGCTAAGCTAAAGGAGAAACTCGAGTTTCTCCTTTAGCTTAGCTGCTTTTT	NM_002129.2-632s1c1	1	HMGB2	NM_001130688.1,NM_001130689.1,NM_002129.3	3148	9606	high-mobility group box 2	Yes	293T/17
TRCN0000019013	CSTGLY 05291221MN 3of25	E	6	CCGGCCATCTGCCTTCTTCCTGTTTCTCGAGAAACAGGAAGAAGGCAGATGGTTTTT	NM_002129.2-485s1c1	1	HMGB2	NM_001130688.1,NM_001130689.1,NM_002129.3	3148	9606	high-mobility group box 2	Yes	A3
TRCN0000274033	CSTGLY 05291221MN 3of25	E	7	CCGGAGGTGAGCAAGGTGGAGATTCCTCGAGGAATCTCCACCTTGCTCACCTTTTTTG	NM_002165.2-362s21c1	2	ID1	NM_002165.2,NM_181353.1	3397	9606	inhibitor of DNA binding 1, dominant negative helix-loop-helix protein
TRCN0000019029	CSTGLY 05291221MN 3of25	E	8	CCGGCCTACTAGTCACCAGAGACTTCTCGAGAAGTCTCTGGTGACTAGTAGGTTTTT	NM_002165.2-765s1c1	1	ID1	NM_002165.2,NM_181353.1	3397	9606	inhibitor of DNA binding 1, dominant negative helix-loop-helix protein	Yes	A549
TRCN0000019031	CSTGLY 05291221MN 3of25	E	9	CCGGACTCGGAATCCGAAGTTGGAACTCGAGTTCCAACTTCGGATTCCGAGTTTTTT	NM_002165.2-428s1c1	1	ID1	NM_002165.2,NM_181353.1	3397	9606	inhibitor of DNA binding 1, dominant negative helix-loop-helix protein
TRCN0000019032	CSTGLY 05291221MN 3of25	E	10	CCGGCGGCTGTTACTCACGCCTCAACTCGAGTTGAGGCGTGAGTAACAGCCGTTTTT	NM_002165.2-309s1c1	1	ID1	NM_002165.2,NM_181353.1	3397	9606	inhibitor of DNA binding 1, dominant negative helix-loop-helix protein
TRCN0000019033	CSTGLY 05291221MN 3of25	E	11	CCGGGCAGGTAAACGTGCTGCTCTACTCGAGTAGAGCAGCACGTTTACCTGCTTTTT	NM_002165.2-279s1c1	1	ID1	NM_002165.2,NM_181353.1	3397	9606	inhibitor of DNA binding 1, dominant negative helix-loop-helix protein
TRCN0000021065	CSTGLY 05291221MN 3of25	E	12	CCGGCCCTTCTGAGTTAATGTCAAACTCGAGTTTGACATTAACTCAGAAGGGTTTTT	NM_002166.4-543s1c1	1	ID2	NM_002166.4	3398	9606	inhibitor of DNA binding 2, dominant negative helix-loop-helix protein	Yes	A549
TRCN0000232079	CSTGLY 05291221MN 3of25	F	1	CCGGGACCACCCTCAACACGGATATCTCGAGATATCCGTGTTGAGGGTGGTCTTTTTG	NM_002166.4-492s21c1	2	ID2	NM_002166.4	3398	9606	inhibitor of DNA binding 2, dominant negative helix-loop-helix protein	Yes	A549
TRCN0000232081	CSTGLY 05291221MN 3of25	F	2	CCGGAGCACTGTGTGGCTGAATAAGCTCGAGCTTATTCAGCCACACAGTGCTTTTTTG	NM_002166.4-573s21c1	2	ID2	NM_002166.4	3398	9606	inhibitor of DNA binding 2, dominant negative helix-loop-helix protein	Yes	A549
TRCN0000017303	CSTGLY 05291221MN 3of25	F	3	CCGGGCCCACTTGACTTCACCAAATCTCGAGATTTGGTGAAGTCAAGTGGGCTTTTT	NM_002167.2-843s1c1	1	ID3		3399	9606	inhibitor of DNA binding 3, dominant negative helix-loop-helix protein	Yes	A549
TRCN0000274038	CSTGLY 05291221MN 3of25	F	4	CCGGGCTCACTCCGGAACTTGTCATCTCGAGATGACAAGTTCCGGAGTGAGCTTTTTG	NM_002167.3-714s21c1	2	ID3	NM_002167.3	3399	9606	inhibitor of DNA binding 3, dominant negative helix-loop-helix protein	Yes	A549
TRCN0000017307	CSTGLY 05291221MN 3of25	F	5	CCGGCGCTGAGCTTGCTGGACGACACTCGAGTGTCGTCCAGCAAGCTCAGCGTTTTT	NM_002167.2-477s1c1	1	ID3	NM_002167.3	3399	9606	inhibitor of DNA binding 3, dominant negative helix-loop-helix protein	Yes	A549
TRCN0000015429	CSTGLY 05291221MN 3of25	F	6	CCGGCCGGGAACAGAGAATGTTTAACTCGAGTTAAACATTCTCTGTTCCCGGTTTTT	NM_002384.1-634s1c1	1	MBD1	NM_002384.2,NM_015844.2,NM_015845.3,NM_015846.3,NM_015847.3	4152	9606	methyl-CpG binding domain protein 1	Yes	293T/17
TRCN0000358382	CSTGLY 05291221MN 3of25	F	7	CCGGGATGATTCTGCCTCCAAATTGCTCGAGCAATTTGGAGGCAGAATCATCTTTTTG	NM_002384.2-1788s21c1	2	MBD1	NM_002384.2,NM_015844.2,NM_015845.3,NM_015846.3,NM_015847.3	4152	9606	methyl-CpG binding domain protein 1	Yes	293T/17
TRCN0000358468	CSTGLY 05291221MN 3of25	F	8	CCGGGCCCTTCCTCACAGAGTTAAACTCGAGTTTAACTCTGTGAGGAAGGGCTTTTTG	NM_002384.2-2152s21c1	2	MBD1	NM_002384.2,NM_015844.2,NM_015845.3,NM_015846.3,NM_015847.3	4152	9606	methyl-CpG binding domain protein 1	Yes	293T/17
TRCN0000015968	CSTGLY 05291221MN 3of25	F	9	CCGGGCCGTGTGTTTAGAAGCCTAACTCGAGTTAGGCTTCTAAACACACGGCTTTTT	NM_002398.2-2637s1c1	1	MEIS1	NM_002398.2	4211	9606	Meis homeobox 1
TRCN0000015969	CSTGLY 05291221MN 3of25	F	10	CCGGCCAGCATCTAACACACCCTTACTCGAGTAAGGGTGTGTTAGATGCTGGTTTTT	NM_002398.2-1333s1c1	1	MEIS1	NM_002398.2	4211	9606	Meis homeobox 1
TRCN0000015971	CSTGLY 05291221MN 3of25	F	11	CCGGCGGTATATTAGCTGTTTGAAACTCGAGTTTCAAACAGCTAATATACCGTTTTT	NM_002398.2-971s1c1	1	MEIS1	NM_002398.2	4211	9606	Meis homeobox 1
TRCN0000015972	CSTGLY 05291221MN 3of25	F	12	CCGGCCCTCTTGGAACAGAGATCATCTCGAGATGATCTCTGTTCCAAGAGGGTTTTT	NM_002398.2-1088s1c1	1	MEIS1	NM_002398.2	4211	9606	Meis homeobox 1
TRCN0000434388	CSTGLY 05291221MN 3of25	G	1	CCGGATGTAACCTTCATCTAGTTAACTCGAGTTAACTAGATGAAGGTTACATTTTTTTG	NM_002398.2-1625s21c1	2	MEIS1	NM_002398.2	4211	9606	Meis homeobox 1
TRCN0000014775	CSTGLY 05291221MN 3of25	G	2	CCGGACTGGATCTTTATCTGGCTTACTCGAGTAAGCCAGATAAAGATCCAGTTTTTT	NM_002501.1-558s1c1	1	NFIX	NM_002501.2	4784	9606	nuclear factor I/X (CCAAT-binding transcription factor)	Yes	MCH58
TRCN0000234765	CSTGLY 05291221MN 3of25	G	3	CCGGACATTGGAGTCACAATCAAAGCTCGAGCTTTGATTGTGACTCCAATGTTTTTTG	NM_002501.2-568s21c1	2	NFIX	NM_002501.2	4784	9606	nuclear factor I/X (CCAAT-binding transcription factor)	Yes	MCH58
TRCN0000234767	CSTGLY 05291221MN 3of25	G	4	CCGGGGAATCCGGACAATCAGATAGCTCGAGCTATCTGATTGTCCGGATTCCTTTTTG	NM_002501.2-626s21c1	2	NFIX	NM_002501.2	4784	9606	nuclear factor I/X (CCAAT-binding transcription factor)	Yes	MCH58
TRCN0000064093	CSTGLY 05291221MN 3of25	G	5	CCGGCCACCTAGCAAGAAGGAGATTCTCGAGAATCTCCTTCTTGCTAGGTGGTTTTTG	NM_002597.3-200s1c1	1	PDC	NM_002597.3,NM_022576.2	5132	9606	phosducin
TRCN0000064094	CSTGLY 05291221MN 3of25	G	6	CCGGGATGGTATTAAGGGTTGTGATCTCGAGATCACAACCCTTAATACCATCTTTTTG	NM_002597.3-500s1c1	1	PDC	NM_002597.3,NM_022576.2	5132	9606	phosducin
TRCN0000064095	CSTGLY 05291221MN 3of25	G	7	CCGGGCCTAGATATGGGTTTGTGTACTCGAGTACACAAACCCATATCTAGGCTTTTTG	NM_002597.3-397s1c1	1	PDC	NM_002597.3,NM_022576.2	5132	9606	phosducin
TRCN0000064096	CSTGLY 05291221MN 3of25	G	8	CCGGGCTGAACAGTTTGCTGAAGAACTCGAGTTCTTCAGCAAACTGTTCAGCTTTTTG	NM_002597.3-686s1c1	1	PDC	NM_002597.3,NM_022576.2	5132	9606	phosducin
TRCN0000064097	CSTGLY 05291221MN 3of25	G	9	CCGGCAGGACCCAAAGGAGTAATAACTCGAGTTATTACTCCTTTGGGTCCTGTTTTTG	NM_002597.3-132s1c1	1	PDC	NM_002597.3	5132	9606	phosducin
TRCN0000019187	CSTGLY 05291221MN 3of25	G	10	CCGGCCTGGAACTTCACATTGGTTTCTCGAGAAACCAATGTGAAGTTCCAGGTTTTT	NM_002636.3-1369s1c1	1	PHF1	NM_002636.4,NM_024165.2,NR_027692.1	5252	9606	PHD finger protein 1	Yes	293T/17
TRCN0000274202	CSTGLY 05291221MN 3of25	G	11	CCGGCACACACCGGCACTTTCATACCTCGAGGTATGAAAGTGCCGGTGTGTGTTTTTG	NM_002636.3-1682s21c1	2	PHF1	NM_002636.4,NM_024165.2,NR_027692.1	5252	9606	PHD finger protein 1	Yes	293T/17
TRCN0000358455	CSTGLY 05291221MN 3of25	G	12	CCGGTTCGCAGTTTCTGGTTCTATGCTCGAGCATAGAACCAGAAACTGCGAATTTTTG	NM_002636.4-440s21c1	2	PHF1	NM_002636.4,NM_024165.2,NR_027692.1	5252	9606	PHD finger protein 1	Yes	293T/17
TRCN0000003869	CSTGLY 05291221MN 3of25	H	1	CCGGGTGTACGCCTTCTCCATCAAACTCGAGTTTGATGGAGAAGGCGTACACTTTTT	NM_002675.x-1501s1c1	1	PML	NM_002675.3,NM_033238.2,NM_033239.2,NM_033240.2,NM_033244.3	5371	9606	promyelocytic leukemia	Yes	MCF7
TRCN0000003865	CSTGLY 05291221MN 3of25	H	2	CCGGCAATACAACGACAGCCCAGAACTCGAGTTCTGGGCTGTCGTTGTATTGTTTTT	NM_002675.x-1548s1c1	1	PML	NM_002675.3,NM_033238.2,NM_033239.2,NM_033240.2,NM_033244.3,NM_033249.2,NM_033250.2	5371	9606	promyelocytic leukemia	Yes	MCF7
TRCN0000003868	CSTGLY 05291221MN 3of25	H	3	CCGGGTGTACCGGCAGATTGTGGATCTCGAGATCCACAATCTGCCGGTACACTTTTT	NM_002675.x-493s1c1	1	PML	NM_002675.3,NM_033238.2,NM_033239.2,NM_033240.2,NM_033244.3,NM_033246.2,NM_033247.2,NM_033249.2,NM_033250.2	5371	9606	promyelocytic leukemia	Yes	MCF7
TRCN0000014593	CSTGLY 05291221MN 3of25	H	4	CCGGCCTGCCATATTTGTCATAATTCTCGAGAATTATGACAAATATGGCAGGTTTTT	NM_002892.2-4095s1c1	1	ARID4A	NM_002892.3,NM_023000.2,NM_023001.2	5926	9606	AT rich interactive domain 4A (RBP1-like)
TRCN0000014594	CSTGLY 05291221MN 3of25	H	5	CCGGGCTCTCAAATTAGATCAAGAACTCGAGTTCTTGATCTAATTTGAGAGCTTTTT	NM_002892.2-1405s1c1	1	ARID4A	NM_002892.3,NM_023000.2,NM_023001.2	5926	9606	AT rich interactive domain 4A (RBP1-like)
TRCN0000014595	CSTGLY 05291221MN 3of25	H	6	CCGGCGCCGTCTCAATGATGAATTACTCGAGTAATTCATCATTGAGACGGCGTTTTT	NM_002892.2-616s1c1	1	ARID4A	NM_002892.3,NM_023000.2,NM_023001.2	5926	9606	AT rich interactive domain 4A (RBP1-like)	Yes	A3
TRCN0000014596	CSTGLY 05291221MN 3of25	H	7	CCGGCGGCAAATGGATTTGAAACTACTCGAGTAGTTTCAAATCCATTTGCCGTTTTT	NM_002892.2-3248s1c1	1	ARID4A	NM_002892.3,NM_023000.2,NM_023001.2	5926	9606	AT rich interactive domain 4A (RBP1-like)	Yes	A549
TRCN0000014597	CSTGLY 05291221MN 3of25	H	8	CCGGCCTCTCATCAAACATGCCGTACTCGAGTACGGCATGTTTGATGAGAGGTTTTT	NM_002892.2-2136s1c1	1	ARID4A	NM_002892.3,NM_023000.2,NM_023001.2	5926	9606	AT rich interactive domain 4A (RBP1-like)
TRCN0000038885	CSTGLY 05291221MN 3of25	H	9	CCGGCCTCCAGAACTCCTGTTTATTCTCGAGAATAAACAGGAGTTCTGGAGGTTTTTG	NM_002893.2-1371s1c1	1	RBBP7	NM_002893.3	5931	9606	retinoblastoma binding protein 7	Yes	A549
TRCN0000298714	CSTGLY 05291221MN 3of25	H	10	CCGGCCTCCAGAACTCCTGTTTATTCTCGAGAATAAACAGGAGTTCTGGAGGTTTTTG	NM_002893.3-1442s21c1	2	RBBP7	NM_002893.3	5931	9606	retinoblastoma binding protein 7	Yes	A549
TRCN0000298772	CSTGLY 05291221MN 3of25	H	11	CCGGGCACAGTTTGATGCTTCCCATCTCGAGATGGGAAGCATCAAACTGTGCTTTTTG	NM_002893.3-626s21c1	2	RBBP7	NM_002893.3	5931	9606	retinoblastoma binding protein 7	Yes	A549
TRCN0000021989	CSTGLY 05291221MN 3of25	H	12	CCGGGCCCTGATCTCTAAGATCTATCTCGAGATAGATCTTAGAGATCAGGGCTTTTT	NM_002931.2-301s1c1	1	RING1	NM_002931.3	6015	9606	ring finger protein 1	Yes	A549
TRCN0000021990	CSTGLY 05291221MN 4of25	A	1	CCGGCTGGAGCTGGTGAATGAGAAACTCGAGTTTCTCATTCACCAGCTCCAGTTTTT	NM_002931.2-1129s1c1	1	RING1	NM_002931.3	6015	9606	ring finger protein 1	Yes	A549
TRCN0000021992	CSTGLY 05291221MN 4of25	A	2	CCGGAGACGAGGTATGTGAAGACAACTCGAGTTGTCTTCACATACCTCGTCTTTTTT	NM_002931.2-827s1c1	1	RING1	NM_002931.3	6015	9606	ring finger protein 1	Yes	A549
TRCN0000272669	CSTGLY 05291221MN 4of25	A	3	CCGGACGTATATGTGACTACCCATACTCGAGTATGGGTAGTCACATATACGTTTTTTG	NM_002938.3-650s21c1	2	RNF4	NM_002938.3	6047	9606	ring finger protein 4	Yes	A549
TRCN0000281894	CSTGLY 05291221MN 4of25	A	4	CCGGGACAAGCTCAGAAGCGAACTCCTCGAGGAGTTCGCTTCTGAGCTTGTCTTTTTG	NM_002938.3-377s21c1	2	RNF4	NM_002938.3	6047	9606	ring finger protein 4	Yes	A549
TRCN0000284821	CSTGLY 05291221MN 4of25	A	5	CCGGCATACTCCCAGAAACGCCAGGCTCGAGCCTGGCGTTTCTGGGAGTATGTTTTTG	NM_002938.3-667s21c1	2	RNF4	NM_002938.3	6047	9606	ring finger protein 4	Yes	A549
TRCN0000035250	CSTGLY 05291221MN 4of25	A	6	CCGGGCTTTGGCATAGGATCAGAAACTCGAGTTTCTGATCCTATGCCAAAGCTTTTTG	NM_002970.1-470s1c1	1	SAT1	NM_002970.2,NR_027783.1	6303	9606	spermidine/spermine N1-acetyltransferase 1	Yes	A549
TRCN0000035252	CSTGLY 05291221MN 4of25	A	7	CCGGCGACAAGGAGTACTTGCTAAACTCGAGTTTAGCAAGTACTCCTTGTCGTTTTTG	NM_002970.1-642s1c1	1	SAT1	NM_002970.2,NR_027783.1	6303	9606	spermidine/spermine N1-acetyltransferase 1	Yes	A549
TRCN0000291734	CSTGLY 05291221MN 4of25	A	8	CCGGCCCGTGGATTGGCAAGTTATTCTCGAGAATAACTTGCCAATCCACGGGTTTTTG	NM_002970.1-411s21c1	2	SAT1	NM_002970.2,NR_027783.1	6303	9606	spermidine/spermine N1-acetyltransferase 1	Yes	A549
TRCN0000006894	CSTGLY 05291221MN 4of25	A	9	CCGGCCTTCTTTGACGTGAAGACAACTCGAGTTGTCTTCACGTCAAAGAAGGTTTTT	NM_002972.1-5680s1c1	1	SBF1	NM_002972.2	6305	9606	SET binding factor 1	Yes	A549
TRCN0000006895	CSTGLY 05291221MN 4of25	A	10	CCGGCTCGATGTGATTGTTGCTGATCTCGAGATCAGCAACAATCACATCGAGTTTTT	NM_002972.1-1083s1c1	1	SBF1	NM_002972.2	6305	9606	SET binding factor 1	Yes	A549
TRCN0000006896	CSTGLY 05291221MN 4of25	A	11	CCGGGCATGTCACTCGCAAGAAGTACTCGAGTACTTCTTGCGAGTGACATGCTTTTT	NM_002972.1-3383s1c1	1	SBF1	NM_002972.2	6305	9606	SET binding factor 1	Yes	A549
TRCN0000063713	CSTGLY 05291221MN 4of25	A	12	CCGGGCTGAAATTAAATGCCACTTTCTCGAGAAAGTGGCATTTAATTTCAGCTTTTTG	NM_003011.1-2334s1c1	1	SET	NM_001122821.1,NM_003011.3	6418	9606	SET nuclear oncogene
TRCN0000063714	CSTGLY 05291221MN 4of25	B	1	CCGGGAAGAAGATGATGATGATGATCTCGAGATCATCATCATCATCTTCTTCTTTTTG	NM_003011.1-700s1c1	1	SET	NM_001122821.1,NM_003011.3	6418	9606	SET nuclear oncogene
TRCN0000063715	CSTGLY 05291221MN 4of25	B	2	CCGGCCAGAGTTGAAGTGACAGAATCTCGAGATTCTGTCACTTCAACTCTGGTTTTTG	NM_003011.1-326s1c1	1	SET	NM_001122821.1,NM_003011.3	6418	9606	SET nuclear oncogene
TRCN0000063716	CSTGLY 05291221MN 4of25	B	3	CCGGGCGATTGAACACATTGATGAACTCGAGTTCATCAATGTGTTCAATCGCTTTTTG	NM_003011.1-94s1c1	1	SET	NM_001122821.1,NM_003011.3	6418	9606	SET nuclear oncogene	Yes	293T/17
TRCN0000063717	CSTGLY 05291221MN 4of25	B	4	CCGGCCACCGAAATCAAATGGAAATCTCGAGATTTCCATTTGATTTCGGTGGTTTTTG	NM_003011.1-467s1c1	1	SET	NM_001122821.1,NM_003011.3	6418	9606	SET nuclear oncogene	Yes	293T/17
TRCN0000050624	CSTGLY 05291221MN 4of25	B	5	CCGGGCTCAAATTGAACGTGGAGAACTCGAGTTCTCCACGTTCAATTTGAGCTTTTTG	NM_003069.2-2843s1c1	1	SMARCA1	NM_003069.3,NM_139035.2	6594	9606	SWI/SNF related, matrix associated, actin dependent regulator of chromatin, subfamily a, member 1	Yes	A549
TRCN0000050625	CSTGLY 05291221MN 4of25	B	6	CCGGGCTCACAGAATAAAGAATGAACTCGAGTTCATTCTTTATTCTGTGAGCTTTTTG	NM_003069.2-1031s1c1	1	SMARCA1	NM_003069.3,NM_139035.2	6594	9606	SWI/SNF related, matrix associated, actin dependent regulator of chromatin, subfamily a, member 1	Yes	A549
TRCN0000050627	CSTGLY 05291221MN 4of25	B	7	CCGGGCTGTAACACTCTGATTTCATCTCGAGATGAAATCAGAGTGTTACAGCTTTTTG	NM_003069.2-3138s1c1	1	SMARCA1	NM_003069.3,NM_139035.2	6594	9606	SWI/SNF related, matrix associated, actin dependent regulator of chromatin, subfamily a, member 1	Yes	A549
TRCN0000020329	CSTGLY 05291221MN 4of25	B	8	CCGGGCTGAGAAACTGTCACCAAATCTCGAGATTTGGTGACAGTTTCTCAGCTTTTT	NM_003070.2-4204s1c1	1	SMARCA2	NM_003070.3,NM_139045.2	6595	9606	SWI/SNF related, matrix associated, actin dependent regulator of chromatin, subfamily a, member 2	Yes	A549
TRCN0000330445	CSTGLY 05291221MN 4of25	B	9	CCGGCTATATCATCATCGTCTATAACTCGAGTTATAGACGATGATGATATAGTTTTTG	NM_003070.3-4971s21c1	2	SMARCA2	NM_003070.3,NM_139045.2	6595	9606	SWI/SNF related, matrix associated, actin dependent regulator of chromatin, subfamily a, member 2	Yes	A549
TRCN0000367881	CSTGLY 05291221MN 4of25	B	10	CCGGTTCTATGGGTGGGTCTAATTTCTCGAGAAATTAGACCCACCCATAGAATTTTTG	NM_003070.3-5153s21c1	2	SMARCA2	NM_003070.3,NM_139045.2	6595	9606	SWI/SNF related, matrix associated, actin dependent regulator of chromatin, subfamily a, member 2	Yes	A549
TRCN0000272562	CSTGLY 05291221MN 4of25	B	11	CCGGTGTGGTTGGACTACGCTATTACTCGAGTAATAGCGTAGTCCAACCACATTTTTG	NM_003071.3-416s21c1	2	HLTF	NM_003071.3,NM_139048.2	6596	9606	helicase-like transcription factor	Yes	293T/17
TRCN0000272618	CSTGLY 05291221MN 4of25	B	12	CCGGGCAGGTGGAGTTGGTTTGAATCTCGAGATTCAAACCAACTCCACCTGCTTTTTG	NM_003071.3-2958s21c1	2	HLTF	NM_003071.3,NM_139048.2	6596	9606	helicase-like transcription factor	Yes	293T/17
TRCN0000010836	CSTGLY 05291221MN 4of25	C	1	CCGGGCAGGTGGAGTTGGTTTGAATCTCGAGATTCAAACCAACTCCACCTGCTTTTT	NM_003071.x-2934s1c1	1	HLTF	NM_003071.3,NM_139048.2	6596	9606	helicase-like transcription factor	Yes	293T/17
TRCN0000015548	CSTGLY 05291221MN 4of25	C	2	CCGGCCATATTTATACAGCAGAGAACTCGAGTTCTCTGCTGTATAAATATGGTTTTT	NM_003072.2-5350s1c1	1	SMARCA4	NM_001128844.1,NM_001128845.1,NM_001128846.1,NM_001128847.1,NM_001128848.1,NM_001128849.1,NM_003072.3	6597	9606	SWI/SNF related, matrix associated, actin dependent regulator of chromatin, subfamily a, member 4
TRCN0000015549	CSTGLY 05291221MN 4of25	C	3	CCGGCCCGTGGACTTCAAGAAGATACTCGAGTATCTTCTTGAAGTCCACGGGTTTTT	NM_003072.2-4786s1c1	1	SMARCA4	NM_001128844.1,NM_001128845.1,NM_001128846.1,NM_001128847.1,NM_001128848.1,NM_001128849.1,NM_003072.3	6597	9606	SWI/SNF related, matrix associated, actin dependent regulator of chromatin, subfamily a, member 4
TRCN0000015550	CSTGLY 05291221MN 4of25	C	4	CCGGGCCAAGCAAGATGTCGATGATCTCGAGATCATCGACATCTTGCTTGGCTTTTT	NM_003072.2-2404s1c1	1	SMARCA4	NM_001128844.1,NM_001128845.1,NM_001128846.1,NM_001128847.1,NM_001128848.1,NM_001128849.1,NM_003072.3	6597	9606	SWI/SNF related, matrix associated, actin dependent regulator of chromatin, subfamily a, member 4
TRCN0000015551	CSTGLY 05291221MN 4of25	C	5	CCGGCCGAGGTCTGATAGTGAAGAACTCGAGTTCTTCACTATCAGACCTCGGTTTTT	NM_003072.2-2233s1c1	1	SMARCA4	NM_001128844.1,NM_001128845.1,NM_001128846.1,NM_001128847.1,NM_001128848.1,NM_001128849.1,NM_003072.3	6597	9606	SWI/SNF related, matrix associated, actin dependent regulator of chromatin, subfamily a, member 4
TRCN0000015552	CSTGLY 05291221MN 4of25	C	6	CCGGCGGCAGACACTGTGATCATTTCTCGAGAAATGATCACAGTGTCTGCCGTTTTT	NM_003072.2-3776s1c1	1	SMARCA4	NM_001128844.1,NM_001128845.1,NM_001128846.1,NM_001128847.1,NM_001128848.1,NM_001128849.1,NM_003072.3	6597	9606	SWI/SNF related, matrix associated, actin dependent regulator of chromatin, subfamily a, member 4
TRCN0000298820	CSTGLY 05291221MN 4of25	C	7	CCGGGAAGTTGATGACGCCTGAGATCTCGAGATCTCAGGCGTCATCAACTTCTTTTTG	NM_003073.3-837s21c1	2	SMARCB1	NM_001007468.1,NM_003073.3	6598	9606	SWI/SNF related, matrix associated, actin dependent regulator of chromatin, subfamily b, member 1	Yes	MCF7
TRCN0000295966	CSTGLY 05291221MN 4of25	C	8	CCGGACGGAGCATCTCAGAAGATTGCTCGAGCAATCTTCTGAGATGCTCCGTTTTTTG	NM_003073.3-1390s21c1	2	SMARCB1	NM_001007468.1,NM_003073.3	6598	9606	SWI/SNF related, matrix associated, actin dependent regulator of chromatin, subfamily b, member 1	Yes	MCF7
TRCN0000039587	CSTGLY 05291221MN 4of25	C	9	CCGGGAAGTTGATGACGCCTGAGATCTCGAGATCTCAGGCGTCATCAACTTCTTTTTG	NM_003073.2-777s1c1	1	SMARCB1	NM_001007468.1,NM_003073.3	6598	9606	SWI/SNF related, matrix associated, actin dependent regulator of chromatin, subfamily b, member 1	Yes	MCF7
TRCN0000021264	CSTGLY 05291221MN 4of25	C	10	CCGGGCTTCGGATCTACATTTCCAACTCGAGTTGGAAATGTAGATCCGAAGCTTTTT	NM_003077.2-833s1c1	1	SMARCD2	NM_001098426.1,NM_003077.3	6603	9606	SWI/SNF related, matrix associated, actin dependent regulator of chromatin, subfamily d, member 2	Yes	MCF7
TRCN0000021265	CSTGLY 05291221MN 4of25	C	11	CCGGCAAGATCATCACTGATGTGATCTCGAGATCACATCAGTGATGATCTTGTTTTT	NM_003077.2-1691s1c1	1	SMARCD2	NM_001098426.1,NM_003077.3	6603	9606	SWI/SNF related, matrix associated, actin dependent regulator of chromatin, subfamily d, member 2	Yes	MCF7
TRCN0000021266	CSTGLY 05291221MN 4of25	C	12	CCGGCCATGATGGATCCATTCCGAACTCGAGTTCGGAATGGATCCATCATGGTTTTT	NM_003077.2-583s1c1	1	SMARCD2	NM_001098426.1,NM_003077.3	6603	9606	SWI/SNF related, matrix associated, actin dependent regulator of chromatin, subfamily d, member 2
TRCN0000021267	CSTGLY 05291221MN 4of25	D	1	CCGGGCGGGAGTACATCAACTGCAACTCGAGTTGCAGTTGATGTACTCCCGCTTTTT	NM_003077.2-1301s1c1	1	SMARCD2	NM_001098426.1,NM_003077.3	6603	9606	SWI/SNF related, matrix associated, actin dependent regulator of chromatin, subfamily d, member 2
TRCN0000021268	CSTGLY 05291221MN 4of25	D	2	CCGGTCAGGCGTACATGGATCTCTTCTCGAGAAGAGATCCATGTACGCCTGATTTTT	NM_003077.2-722s1c1	1	SMARCD2	NM_001098426.1,NM_003077.3	6603	9606	SWI/SNF related, matrix associated, actin dependent regulator of chromatin, subfamily d, member 2
TRCN0000146887	CSTGLY 05291221MN 4of25	D	3	CCGGCCATGACAAGGAATACATCAACTCGAGTTGATGTATTCCTTGTCATGGTTTTTTG	NM_003078.2-1020s1c1	1	SMARCD3	NM_001003801.1,NM_001003802.1,NM_003078.3	6604	9606	SWI/SNF related, matrix associated, actin dependent regulator of chromatin, subfamily d, member 3
TRCN0000179523	CSTGLY 05291221MN 4of25	D	4	CCGGGCGGAAGTTCTCTTCTTTCTTCTCGAGAAGAAAGAAGAGAACTTCCGCTTTTTTG	NM_003078.2-717s1c1	1	SMARCD3	NM_001003801.1,NM_001003802.1,NM_003078.3	6604	9606	SWI/SNF related, matrix associated, actin dependent regulator of chromatin, subfamily d, member 3
TRCN0000180907	CSTGLY 05291221MN 4of25	D	5	CCGGGCTCTGGACAGTAAGATCCATCTCGAGATGGATCTTACTGTCCAGAGCTTTTTTG	NM_003078.2-1282s1c1	1	SMARCD3	NM_001003801.1,NM_001003802.1,NM_003078.3	6604	9606	SWI/SNF related, matrix associated, actin dependent regulator of chromatin, subfamily d, member 3
TRCN0000147991	CSTGLY 05291221MN 4of25	D	6	CCGGGACAAGTATTTCCAGCAGATTCTCGAGAATCTGCTGGAAATACTTGTCTTTTTTG	NM_003078.2-1045s1c1	1	SMARCD3	NM_001003801.1,NM_001003802.1,NM_003078.3	6604	9606	SWI/SNF related, matrix associated, actin dependent regulator of chromatin, subfamily d, member 3
TRCN0000147806	CSTGLY 05291221MN 4of25	D	7	CCGGGAAACTGGATCAAACCATCATCTCGAGATGATGGTTTGATCCAGTTTCTTTTTTG	NM_003078.2-513s1c1	1	SMARCD3	NM_001003801.1,NM_001003802.1,NM_003078.3	6604	9606	SWI/SNF related, matrix associated, actin dependent regulator of chromatin, subfamily d, member 3
TRCN0000015779	CSTGLY 05291221MN 4of25	D	8	CCGGCCGCGTACCTTGCTTACATAACTCGAGTTATGTAAGCAAGGTACGCGGTTTTT	NM_003079.4-534s1c1	1	SMARCE1	NM_003079.4	6605	9606	SWI/SNF related, matrix associated, actin dependent regulator of chromatin, subfamily e, member 1	Yes	A549
TRCN0000015780	CSTGLY 05291221MN 4of25	D	9	CCGGCCCATACCAGAAGATGAGAAACTCGAGTTTCTCATCTTCTGGTATGGGTTTTT	NM_003079.4-1331s1c1	1	SMARCE1	NM_003079.4	6605	9606	SWI/SNF related, matrix associated, actin dependent regulator of chromatin, subfamily e, member 1	Yes	A549
TRCN0000015781	CSTGLY 05291221MN 4of25	D	10	CCGGCGCCTCATCAGTGAAATTCTTCTCGAGAAGAATTTCACTGATGAGGCGTTTTT	NM_003079.4-725s1c1	1	SMARCE1	NM_003079.4	6605	9606	SWI/SNF related, matrix associated, actin dependent regulator of chromatin, subfamily e, member 1	Yes	A549
TRCN0000231642	CSTGLY 05291221MN 4of25	D	11	CCGGCAGCTCGCAGACCTACATGAACTCGAGTTCATGTAGGTCTGCGAGCTGTTTTTG	NM_003106.2-1060s21c1	2	SOX2	NM_003106.2	6657	9606	SRY (sex determining region Y)-box 2	Yes	A549
TRCN0000257314	CSTGLY 05291221MN 4of25	D	12	CCGGTGGACAGTTACGCGCACATGACTCGAGTCATGTGCGCGTAACTGTCCATTTTTG	NM_003106.2-897s21c1	2	SOX2	NM_003106.2	6657	9606	SRY (sex determining region Y)-box 2	Yes	A549
TRCN0000355694	CSTGLY 05291221MN 4of25	E	1	CCGGCGCTCATGAAGAAGGATAAGTCTCGAGACTTATCCTTCTTCATGAGCGTTTTTG	NM_003106.2-780s21c1	2	SOX2	NM_003106.2	6657	9606	SRY (sex determining region Y)-box 2	Yes	A549
TRCN0000018213	CSTGLY 05291221MN 4of25	E	2	CCGGCCTTTCTACTTGTCGCTAAATCTCGAGATTTAGCGACAAGTAGAAAGGTTTTT	NM_003107.2-4433s1c1	1	SOX4	NM_003107.2	6659	9606	SRY (sex determining region Y)-box 4	Yes	A549
TRCN0000018214	CSTGLY 05291221MN 4of25	E	3	CCGGAGCGACAAGATCCCTTTCATTCTCGAGAATGAAAGGGATCTTGTCGCTTTTTT	NM_003107.2-1101s1c1	1	SOX4	NM_003107.2	6659	9606	SRY (sex determining region Y)-box 4	Yes	A549
TRCN0000018217	CSTGLY 05291221MN 4of25	E	4	CCGGGAAGAAGGTGAAGCGCGTCTACTCGAGTAGACGCGCTTCACCTTCTTCTTTTT	NM_003107.2-1664s1c1	1	SOX4	NM_003107.2	6659	9606	SRY (sex determining region Y)-box 4	Yes	A549
TRCN0000019174	CSTGLY 05291221MN 4of25	E	5	CCGGGCTCATAATGTTCCATGTATACTCGAGTATACATGGAACATTATGAGCTTTTT	NM_003108.3-7305s1c1	1	SOX11	NM_003108.3	6664	9606	SRY (sex determining region Y)-box 11
TRCN0000019175	CSTGLY 05291221MN 4of25	E	6	CCGGCCGCCTCTACTACAGCTTCAACTCGAGTTGAAGCTGTAGTAGAGGCGGTTTTT	NM_003108.3-982s1c1	1	SOX11	NM_003108.3	6664	9606	SRY (sex determining region Y)-box 11
TRCN0000019176	CSTGLY 05291221MN 4of25	E	7	CCGGCTGGTGGATAAGGATTTGGATCTCGAGATCCAAATCCTTATCCACCAGTTTTT	NM_003108.3-1235s1c1	1	SOX11	NM_003108.3	6664	9606	SRY (sex determining region Y)-box 11
TRCN0000019177	CSTGLY 05291221MN 4of25	E	8	CCGGGTTCATGGTATGGTCCAAGATCTCGAGATCTTGGACCATACCATGAACTTTTT	NM_003108.3-220s1c1	1	SOX11	NM_003108.3	6664	9606	SRY (sex determining region Y)-box 11
TRCN0000019178	CSTGLY 05291221MN 4of25	E	9	CCGGCGCCAGCCAGAGCCCAGAGAACTCGAGTTCTCTGGGCTCTGGCTGGCGTTTTT	NM_003108.3-454s1c1	1	SOX11	NM_003108.3	6664	9606	SRY (sex determining region Y)-box 11
TRCN0000019224	CSTGLY 05291221MN 4of25	E	10	CCGGGCCAACACTAGACCTTTGAAACTCGAGTTTCAAAGGTCTAGTGTTGGCTTTTT	NM_003113.2-1760s1c1	1	SP100	NM_001080391.1,NM_003113.3	6672	9606	SP100 nuclear antigen	Yes	A3
TRCN0000019227	CSTGLY 05291221MN 4of25	E	11	CCGGCGCTAGGAAGCCAACAAACAACTCGAGTTGTTTGTTGGCTTCCTAGCGTTTTT	NM_003113.2-714s1c1	1	SP100	NM_001080391.1,NM_003113.3	6672	9606	SP100 nuclear antigen	Yes	A3
TRCN0000019228	CSTGLY 05291221MN 4of25	E	12	CCGGGCAAGGACTGAAAGTAGTCAACTCGAGTTGACTACTTTCAGTCCTTGCTTTTT	NM_003113.2-1541s1c1	1	SP100	NM_001080391.1,NM_003113.3	6672	9606	SP100 nuclear antigen	Yes	MCH58
TRCN0000019269	CSTGLY 05291221MN 4of25	F	1	CCGGCGAGTCTTCTAAGAGGGACAACTCGAGTTGTCCCTCTTAGAAGACTCGTTTTT	NM_003146.2-2124s1c1	1	SSRP1	NM_003146.2	6749	9606	structure specific recognition protein 1	Yes	A549
TRCN0000019270	CSTGLY 05291221MN 4of25	F	2	CCGGGCGATGACTCAGGAGAAGAAACTCGAGTTTCTTCTCCTGAGTCATCGCTTTTT	NM_003146.2-1679s1c1	1	SSRP1	NM_003146.2	6749	9606	structure specific recognition protein 1	Yes	A549
TRCN0000019272	CSTGLY 05291221MN 4of25	F	3	CCGGCGCTTCGATGAGATCTCCTTTCTCGAGAAAGGAGATCTCATCGAAGCGTTTTT	NM_003146.2-1375s1c1	1	SSRP1	NM_003146.2	6749	9606	structure specific recognition protein 1	Yes	A549
TRCN0000019648	CSTGLY 05291221MN 4of25	F	4	CCGGTGATGGAATCATTGCGATGATCTCGAGATCATCGCAATGATTCCATCATTTTT	NM_003168.1-238s1c1	1	SUPT4H1	NM_003168.1	6827	9606	suppressor of Ty 4 homolog 1 (S. cerevisiae)	Yes	A549
TRCN0000280371	CSTGLY 05291221MN 4of25	F	5	CCGGGCAGCGAGTCAGTAACTTTAACTCGAGTTAAAGTTACTGACTCGCTGCTTTTTG	NM_003168.1-289s21c1	2	SUPT4H1	NM_003168.1	6827	9606	suppressor of Ty 4 homolog 1 (S. cerevisiae)	Yes	A549
TRCN0000280374	CSTGLY 05291221MN 4of25	F	6	CCGGTGATGGAATCATTGCGATGATCTCGAGATCATCGCAATGATTCCATCATTTTTG	NM_003168.1-238s21c1	2	SUPT4H1	NM_003168.1	6827	9606	suppressor of Ty 4 homolog 1 (S. cerevisiae)	Yes	A549
TRCN0000019704	CSTGLY 05291221MN 4of25	F	7	CCGGCCATGTGAAAGACATCGTTAACTCGAGTTAACGATGTCTTTCACATGGTTTTT	NM_003169.2-1989s1c1	1	SUPT5H	NM_001111020.2,NM_001130824.1,NM_001130825.1,NM_003169.3	6829	9606	suppressor of Ty 5 homolog (S. cerevisiae)	Yes	A549
TRCN0000019705	CSTGLY 05291221MN 4of25	F	8	CCGGGCGAGTATTACATGAAGAAATCTCGAGATTTCTTCATGTAATACTCGCTTTTT	NM_003169.2-620s1c1	1	SUPT5H	NM_001111020.2,NM_001130824.1,NM_001130825.1,NM_003169.3	6829	9606	suppressor of Ty 5 homolog (S. cerevisiae)
TRCN0000019706	CSTGLY 05291221MN 4of25	F	9	CCGGCCCAATCTGTGGACTGTCAAACTCGAGTTTGACAGTCCACAGATTGGGTTTTT	NM_003169.2-736s1c1	1	SUPT5H	NM_001111020.2,NM_001130824.1,NM_001130825.1,NM_003169.3	6829	9606	suppressor of Ty 5 homolog (S. cerevisiae)
TRCN0000019707	CSTGLY 05291221MN 4of25	F	10	CCGGCTGAGCATTGATGGTGAGGATCTCGAGATCCTCACCATCAATGCTCAGTTTTT	NM_003169.2-3373s1c1	1	SUPT5H	NM_001111020.2,NM_001130824.1,NM_001130825.1,NM_003169.3	6829	9606	suppressor of Ty 5 homolog (S. cerevisiae)	Yes	A549
TRCN0000019708	CSTGLY 05291221MN 4of25	F	11	CCGGGCTGATGTTGACGATGAGTATCTCGAGATACTCATCGTCAACATCAGCTTTTT	NM_003169.2-445s1c1	1	SUPT5H	NM_001111020.2,NM_001130824.1,NM_001130825.1,NM_003169.3	6829	9606	suppressor of Ty 5 homolog (S. cerevisiae)
TRCN0000050350	CSTGLY 05291221MN 4of25	F	12	CCGGCGTGTGACAGTTCAGCCAAATCTCGAGATTTGGCTGAACTGTCACACGTTTTTG	NM_003171.2-830s1c1	1	SUPV3L1	NM_003171.3	6832	9606	suppressor of var1, 3-like 1 (S. cerevisiae)	Yes	293T/17
TRCN0000050351	CSTGLY 05291221MN 4of25	G	1	CCGGGCTGAGCAGATTGAAATGTTTCTCGAGAAACATTTCAATCTGCTCAGCTTTTTG	NM_003171.2-1595s1c1	1	SUPV3L1	NM_003171.3	6832	9606	suppressor of var1, 3-like 1 (S. cerevisiae)	Yes	293T/17
TRCN0000050352	CSTGLY 05291221MN 4of25	G	2	CCGGCCTGTGTTGGACTGTAAGGATCTCGAGATCCTTACAGTCCAACACAGGTTTTTG	NM_003171.2-566s1c1	1	SUPV3L1	NM_003171.3	6832	9606	suppressor of var1, 3-like 1 (S. cerevisiae)	Yes	A3
TRCN0000158337	CSTGLY 05291221MN 4of25	G	3	CCGGCGTTGGGATTCATGGCCTATTCTCGAGAATAGGCCATGAATCCCAACGTTTTTTG	NM_003173.1-1554s1c1	1	SUV39H1	NM_003173.2	6839	9606	suppressor of variegation 3-9 homolog 1 (Drosophila)	Yes	A549
TRCN0000275372	CSTGLY 05291221MN 4of25	G	4	CCGGAGTCGAGTACCTGTGCGATTACTCGAGTAATCGCACAGGTACTCGACTTTTTTG	NM_003173.2-177s21c1	2	SUV39H1	NM_003173.2	6839	9606	suppressor of variegation 3-9 homolog 1 (Drosophila)	Yes	A549
TRCN0000275322	CSTGLY 05291221MN 4of25	G	5	CCGGGTACGTGGGAGAGATCATTACCTCGAGGTAATGATCTCTCCCACGTACTTTTTG	NM_003173.2-861s21c1	2	SUV39H1	NM_003173.2	6839	9606	suppressor of variegation 3-9 homolog 1 (Drosophila)	Yes	A549
TRCN0000118834	CSTGLY 05291221MN 4of25	G	6	CCGGCCTGAGCTCTATCTCAGTGTACTCGAGTACACTGAGATAGAGCTCAGGTTTTTG	NM_003190.3-355s1c1	1	TAPBP	NM_003190.4,NM_172208.2,NM_172209.2	6892	9606	TAP binding protein (tapasin)	Yes	A549
TRCN0000289186	CSTGLY 05291221MN 4of25	G	7	CCGGGCGGCGAAACACGATATTGTACTCGAGTACAATATCGTGTTTCGCCGCTTTTTG	NM_003190.3-2896s21c1	2	TAPBP	NM_003190.4,NM_172209.2	6892	9606	TAP binding protein (tapasin)	Yes	A549
TRCN0000307042	CSTGLY 05291221MN 4of25	G	8	CCGGCCTGAGCTCTATCTCAGTGTACTCGAGTACACTGAGATAGAGCTCAGGTTTTTG	NM_003190.3-355s21c1	2	TAPBP	NM_003190.4,NM_172208.2,NM_172209.2	6892	9606	TAP binding protein (tapasin)	Yes	A549
TRCN0000016093	CSTGLY 05291221MN 4of25	G	9	CCGGCGTGAGTATATTGATCCAGAACTCGAGTTCTGGATCAATATACTCACGTTTTT	NM_003201.1-1637s1c1	1	TFAM	NM_003201.1	7019	9606	transcription factor A, mitochondrial	Yes	A549
TRCN0000016095	CSTGLY 05291221MN 4of25	G	10	CCGGGTAAGTTCTTACCTTCGATTTCTCGAGAAATCGAAGGTAAGAACTTACTTTTT	NM_003201.1-292s1c1	1	TFAM	NM_003201.1	7019	9606	transcription factor A, mitochondrial	Yes	A549
TRCN0000329822	CSTGLY 05291221MN 4of25	G	11	CCGGGGCGGAGTGGCAGGTATATAACTCGAGTTATATACCTGCCACTCCGCCTTTTTG	NM_003201.1-444s21c1	2	TFAM	NM_003201.1	7019	9606	transcription factor A, mitochondrial	Yes	A549
TRCN0000021674	CSTGLY 05291221MN 4of25	G	12	CCGGCAACTCTCTCTCTACGAACATCTCGAGATGTTCGTAGAGAGAGAGTTGTTTTT	NM_003202.2-671s1c1	1	TCF7	NM_001134851.1,NM_001134852.1,NM_003202.3,NM_201632.2,NM_201633.2,NM_201634.2,NM_213648.2	6932	9606	transcription factor 7 (T-cell specific, HMG-box)	Yes	A549
TRCN0000021675	CSTGLY 05291221MN 4of25	H	1	CCGGCCTTCCGATGACAGTGCTCTACTCGAGTAGAGCACTGTCATCGGAAGGTTTTT	NM_003202.2-1330s1c1	1	TCF7	NM_001134851.1,NM_001134852.1,NM_003202.3,NM_201632.2,NM_201634.2,NM_213648.2	6932	9606	transcription factor 7 (T-cell specific, HMG-box)	Yes	A549
TRCN0000021677	CSTGLY 05291221MN 4of25	H	2	CCGGGCTCAAGTCGTCGCTCGTGAACTCGAGTTCACGAGCGACGACTTGAGCTTTTT	NM_003202.2-346s1c1	1	TCF7	NM_003202.3	6932	9606	transcription factor 7 (T-cell specific, HMG-box)	Yes	A549
TRCN0000121676	CSTGLY 05291221MN 4of25	H	3	CCGGGCAATGAGTATGCCTTCTATTCTCGAGAATAGAAGGCATACTCATTGCTTTTTTG	NM_003309.1-1523s1c1	1	TSPYL1	NM_003309.3	7259	9606	TSPY-like 1	Yes	A549
TRCN0000139997	CSTGLY 05291221MN 4of25	H	4	CCGGGTGGCCAAATCCACTGCAATACTCGAGTATTGCAGTGGATTTGGCCACTTTTTTG	NM_003309.1-1338s1c1	1	TSPYL1	NM_003309.3	7259	9606	TSPY-like 1	Yes	A549
TRCN0000122627	CSTGLY 05291221MN 4of25	H	5	CCGGGCACCCTGTTTCCTTTGGATACTCGAGTATCCAAAGGAAACAGGGTGCTTTTTTG	NM_003309.1-1569s1c1	1	TSPYL1	NM_003309.3	7259	9606	TSPY-like 1	Yes	A549
TRCN0000020514	CSTGLY 05291221MN 4of25	H	6	CCGGGCAGTGACGATTGAGCCATTTCTCGAGAAATGGCTCAATCGTCACTGCTTTTT	NM_003325.3-3629s1c1	1	HIRA	NM_003325.3	7290	9606	HIR histone cell cycle regulation defective homolog A (S. cerevisiae)	Yes	A3
TRCN0000232160	CSTGLY 05291221MN 4of25	H	7	CCGGATCCGGAAGCGTTAGGTATTACTCGAGTAATACCTAACGCTTCCGGATTTTTTG	NM_003325.3-3660s21c1	2	HIRA	NM_003325.3	7290	9606	HIR histone cell cycle regulation defective homolog A (S. cerevisiae)	Yes	293T/17
TRCN0000232156	CSTGLY 05291221MN 4of25	H	8	CCGGCTCTATCCTCCGGAATCATTCCTCGAGGAATGATTCCGGAGGATAGAGTTTTTG	NM_003325.3-592s21c1	2	HIRA	NM_003325.3	7290	9606	HIR histone cell cycle regulation defective homolog A (S. cerevisiae)	Yes	293T/17
TRCN0000017308	CSTGLY 05291221MN 4of25	H	9	CCGGCCAATCAGTCTCATTCACATACTCGAGTATGTGAATGAGACTGATTGGTTTTT	NM_003410.1-2738s1c1	1	ZFX		7543	9606	zinc finger protein, X-linked	Yes	A3
TRCN0000017309	CSTGLY 05291221MN 4of25	H	10	CCGGGTCGGAAATTGATCCTTGTAACTCGAGTTACAAGGATCAATTTCCGACTTTTT	NM_003410.1-963s1c1	1	ZFX		7543	9606	zinc finger protein, X-linked	Yes	A3
TRCN0000017310	CSTGLY 05291221MN 4of25	H	11	CCGGAGTGATTTGAAACGACACATACTCGAGTATGTGTCGTTTCAAATCACTTTTTT	NM_003410.1-2194s1c1	1	ZFX		7543	9606	zinc finger protein, X-linked	Yes	A3
TRCN0000013138	CSTGLY 05291221MN 4of25	H	12	CCGGCCCACCTGAATCATCACCTTTCTCGAGAAAGGTGATGATTCAGGTGGGTTTTT	NM_003482.1-1515s1c1	1	MLL2	NM_003482.3	8085	9606	myeloid/lymphoid or mixed-lineage leukemia 2	Yes	A3
TRCN0000013139	CSTGLY 05291221MN 5of25	A	1	CCGGCCTGAATTGAACAACAGTCTTCTCGAGAAGACTGTTGTTCAATTCAGGTTTTT	NM_003482.1-7993s1c1	1	MLL2	NM_003482.3	8085	9606	myeloid/lymphoid or mixed-lineage leukemia 2
TRCN0000013140	CSTGLY 05291221MN 5of25	A	2	CCGGCCTCGCCTCAAGAAATGGAAACTCGAGTTTCCATTTCTTGAGGCGAGGTTTTT	NM_003482.1-14104s1c1	1	MLL2	NM_003482.3	8085	9606	myeloid/lymphoid or mixed-lineage leukemia 2	Yes	A549
TRCN0000013141	CSTGLY 05291221MN 5of25	A	3	CCGGCGCTTTGAGTTGCCATTTGATCTCGAGATCAAATGGCAACTCAAAGCGTTTTT	NM_003482.1-250s1c1	1	MLL2	NM_003482.3	8085	9606	myeloid/lymphoid or mixed-lineage leukemia 2
TRCN0000013142	CSTGLY 05291221MN 5of25	A	4	CCGGCGAATGGAAGAACAACGTGTACTCGAGTACACGTTGTTCTTCCATTCGTTTTT	NM_003482.1-15354s1c1	1	MLL2	NM_003482.3	8085	9606	myeloid/lymphoid or mixed-lineage leukemia 2
TRCN0000013158	CSTGLY 05291221MN 5of25	A	5	CCGGCCTTTCTTTATCCATACTGTACTCGAGTACAGTATGGATAAAGAAAGGTTTTT	NM_003488.2-2983s1c1	1	AKAP1	noHits	8165	9606	A kinase (PRKA) anchor protein 1	Yes	A549
TRCN0000013159	CSTGLY 05291221MN 5of25	A	6	CCGGGCTCAGATTCTTTCAGCACTTCTCGAGAAGTGCTGAAAGAATCTGAGCTTTTT	NM_003488.2-1683s1c1	1	AKAP1	NM_003488.3	8165	9606	A kinase (PRKA) anchor protein 1	Yes	A549
TRCN0000013161	CSTGLY 05291221MN 5of25	A	7	CCGGCCCAAGTGATCTCAGAAGCAACTCGAGTTGCTTCTGAGATCACTTGGGTTTTT	NM_003488.2-1221s1c1	1	AKAP1	NM_003488.3	8165	9606	A kinase (PRKA) anchor protein 1	Yes	A549
TRCN0000035414	CSTGLY 05291221MN 5of25	A	8	CCGGCCCGAGAACTACCAGATGAAACTCGAGTTTCATCTGGTAGTTCTCGGGTTTTTG	NM_003491.2-178s1c1	1	NAA10	NM_003491.2	8260	9606	N(alpha)-acetyltransferase 10, NatA catalytic subunit	Yes	A549
TRCN0000035415	CSTGLY 05291221MN 5of25	A	9	CCGGGCCATGATAGAGAACTTCAATCTCGAGATTGAAGTTCTCTATCATGGCTTTTTG	NM_003491.2-400s1c1	1	NAA10	NM_003491.2	8260	9606	N(alpha)-acetyltransferase 10, NatA catalytic subunit	Yes	A549
TRCN0000035417	CSTGLY 05291221MN 5of25	A	10	CCGGCCAGATGAAATACTACTTCTACTCGAGTAGAAGTAGTATTTCATCTGGTTTTTG	NM_003491.2-189s1c1	1	NAA10	NM_003491.2	8260	9606	N(alpha)-acetyltransferase 10, NatA catalytic subunit	Yes	A549
TRCN0000000229	CSTGLY 05291221MN 5of25	A	11	CCGGCCAGAGTGCAAGCCAGAAATTCTCGAGAATTTCTGGCTTGCACTCTGGTTTTT	NM_003579.x-1274s1c1	1	RAD54L	NM_001142548.1,NM_003579.3	8438	9606	RAD54-like (S. cerevisiae)	Yes	A3
TRCN0000000230	CSTGLY 05291221MN 5of25	A	12	CCGGCTTTGTAATCATCCAGCTCTACTCGAGTAGAGCTGGATGATTACAAAGTTTTT	NM_003579.x-2027s1c1	1	RAD54L	NM_001142548.1,NM_003579.3	8438	9606	RAD54-like (S. cerevisiae)	Yes	A3
TRCN0000000231	CSTGLY 05291221MN 5of25	B	1	CCGGCCTGGATTATATTCTGGCGGTCTCGAGACCGCCAGAATATAATCCAGGTTTTT	NM_003579.x-2161s1c1	1	RAD54L	NM_001142548.1,NM_003579.3	8438	9606	RAD54-like (S. cerevisiae)
TRCN0000000232	CSTGLY 05291221MN 5of25	B	2	CCGGGTGAAGATTGAGCAGGTCGTTCTCGAGAACGACCTGCTCAATCTTCACTTTTT	NM_003579.x-1877s1c1	1	RAD54L	NM_001142548.1,NM_003579.3	8438	9606	RAD54-like (S. cerevisiae)
TRCN0000000233	CSTGLY 05291221MN 5of25	B	3	CCGGGTCCATTAAGAAGCGAGCCAACTCGAGTTGGCTCGCTTCTTAATGGACTTTTT	NM_003579.x-2302s1c1	1	RAD54L	NM_001142548.1,NM_003579.3	8438	9606	RAD54-like (S. cerevisiae)
TRCN0000022229	CSTGLY 05291221MN 5of25	B	4	CCGGGCCCTAATAATCCATTCAGTACTCGAGTACTGAATGGATTATTAGGGCTTTTT	NM_003594.3-2668s1c1	1	TTF2	NM_003594.3	8458	9606	transcription termination factor, RNA polymerase II
TRCN0000022230	CSTGLY 05291221MN 5of25	B	5	CCGGGCTCGAATCATATTGGATGAACTCGAGTTCATCCAATATGATTCGAGCTTTTT	NM_003594.3-2214s1c1	1	TTF2	NM_003594.3	8458	9606	transcription termination factor, RNA polymerase II
TRCN0000022231	CSTGLY 05291221MN 5of25	B	6	CCGGCCCGAATAAAGGAAAGAGCTTCTCGAGAAGCTCTTTCCTTTATTCGGGTTTTT	NM_003594.3-86s1c1	1	TTF2	NM_003594.3	8458	9606	transcription termination factor, RNA polymerase II
TRCN0000022232	CSTGLY 05291221MN 5of25	B	7	CCGGCCTGACAATGATTGCGCTCATCTCGAGATGAGCGCAATCATTGTCAGGTTTTT	NM_003594.3-1829s1c1	1	TTF2	NM_003594.3	8458	9606	transcription termination factor, RNA polymerase II
TRCN0000022233	CSTGLY 05291221MN 5of25	B	8	CCGGCGTGTCTACCTTACAACACAACTCGAGTTGTGTTGTAAGGTAGACACGTTTTT	NM_003594.3-1260s1c1	1	TTF2	NM_003594.3	8458	9606	transcription termination factor, RNA polymerase II
TRCN0000013213	CSTGLY 05291221MN 5of25	B	9	CCGGGTTCTTTAATTTACGGGTCTTCTCGAGAAGACCCGTAAATTAAAGAACTTTTT	NM_003601.2-3661s1c1	1	SMARCA5	NM_003601.2	8467	9606	SWI/SNF related, matrix associated, actin dependent regulator of chromatin, subfamily a, member 5
TRCN0000013214	CSTGLY 05291221MN 5of25	B	10	CCGGCCGGGCAAATAGATTCGAGTACTCGAGTACTCGAATCTATTTGCCCGGTTTTT	NM_003601.2-723s1c1	1	SMARCA5	NM_003601.2	8467	9606	SWI/SNF related, matrix associated, actin dependent regulator of chromatin, subfamily a, member 5
TRCN0000013215	CSTGLY 05291221MN 5of25	B	11	CCGGCGTCGAATTAAGGCTGATGTTCTCGAGAACATCAGCCTTAATTCGACGTTTTT	NM_003601.2-1642s1c1	1	SMARCA5	NM_003601.2	8467	9606	SWI/SNF related, matrix associated, actin dependent regulator of chromatin, subfamily a, member 5	Yes	A549
TRCN0000013216	CSTGLY 05291221MN 5of25	B	12	CCGGCCTCCACGTTTATTTGAATTACTCGAGTAATTCAAATAAACGTGGAGGTTTTT	NM_003601.2-2794s1c1	1	SMARCA5	NM_003601.2	8467	9606	SWI/SNF related, matrix associated, actin dependent regulator of chromatin, subfamily a, member 5
TRCN0000013217	CSTGLY 05291221MN 5of25	C	1	CCGGCGACTGCTGATGTAGTAATTTCTCGAGAAATTACTACATCAGCAGTCGTTTTT	NM_003601.2-2168s1c1	1	SMARCA5	NM_003601.2	8467	9606	SWI/SNF related, matrix associated, actin dependent regulator of chromatin, subfamily a, member 5	Yes	A549
TRCN0000034736	CSTGLY 05291221MN 5of25	C	2	CCGGGCTACATGACAGTCTATAATTCTCGAGAATTATAGACTGTCATGTAGCTTTTTG	NM_003642.1-695s1c1	1	HAT1	NM_003642.3,NR_027862.1	8520	9606	histone acetyltransferase 1	Yes	A3
TRCN0000034737	CSTGLY 05291221MN 5of25	C	3	CCGGCCGTGTTGAATATGCATCTAACTCGAGTTAGATGCATATTCAACACGGTTTTTG	NM_003642.1-297s1c1	1	HAT1	NM_003642.3,NR_027862.1	8520	9606	histone acetyltransferase 1	Yes	A3
TRCN0000034738	CSTGLY 05291221MN 5of25	C	4	CCGGGCAAGGATTCAATGAAGATATCTCGAGATATCTTCATTGAATCCTTGCTTTTTG	NM_003642.1-954s1c1	1	HAT1	NM_003642.3,NR_027862.1	8520	9606	histone acetyltransferase 1	Yes	A3
TRCN0000234579	CSTGLY 05291221MN 5of25	C	5	CCGGCGTGATCGTGATGAGCAAATACTCGAGTATTTGCTCATCACGATCACGTTTTTG	NM_003655.2-949s21c1	2	CBX4	NM_003655.2	8535	9606	chromobox homolog 4 (Pc class homolog, Drosophila)	Yes	MCH58
TRCN0000234580	CSTGLY 05291221MN 5of25	C	6	CCGGGCCCTTCTTTGGGAATATAATCTCGAGATTATATTCCCAAAGAAGGGCTTTTTG	NM_003655.2-1765s21c1	2	CBX4	NM_003655.2	8535	9606	chromobox homolog 4 (Pc class homolog, Drosophila)	Yes	MCH58
TRCN0000234578	CSTGLY 05291221MN 5of25	C	7	CCGGAGAGGCTGGTCGCCCAAATATCTCGAGATATTTGGGCGACCAGCCTCTTTTTTG	NM_003655.2-260s21c1	2	CBX4	NM_003655.2	8535	9606	chromobox homolog 4 (Pc class homolog, Drosophila)	Yes	MCH58
TRCN0000004078	CSTGLY 05291221MN 5of25	C	8	CCGGGCTGAGTCCAAAGATAACAAACTCGAGTTTGTTATCTTTGGACTCAGCTTTTT	NM_003743.x-1939s1c1	1	NCOA1	NM_003743.4,NM_147223.2,NM_147233.2	8648	9606	nuclear receptor coactivator 1	Yes	A549
TRCN0000004079	CSTGLY 05291221MN 5of25	C	9	CCGGCGGAAGTCAGATTGTAGCCAACTCGAGTTGGCTACAATCTGACTTCCGTTTTT	NM_003743.x-1536s1c1	1	NCOA1	NM_003743.4,NM_147223.2,NM_147233.2	8648	9606	nuclear receptor coactivator 1
TRCN0000004080	CSTGLY 05291221MN 5of25	C	10	CCGGCAACCTTTATTCCCAGCCTTACTCGAGTAAGGCTGGGAATAAAGGTTGTTTTT	NM_003743.x-3165s1c1	1	NCOA1	NM_003743.4,NM_147223.2,NM_147233.2	8648	9606	nuclear receptor coactivator 1
TRCN0000004081	CSTGLY 05291221MN 5of25	C	11	CCGGGCAGGTGGAAATACGAATGTTCTCGAGAACATTCGTATTTCCACCTGCTTTTT	NM_003743.x-4165s1c1	1	NCOA1	NM_003743.4,NM_147223.2,NM_147233.2	8648	9606	nuclear receptor coactivator 1
TRCN0000004082	CSTGLY 05291221MN 5of25	C	12	CCGGCTTCAGGTCGTAGCATTTGGACTCGAGTCCAAATGCTACGACCTGAAGTTTTT	NM_003743.x-4630s1c1	1	NCOA1	NM_003743.4,NM_147223.2,NM_147233.2	8648	9606	nuclear receptor coactivator 1	Yes	A549
TRCN0000381067	CSTGLY 05291221MN 5of25	D	1	GTACCGGGTGCGATGGTTAGGCGATTTGCTCGAGCAAATCGCCTAACCATCGCACTTTTTTG	NM_003797.2-1391s21c1	2	EED	NM_003797.2,NM_152991.1	8726	9606	embryonic ectoderm development	Yes	293T/17
TRCN0000021205	CSTGLY 05291221MN 5of25	D	2	CCGGCCAGAGACATACATAGGAATTCTCGAGAATTCCTATGTATGTCTCTGGTTTTT	NM_003797.2-1359s1c1	1	EED	NM_003797.2,NM_152991.1	8726	9606	embryonic ectoderm development	Yes	293T/17
TRCN0000021208	CSTGLY 05291221MN 5of25	D	3	CCGGCCAGTGAATCTAATGTGACTACTCGAGTAGTCACATTAGATTCACTGGTTTTT	NM_003797.2-1491s1c1	1	EED	NM_003797.2,NM_152991.1	8726	9606	embryonic ectoderm development	Yes	293T/17
TRCN0000021259	CSTGLY 05291221MN 5of25	D	4	CCGGCGCATGAAACTTATGCAACAACTCGAGTTGTTGCATAAGTTTCATGCGTTTTT	NM_003852.2-1128s1c1	1	TRIM24	NM_003852.3,NM_015905.2	8805	9606	tripartite motif-containing 24
TRCN0000021260	CSTGLY 05291221MN 5of25	D	5	CCGGCCATGAAATGAGCCTGGCTTTCTCGAGAAAGCCAGGCTCATTTCATGGTTTTT	NM_003852.2-2762s1c1	1	TRIM24	NM_003852.3,NM_015905.2	8805	9606	tripartite motif-containing 24	Yes	A549
TRCN0000021261	CSTGLY 05291221MN 5of25	D	6	CCGGCCTGTTGTTATAGTGAAGCAACTCGAGTTGCTTCACTATAACAACAGGTTTTT	NM_003852.2-2217s1c1	1	TRIM24	NM_003852.3,NM_015905.2	8805	9606	tripartite motif-containing 24
TRCN0000021262	CSTGLY 05291221MN 5of25	D	7	CCGGGCAGCAGTACAGCATTACTTTCTCGAGAAAGTAATGCTGTACTGCTGCTTTTT	NM_003852.2-1222s1c1	1	TRIM24	NM_003852.3,NM_015905.2	8805	9606	tripartite motif-containing 24
TRCN0000021263	CSTGLY 05291221MN 5of25	D	8	CCGGCGAGACTTATCTAAACCAGAACTCGAGTTCTGGTTTAGATAAGTCTCGTTTTT	NM_003852.2-2622s1c1	1	TRIM24	NM_003852.3,NM_015905.2	8805	9606	tripartite motif-containing 24
TRCN0000194993	CSTGLY 05291221MN 5of25	D	9	CCGGCAAGAGTCTTAATGCCTTCAACTCGAGTTGAAGGCATTAAGACTCTTGTTTTTTG	NM_003883.2-301s1c1	1	HDAC3	NM_003883.3	8841	9606	histone deacetylase 3	Yes	MCF7
TRCN0000004824	CSTGLY 05291221MN 5of25	D	10	CCGGGTACCTATTAGGGATGGAGATCTCGAGATCTCCATCCCTAATAGGTACTTTTT	NM_003883.2-1535s1c1	1	HDAC3	noHits	8841	9606	histone deacetylase 3
TRCN0000004825	CSTGLY 05291221MN 5of25	D	11	CCGGCCTTCCACAAATACGGAAATTCTCGAGAATTTCCGTATTTGTGGAAGGTTTTT	NM_003883.2-627s1c1	1	HDAC3	NM_003883.3	8841	9606	histone deacetylase 3	Yes	MCF7
TRCN0000004826	CSTGLY 05291221MN 5of25	D	12	CCGGGCACCCAATGAGTTCTATGATCTCGAGATCATAGAACTCATTGGGTGCTTTTT	NM_003883.2-1280s1c1	1	HDAC3	NM_003883.3	8841	9606	histone deacetylase 3
TRCN0000004827	CSTGLY 05291221MN 5of25	E	1	CCGGCGGTCTCTATAAGAAGATGATCTCGAGATCATCTTCTTATAGAGACCGTTTTT	NM_003883.2-172s1c1	1	HDAC3	NM_003883.3	8841	9606	histone deacetylase 3
TRCN0000018528	CSTGLY 05291221MN 5of25	E	2	CCGGGCAGACTTACAGCGAGTCTTTCTCGAGAAAGACTCGCTGTAAGTCTGCTTTTT	NM_003884.3-2814s1c1	1	KAT2B	NM_003884.4	8850	9606	K(lysine) acetyltransferase 2B	Yes	A3
TRCN0000018529	CSTGLY 05291221MN 5of25	E	3	CCGGGCAGATACCAAACAAGTTTATCTCGAGATAAACTTGTTTGGTATCTGCTTTTT	NM_003884.3-987s1c1	1	KAT2B	NM_003884.4	8850	9606	K(lysine) acetyltransferase 2B	Yes	A3
TRCN0000018530	CSTGLY 05291221MN 5of25	E	4	CCGGCGAACTCTAATCCTCACTCATCTCGAGATGAGTGAGGATTAGAGTTCGTTTTT	NM_003884.3-1461s1c1	1	KAT2B	NM_003884.4	8850	9606	K(lysine) acetyltransferase 2B	Yes	A3
TRCN0000013313	CSTGLY 05291221MN 5of25	E	5	CCGGGCCTAGTGTGTGTGCTTTCTTCTCGAGAAGAAAGCACACACACTAGGCTTTTT	NM_003925.1-2034s1c1	1	MBD4	NM_003925.1	8930	9606	methyl-CpG binding domain protein 4	Yes	A549
TRCN0000013314	CSTGLY 05291221MN 5of25	E	6	CCGGCCCACGACGTAAAGCCTTTAACTCGAGTTAAAGGCTTTACGTCGTGGGTTTTT	NM_003925.1-1463s1c1	1	MBD4	NM_003925.1	8930	9606	methyl-CpG binding domain protein 4	Yes	A549
TRCN0000013316	CSTGLY 05291221MN 5of25	E	7	CCGGGCAACGACTCTTACCGAATTTCTCGAGAAATTCGGTAAGAGTCGTTGCTTTTT	NM_003925.1-1798s1c1	1	MBD4	NM_003925.1	8930	9606	methyl-CpG binding domain protein 4	Yes	A549
TRCN0000274442	CSTGLY 05291221MN 5of25	E	8	CCGGCAAGATGCTGATGAGCAAGATCTCGAGATCTTGCTCATCAGCATCTTGTTTTTG	NM_003926.5-223s21c1	2	MBD3	NM_003926.5	53615	9606	methyl-CpG binding domain protein 3	Yes	A549
TRCN0000274441	CSTGLY 05291221MN 5of25	E	9	CCGGGCCGGTGACCAAGATTACCAACTCGAGTTGGTAATCTTGGTCACCGGCTTTTTG	NM_003926.5-352s21c1	2	MBD3	NM_003926.5	53615	9606	methyl-CpG binding domain protein 3	Yes	A549
TRCN0000285209	CSTGLY 05291221MN 5of25	E	10	CCGGCGGCCTGAACGCCTTCGACATCTCGAGATGTCGAAGGCGTTCAGGCCGTTTTTG	NM_003926.5-454s21c1	2	MBD3	NM_003926.5	53615	9606	methyl-CpG binding domain protein 3	Yes	A549
TRCN0000013319	CSTGLY 05291221MN 5of25	E	11	CCGGGCCTAGTAAATTACAGAAGAACTCGAGTTCTTCTGTAATTTACTAGGCTTTTT	NM_003927.3-871s1c1	1	MBD2	NM_003927.3,NM_015832.3	8932	9606	methyl-CpG binding domain protein 2	Yes	A549
TRCN0000013320	CSTGLY 05291221MN 5of25	E	12	CCGGGTAGCAATGATGAGACCCTTTCTCGAGAAAGGGTCTCATCATTGCTACTTTTT	NM_003927.3-1173s1c1	1	MBD2	NM_003927.3	8932	9606	methyl-CpG binding domain protein 2	Yes	A549
TRCN0000280391	CSTGLY 05291221MN 5of25	F	1	CCGGCTTGAATACAACATTGCCAATCTCGAGATTGGCAATGTTGTATTCAAGTTTTTG	NM_003927.3-943s21c1	2	MBD2	NM_003927.3	8932	9606	methyl-CpG binding domain protein 2	Yes	A549
TRCN0000035449	CSTGLY 05291221MN 5of25	F	2	CCGGCGGAGTATGTGGACATGACATCTCGAGATGTCATGTCCACATACTCCGTTTTTG	NM_003960.2-405s1c1	1	NAT8	NM_003960.3	9027	9606	N-acetyltransferase 8 (GCN5-related, putative)
TRCN0000035450	CSTGLY 05291221MN 5of25	F	3	CCGGCGAACCCTCATACTCTTACTTCTCGAGAAGTAAGAGTATGAGGGTTCGTTTTTG	NM_003960.2-278s1c1	1	NAT8	NM_003960.3	9027	9606	N-acetyltransferase 8 (GCN5-related, putative)
TRCN0000035451	CSTGLY 05291221MN 5of25	F	4	CCGGCCTTCTTCTAAGGTAGGGAGTCTCGAGACTCCCTACCTTAGAAGAAGGTTTTTG	NM_003960.2-815s1c1	1	NAT8	NM_003960.3	9027	9606	N-acetyltransferase 8 (GCN5-related, putative)
TRCN0000035452	CSTGLY 05291221MN 5of25	F	5	CCGGGCCCTGTGGTTCCTTGCCAAACTCGAGTTTGGCAAGGAACCACAGGGCTTTTTG	NM_003960.2-374s1c1	1	NAT8	NM_003960.3	9027	9606	N-acetyltransferase 8 (GCN5-related, putative)
TRCN0000035453	CSTGLY 05291221MN 5of25	F	6	CCGGCCAGGGCTACAGTGAAGTTATCTCGAGATAACTTCACTGTAGCCCTGGTTTTTG	NM_003960.2-658s1c1	1	NAT8	NM_003960.3	9027	9606	N-acetyltransferase 8 (GCN5-related, putative)
TRCN0000234958	CSTGLY 05291221MN 5of25	F	7	CCGGTCGCAGAGAAATCGGGCATTTCTCGAGAAATGCCCGATTTCTCTGCGATTTTTG	NM_004187.2-643s21c1	2	KDM5C	NM_001146702.1,NM_004187.3	8242	9606	lysine (K)-specific demethylase 5C	Yes	A549
TRCN0000234960	CSTGLY 05291221MN 5of25	F	8	CCGGAGTACCTGCGGTATCGGTATACTCGAGTATACCGATACCGCAGGTACTTTTTTG	NM_004187.2-2767s21c1	2	KDM5C	NM_001146702.1,NM_004187.3	8242	9606	lysine (K)-specific demethylase 5C	Yes	A549
TRCN0000234961	CSTGLY 05291221MN 5of25	F	9	CCGGGCCACACTTGAGGCCATAATCCTCGAGGATTATGGCCTCAAGTGTGGCTTTTTG	NM_004187.2-3531s21c1	2	KDM5C	NM_001146702.1,NM_004187.3	8242	9606	lysine (K)-specific demethylase 5C	Yes	A549
TRCN0000013183	CSTGLY 05291221MN 5of25	F	10	CCGGGCCATACATCGATGAAGCCAACTCGAGTTGGCTTCATCGATGTATGGCTTTTT	NM_004189.2-213s1c1	1	SOX14	NM_004189.2	8403	9606	SRY (sex determining region Y)-box 14
TRCN0000013185	CSTGLY 05291221MN 5of25	F	11	CCGGCCTGTAACTGTACCGCCTGGTCTCGAGACCAGGCGGTACAGTTACAGGTTTTT	NM_004189.2-650s1c1	1	SOX14	NM_004189.2	8403	9606	SRY (sex determining region Y)-box 14
TRCN0000013186	CSTGLY 05291221MN 5of25	F	12	CCGGGCAAACGCCTAGGTGCCGAATCTCGAGATTCGGCACCTAGGCGTTTGCTTTTT	NM_004189.2-164s1c1	1	SOX14	NM_004189.2	8403	9606	SRY (sex determining region Y)-box 14
TRCN0000013187	CSTGLY 05291221MN 5of25	G	1	CCGGCCTGGCTACGTGGTGCCCTGTCTCGAGACAGGGCACCACGTAGCCAGGTTTTT	NM_004189.2-634s1c1	1	SOX14	NM_004189.2	8403	9606	SRY (sex determining region Y)-box 14
TRCN0000013184	CSTGLY 05291221MN 5of25	G	2	CCGGGCTCAAGAAGGACAGGTATGTCTCGAGACATACCTGTCCTTCTTGAGCTTTTT	NM_004189.2-306s1c1	1	SOX14	NM_004189.2	8403	9606	SRY (sex determining region Y)-box 14
TRCN0000022022	CSTGLY 05291221MN 5of25	G	3	CCGGCGGCAGCTGTACCTCTTATTACTCGAGTAATAAGAGGTACAGCTGCCGTTTTT	NM_004239.1-6136s1c1	1	TRIP11	NM_004239.2	9321	9606	thyroid hormone receptor interactor 11	Yes	MCF7
TRCN0000022023	CSTGLY 05291221MN 5of25	G	4	CCGGCCACAGATTGTCTGATTCGATCTCGAGATCGAATCAGACAATCTGTGGTTTTT	NM_004239.1-4466s1c1	1	TRIP11	NM_004239.2	9321	9606	thyroid hormone receptor interactor 11	Yes	MCF7
TRCN0000022020	CSTGLY 05291221MN 5of25	G	5	CCGGGCACAAGTTCAGCACAGCATTCTCGAGAATGCTGTGCTGAACTTGTGCTTTTT	NM_004239.1-4221s1c1	1	TRIP11	NM_004239.2	9321	9606	thyroid hormone receptor interactor 11	Yes	MCF7
TRCN0000107560	CSTGLY 05291221MN 5of25	G	6	CCGGGCTCCTGTGATTCAATGTTATCTCGAGATAACATTGAATCACAGGAGCTTTTTG	NM_004241.2-7744s1c1	1	JMJD1C	NM_004241.2,NM_032776.1	221037	9606	jumonji domain containing 1C	Yes	MCH58
TRCN0000358763	CSTGLY 05291221MN 5of25	G	7	CCGGGGATCTGTGAGAAGCATATTTCTCGAGAAATATGCTTCTCACAGATCCTTTTTG	NM_004241.2-6435s21c1	2	JMJD1C	NM_004241.2,NM_032776.1	221037	9606	jumonji domain containing 1C	Yes	MCH58
TRCN0000358695	CSTGLY 05291221MN 5of25	G	8	CCGGTCCACCTCCAGAGACTATAAACTCGAGTTTATAGTCTCTGGAGGTGGATTTTTG	NM_004241.2-1858s21c1	2	JMJD1C	NM_004241.2,NM_032776.1	221037	9606	jumonji domain containing 1C	Yes	MCH58
TRCN0000013471	CSTGLY 05291221MN 5of25	G	9	CCGGGCCAAGAGAAGGAGACTCATACTCGAGTATGAGTCTCCTTCTCTTGGCTTTTT	NM_004284.2-1974s1c1	1	CHD1L	NM_004284.3	9557	9606	chromodomain helicase DNA binding protein 1-like	Yes	A549
TRCN0000280395	CSTGLY 05291221MN 5of25	G	10	CCGGCGTATTGGACATGCCACGAAACTCGAGTTTCGTGGCATGTCCAATACGTTTTTG	NM_004284.3-2587s21c1	2	CHD1L	NM_004284.3	9557	9606	chromodomain helicase DNA binding protein 1-like	Yes	A549
TRCN0000280441	CSTGLY 05291221MN 5of25	G	11	CCGGGCCAAGAGAAGGAGACTCATACTCGAGTATGAGTCTCCTTCTCTTGGCTTTTTG	NM_004284.3-2017s21c1	2	CHD1L	NM_004284.3	9557	9606	chromodomain helicase DNA binding protein 1-like	Yes	A549
TRCN0000013663	CSTGLY 05291221MN 5of25	G	12	CCGGCGTAATGACTTATTGTGGATACTCGAGTATCCACAATAAGTCATTACGTTTTT	NM_004349.2-2337s1c1	1	RUNX1T1	NM_004349.2,NM_175634.1,NM_175635.1,NM_175636.1	862	9606	runt-related transcription factor 1; translocated to, 1 (cyclin D-related)
TRCN0000013666	CSTGLY 05291221MN 5of25	H	1	CCGGCCATCTGTTAAACTGCATAATCTCGAGATTATGCAGTTTAACAGATGGTTTTT	NM_004349.2-1404s1c1	1	RUNX1T1	NM_004349.2,NM_175634.1,NM_175635.1,NM_175636.1	862	9606	runt-related transcription factor 1; translocated to, 1 (cyclin D-related)	Yes	293T/17
TRCN0000013667	CSTGLY 05291221MN 5of25	H	2	CCGGCGTCAAGAAGAAATGATTGATCTCGAGATCAATCATTTCTTCTTGACGTTTTT	NM_004349.2-1336s1c1	1	RUNX1T1	NM_004349.2,NM_175634.1,NM_175635.1,NM_175636.1	862	9606	runt-related transcription factor 1; translocated to, 1 (cyclin D-related)	Yes	293T/17
TRCN0000013664	CSTGLY 05291221MN 5of25	H	3	CCGGCCAGCGGTACAGTCCAAATAACTCGAGTTATTTGGACTGTACCGCTGGTTTTT	NM_004349.2-1149s1c1	1	RUNX1T1	NM_004349.2,NM_175634.1,NM_175635.1,NM_175636.1	862	9606	runt-related transcription factor 1; translocated to, 1 (cyclin D-related)
TRCN0000013665	CSTGLY 05291221MN 5of25	H	4	CCGGCCAGTTCATTTACACCGACAACTCGAGTTGTCGGTGTAAATGAACTGGTTTTT	NM_004349.2-533s1c1	1	RUNX1T1	NM_004349.2,NM_175634.1,NM_175635.1,NM_175636.1	862	9606	runt-related transcription factor 1; translocated to, 1 (cyclin D-related)
TRCN0000006485	CSTGLY 05291221MN 5of25	H	5	CCGGCCCGATAACTTTGTGATGTTTCTCGAGAAACATCACAAAGTTATCGGGTTTTT	NM_004380.1-7983s1c1	1	CREBBP	NM_001079846.1,NM_004380.2	1387	9606	CREB binding protein
TRCN0000006486	CSTGLY 05291221MN 5of25	H	6	CCGGGCTATCAGAATAGGTATCATTCTCGAGAATGATACCTATTCTGATAGCTTTTT	NM_004380.1-3884s1c1	1	CREBBP	NM_001079846.1,NM_004380.2	1387	9606	CREB binding protein
TRCN0000006487	CSTGLY 05291221MN 5of25	H	7	CCGGGCGTTTACATAAACAAGGCATCTCGAGATGCCTTGTTTATGTAAACGCTTTTT	NM_004380.1-2211s1c1	1	CREBBP	NM_001079846.1,NM_004380.2	1387	9606	CREB binding protein
TRCN0000006488	CSTGLY 05291221MN 5of25	H	8	CCGGCCGTTTACCATGAGATCCTTACTCGAGTAAGGATCTCATGGTAAACGGTTTTT	NM_004380.1-4541s1c1	1	CREBBP	NM_001079846.1,NM_004380.2	1387	9606	CREB binding protein
TRCN0000011027	CSTGLY 05291221MN 5of25	H	9	CCGGCGTGCCAAATATGTCTCAGATCTCGAGATCTGAGACATATTTGGCACGTTTTT	NM_004380.1-1161s1c1	1	CREBBP	NM_001079846.1,NM_004380.2	1387	9606	CREB binding protein
TRCN0000035649	CSTGLY 05291221MN 5of25	H	10	CCGGGCAGAAGAAATTCACAGGAAACTCGAGTTTCCTGTGAATTTCTTCTGCTTTTTG	NM_004412.3-751s1c1	1	TRDMT1	NM_004412.4,NM_176081.2,NM_176083.2	1787	9606	tRNA aspartic acid methyltransferase 1
TRCN0000035650	CSTGLY 05291221MN 5of25	H	11	CCGGCGTGTGCTTTACCAAAGGATACTCGAGTATCCTTTGGTAAAGCACACGTTTTTG	NM_004412.3-918s1c1	1	TRDMT1	NM_004412.4,NM_176081.2,NM_176083.2	1787	9606	tRNA aspartic acid methyltransferase 1
TRCN0000035651	CSTGLY 05291221MN 5of25	H	12	CCGGGCGCTGAGAGAAAGCTGTATACTCGAGTATACAGCTTTCTCTCAGCGCTTTTTG	NM_004412.3-103s1c1	1	TRDMT1	NM_004412.4,NM_176081.2,NM_176083.2	1787	9606	tRNA aspartic acid methyltransferase 1
TRCN0000035652	CSTGLY 05291221MN 6of25	A	1	CCGGGCCAAGACGATTGAAGGCATTCTCGAGAATGCCTTCAATCGTCTTGGCTTTTTG	NM_004412.3-208s1c1	1	TRDMT1	NM_004412.4,NM_176081.2,NM_176083.2	1787	9606	tRNA aspartic acid methyltransferase 1
TRCN0000035653	CSTGLY 05291221MN 6of25	A	2	CCGGCCAAAGTCATTGCTGCGATATCTCGAGATATCGCAGCAATGACTTTGGTTTTTG	NM_004412.3-856s1c1	1	TRDMT1	NM_004412.4,NM_176081.2,NM_176083.2	1787	9606	tRNA aspartic acid methyltransferase 1	Yes	A3
TRCN0000156102	CSTGLY 05291221MN 6of25	A	3	CCGGCCAGATTCTCACCCACATCATCTCGAGATGATGTGGGTGAGAATCTGGTTTTTTG	NM_004426.1-2402s1c1	1	PHC1	NM_004426.2	1911	9606	polyhomeotic homolog 1 (Drosophila)	Yes	A549
TRCN0000363344	CSTGLY 05291221MN 6of25	A	4	CCGGCGTACCTTAATCCAATCTTTACTCGAGTAAAGATTGGATTAAGGTACGTTTTTG	NM_004426.2-3414s21c1	2	PHC1	NM_004426.2	1911	9606	polyhomeotic homolog 1 (Drosophila)	Yes	A549
TRCN0000363341	CSTGLY 05291221MN 6of25	A	5	CCGGCTCCACTGTCCAGGTTATAACCTCGAGGTTATAACCTGGACAGTGGAGTTTTTG	NM_004426.2-3210s21c1	2	PHC1	NM_004426.2	1911	9606	polyhomeotic homolog 1 (Drosophila)	Yes	A549
TRCN0000166773	CSTGLY 05291221MN 6of25	A	6	CCGGCCTCAAACTCAAGTGTGAGCTCTCGAGAGCTCACACTTGAGTTTGAGGTTTTTTG	NM_004427.2-677s1c1	1	PHC2	NM_004427.3,NM_198040.2	1912	9606	polyhomeotic homolog 2 (Drosophila)	Yes	A549
TRCN0000292520	CSTGLY 05291221MN 6of25	A	7	CCGGCTCAAGCTATGAGGAACCCTTCTCGAGAAGGGTTCCTCATAGCTTGAGTTTTTG	NM_004427.3-976s21c1	2	PHC2	NM_004427.3,NM_198040.2	1912	9606	polyhomeotic homolog 2 (Drosophila)	Yes	A549
TRCN0000292519	CSTGLY 05291221MN 6of25	A	8	CCGGCCTCAAACTCAAGTGTGAGCTCTCGAGAGCTCACACTTGAGTTTGAGGTTTTTG	NM_004427.3-658s21c1	2	PHC2	NM_004427.3,NM_198040.2	1912	9606	polyhomeotic homolog 2 (Drosophila)	Yes	A549
TRCN0000040074	CSTGLY 05291221MN 6of25	A	9	CCGGGCTAGGTTAATTGGGACCAAACTCGAGTTTGGTCCCAATTAACCTAGCTTTTTG	NM_004456.3-1544s1c1	1	EZH2	NM_004456.3,NM_152998.1	2146	9606	enhancer of zeste homolog 2 (Drosophila)	Yes	293T/17
TRCN0000040077	CSTGLY 05291221MN 6of25	A	10	CCGGCCCAACATAGATGGACCAAATCTCGAGATTTGGTCCATCTATGTTGGGTTTTTG	NM_004456.3-950s1c1	1	EZH2	NM_004456.3,NM_152998.1	2146	9606	enhancer of zeste homolog 2 (Drosophila)	Yes	293T/17
TRCN0000010475	CSTGLY 05291221MN 6of25	A	11	CCGGAAACAGCTGCCTTAGCTTCACTCGAGTGAAGCTAAGGCAGCTGTTTCTTTTTG	NM_004456.x-2450s1c1	1	EZH2	NM_004456.3,NM_152998.1	2146	9606	enhancer of zeste homolog 2 (Drosophila)	Yes	293T/17
TRCN0000016818	CSTGLY 05291221MN 6of25	A	12	CCGGCGCCACTAACAGAGAAGGATTCTCGAGAATCCTTCTCTGTTAGTGGCGTTTTT	NM_004459.5-8409s1c1	1	BPTF	NM_004459.6,NM_182641.3	2186	9606	bromodomain PHD finger transcription factor
TRCN0000016819	CSTGLY 05291221MN 6of25	B	1	CCGGGCGGCAGCTAATGAAGAAATTCTCGAGAATTTCTTCATTAGCTGCCGCTTTTT	NM_004459.5-1709s1c1	1	BPTF	NM_004459.6,NM_182641.3	2186	9606	bromodomain PHD finger transcription factor
TRCN0000016820	CSTGLY 05291221MN 6of25	B	2	CCGGCGCCTTATGATGAATCTAAATCTCGAGATTTAGATTCATCATAAGGCGTTTTT	NM_004459.5-8253s1c1	1	BPTF	NM_004459.6,NM_182641.3	2186	9606	bromodomain PHD finger transcription factor
TRCN0000319153	CSTGLY 05291221MN 6of25	B	3	CCGGGCCAGGCAATACTAATGTGAACTCGAGTTCACATTAGTATTGCCTGGCTTTTTG	NM_004459.6-3208s21c1	2	BPTF	NM_004459.6,NM_182641.3	2186	9606	bromodomain PHD finger transcription factor
TRCN0000319152	CSTGLY 05291221MN 6of25	B	4	CCGGGCGGCAGCTAATGAAGAAATTCTCGAGAATTTCTTCATTAGCTGCCGCTTTTTG	NM_004459.6-1709s21c1	2	BPTF	NM_004459.6,NM_182641.3	2186	9606	bromodomain PHD finger transcription factor
TRCN0000019129	CSTGLY 05291221MN 6of25	B	5	CCGGGCCTGATGTTTCGCAACCATACTCGAGTATGGTTGCGAAACATCAGGCTTTTT	NM_004509.2-2023s1c1	1	SP110	NM_004509.3,NM_080424.2	3431	9606	SP110 nuclear body protein	Yes	A3
TRCN0000019130	CSTGLY 05291221MN 6of25	B	6	CCGGCCAGAACCAAATGACCCAGAACTCGAGTTCTGGGTCATTTGGTTCTGGTTTTT	NM_004509.2-870s1c1	1	SP110	NM_004509.3,NM_004510.3,NM_080424.2	3431	9606	SP110 nuclear body protein	Yes	A3
TRCN0000019133	CSTGLY 05291221MN 6of25	B	7	CCGGCCTGTCTCTTCTGGTGACATTCTCGAGAATGTCACCAGAAGAGACAGGTTTTT	NM_004509.2-332s1c1	1	SP110	NM_004509.3,NM_004510.3,NM_080424.2	3431	9606	SP110 nuclear body protein	Yes	A3
TRCN0000149872	CSTGLY 05291221MN 6of25	B	8	CCGGGCCAAATTCTATGAGGAAGTTCTCGAGAACTTCCTCATAGAATTTGGCTTTTTTG	NM_004537.3-401s1c1	1	NAP1L1	NM_004537.4,NM_139207.2	4673	9606	nucleosome assembly protein 1-like 1
TRCN0000148741	CSTGLY 05291221MN 6of25	B	9	CCGGCCTATTCTGAAGCACTTGAAACTCGAGTTTCAAGTGCTTCAGAATAGGTTTTTTG	NM_004537.3-695s1c1	1	NAP1L1	NM_004537.4,NM_139207.2	4673	9606	nucleosome assembly protein 1-like 1	Yes	A549
TRCN0000149610	CSTGLY 05291221MN 6of25	B	10	CCGGGAAGCCAAATTCTATGAGGAACTCGAGTTCCTCATAGAATTTGGCTTCTTTTTTG	NM_004537.3-398s1c1	1	NAP1L1	NM_004537.4,NM_139207.2	4673	9606	nucleosome assembly protein 1-like 1
TRCN0000149921	CSTGLY 05291221MN 6of25	B	11	CCGGGCCAAGATTGAAGATGAGAAACTCGAGTTTCTCATCTTCAATCTTGGCTTTTTTG	NM_004537.3-572s1c1	1	NAP1L1	NM_004537.4,NM_139207.2	4673	9606	nucleosome assembly protein 1-like 1	Yes	A549
TRCN0000280610	CSTGLY 05291221MN 6of25	B	12	CCGGTCTTGGTAGACTAGGTAATTTCTCGAGAAATTACCTAGTCTACCAAGATTTTTG	NM_004537.4-1678s21c1	2	NAP1L1	NM_004537.4	4673	9606	nucleosome assembly protein 1-like 1
TRCN0000149156	CSTGLY 05291221MN 6of25	C	1	CCGGGCCTGTAAGTTACACCTTTGACTCGAGTCAAAGGTGTAACTTACAGGCTTTTTTG	NM_004538.3-1361s1c1	1	NAP1L3	NM_004538.4	4675	9606	nucleosome assembly protein 1-like 3	Yes	293T/17
TRCN0000147100	CSTGLY 05291221MN 6of25	C	2	CCGGCCTTTGGTCATGTTTCTGTTACTCGAGTAACAGAAACATGACCAAAGGTTTTTTG	NM_004538.3-2119s1c1	1	NAP1L3	NM_004538.4	4675	9606	nucleosome assembly protein 1-like 3	Yes	293T/17
TRCN0000147275	CSTGLY 05291221MN 6of25	C	3	CCGGGCAGTAAGAGAGACTCATAAACTCGAGTTTATGAGTCTCTCTTACTGCTTTTTTG	NM_004538.3-1131s1c1	1	NAP1L3	NM_004538.4	4675	9606	nucleosome assembly protein 1-like 3	Yes	293T/17
TRCN0000006284	CSTGLY 05291221MN 6of25	C	4	CCGGGTACAGTATCTGATCCTGAAACTCGAGTTTCAGGATCAGATACTGTACTTTTT	NM_004606.2-5814s1c1	1	TAF1	NM_004606.3,NM_138923.2	6872	9606	TAF1 RNA polymerase II, TATA box binding protein (TBP)-associated factor, 250kDa	Yes	A549
TRCN0000196898	CSTGLY 05291221MN 6of25	C	5	CCGGGCAAAGATGGTGATCTTATTCCTCGAGGAATAAGATCACCATCTTTGCTTTTTTG	NM_004606.2-2132s1c1	1	TAF1	NM_004606.3,NM_138923.2	6872	9606	TAF1 RNA polymerase II, TATA box binding protein (TBP)-associated factor, 250kDa	Yes	A549
TRCN0000195260	CSTGLY 05291221MN 6of25	C	6	CCGGCAATGTCACCCTTTGATTTAACTCGAGTTAAATCAAAGGGTGACATTGTTTTTTG	NM_004606.2-5916s1c1	1	TAF1	NM_004606.3,NM_138923.2	6872	9606	TAF1 RNA polymerase II, TATA box binding protein (TBP)-associated factor, 250kDa	Yes	A549
TRCN0000021909	CSTGLY 05291221MN 6of25	C	7	CCGGCCAATGGACTTACCAGCCAATCTCGAGATTGGCTGGTAAGTCCATTGGTTTTT	NM_004634.1-2924s1c1	1	BRPF1	NM_001003694.1,NM_004634.2	7862	9606	bromodomain and PHD finger containing, 1
TRCN0000021910	CSTGLY 05291221MN 6of25	C	8	CCGGCCGAAAGGTCTACAAGAGTTACTCGAGTAACTCTTGTAGACCTTTCGGTTTTT	NM_004634.1-112s1c1	1	BRPF1	NM_001003694.1,NM_004634.2	7862	9606	bromodomain and PHD finger containing, 1
TRCN0000021912	CSTGLY 05291221MN 6of25	C	9	CCGGCCGCATCAGCATCTTTGACAACTCGAGTTGTCAAAGATGCTGATGCGGTTTTT	NM_004634.1-352s1c1	1	BRPF1	NM_001003694.1,NM_004634.2	7862	9606	bromodomain and PHD finger containing, 1	Yes	A549
TRCN0000021913	CSTGLY 05291221MN 6of25	C	10	CCGGCCACCACACAGGCTTAGTAAACTCGAGTTTACTAAGCCTGTGTGGTGGTTTTT	NM_004634.1-1577s1c1	1	BRPF1	NM_001003694.1,NM_004634.2	7862	9606	bromodomain and PHD finger containing, 1
TRCN0000358930	CSTGLY 05291221MN 6of25	C	11	CCGGGATAAGAACTGGGCCCTTAAACTCGAGTTTAAGGGCCCAGTTCTTATCTTTTTG	NM_004634.2-2134s21c1	2	BRPF1	NM_001003694.1,NM_004634.2	7862	9606	bromodomain and PHD finger containing, 1
TRCN0000013133	CSTGLY 05291221MN 6of25	C	12	CCGGCCTGCTGTTCTAGCACTTCATCTCGAGATGAAGTGCTAGAACAGCAGGTTTTT	NM_004641.1-3344s1c1	1	MLLT10	NM_001009569.1,NM_004641.2	8028	9606	myeloid/lymphoid or mixed-lineage leukemia (trithorax homolog, Drosophila); translocated to, 10	Yes	A3
TRCN0000013134	CSTGLY 05291221MN 6of25	D	1	CCGGCCCAGGATTTCCTGAGCTTTACTCGAGTAAAGCTCAGGAAATCCTGGGTTTTT	NM_004641.1-1295s1c1	1	MLLT10	NM_001009569.1,NM_004641.2	8028	9606	myeloid/lymphoid or mixed-lineage leukemia (trithorax homolog, Drosophila); translocated to, 10
TRCN0000013135	CSTGLY 05291221MN 6of25	D	2	CCGGCCTCAGGACTAGGATTACTTTCTCGAGAAAGTAATCCTAGTCCTGAGGTTTTT	NM_004641.1-3092s1c1	1	MLLT10	NM_001009569.1,NM_004641.2	8028	9606	myeloid/lymphoid or mixed-lineage leukemia (trithorax homolog, Drosophila); translocated to, 10
TRCN0000013137	CSTGLY 05291221MN 6of25	D	3	CCGGCCCTCATATAGGAAACAGCTTCTCGAGAAGCTGTTTCCTATATGAGGGTTTTT	NM_004641.1-2673s1c1	1	MLLT10	NM_001009569.1,NM_004641.2	8028	9606	myeloid/lymphoid or mixed-lineage leukemia (trithorax homolog, Drosophila); translocated to, 10
TRCN0000013136	CSTGLY 05291221MN 6of25	D	4	CCGGCCATGTAACATGCGCTCAGTTCTCGAGAACTGAGCGCATGTTACATGGTTTTT	NM_004641.1-681s1c1	1	MLLT10	NM_001009569.1,NM_004641.2	8028	9606	myeloid/lymphoid or mixed-lineage leukemia (trithorax homolog, Drosophila); translocated to, 10
TRCN0000013170	CSTGLY 05291221MN 6of25	D	5	CCGGGTGTTTACAATTCACGGTGAACTCGAGTTCACCGTGAATTGTAAACACTTTTT	NM_004647.1-783s1c1	1	DPF1	NM_001135155.1,NM_001135156.1,NM_004647.2	8193	9606	D4, zinc and double PHD fingers family 1	Yes	A3
TRCN0000013171	CSTGLY 05291221MN 6of25	D	6	CCGGGAGTACAAGATCGACTGTGAACTCGAGTTCACAGTCGATCTTGTACTCTTTTT	NM_004647.1-292s1c1	1	DPF1	NM_001135155.1,NM_001135156.1,NM_004647.2	8193	9606	D4, zinc and double PHD fingers family 1	Yes	A3
TRCN0000013168	CSTGLY 05291221MN 6of25	D	7	CCGGCCCTCTGTGCAAGTGGAATGTCTCGAGACATTCCACTTGCACAGAGGGTTTTT	NM_004647.1-1206s1c1	1	DPF1	NM_001135155.1,NM_001135156.1,NM_004647.2	8193	9606	D4, zinc and double PHD fingers family 1	Yes	A3
TRCN0000022115	CSTGLY 05291221MN 6of25	D	8	CCGGGCCACATTGGAAGCCATAATTCTCGAGAATTATGGCTTCCAATGTGGCTTTTT	NM_004653.2-3246s1c1	1	KDM5D	NM_001146705.1,NM_001146706.1,NM_004653.4	8284	9606	lysine (K)-specific demethylase 5D	Yes	A549
TRCN0000022116	CSTGLY 05291221MN 6of25	D	9	CCGGCCAGTGCTAGATCAGTCTGTTCTCGAGAACAGACTGATCTAGCACTGGTTTTT	NM_004653.2-1695s1c1	1	KDM5D	NM_001146705.1,NM_001146706.1,NM_004653.4	8284	9606	lysine (K)-specific demethylase 5D	Yes	A549
TRCN0000234754	CSTGLY 05291221MN 6of25	D	10	CCGGAGTGGCACCAAAGGTCATTTGCTCGAGCAAATGACCTTTGGTGCCACTTTTTTG	NM_004653.3-4909s21c1	2	KDM5D	NM_001146705.1,NM_001146706.1,NM_004653.4	8284	9606	lysine (K)-specific demethylase 5D	Yes	A549
TRCN0000013358	CSTGLY 05291221MN 6of25	D	11	CCGGCGGCTAACTTATTCCGAGAATCTCGAGATTCTCGGAATAAGTTAGCCGTTTTT	NM_004689.2-2320s1c1	1	MTA1	NM_004689.3	9112	9606	metastasis associated 1	Yes	293T/17
TRCN0000230497	CSTGLY 05291221MN 6of25	D	12	CCGGTGCGCATCTTGTTGGACATATCTCGAGATATGTCCAACAAGATGCGCATTTTTG	NM_004689.3-1436s21c1	2	MTA1	NM_004689.3	9112	9606	metastasis associated 1	Yes	293T/17
TRCN0000218670	CSTGLY 05291221MN 6of25	E	1	GTACCGGAGACATCACCGACTTGTTAAACTCGAGTTTAACAAGTCGGTGATGTCTTTTTTTG	NM_004689.3-712s21c1	2	MTA1	NM_004689.3	9112	9606	metastasis associated 1	Yes	293T/17
TRCN0000013374	CSTGLY 05291221MN 6of25	E	2	CCGGCCCTCTTGAATGAGACAGATACTCGAGTATCTGTCTCATTCAAGAGGGTTTTT	NM_004739.2-707s1c1	1	MTA2	NM_004739.2	9219	9606	metastasis associated 1 family, member 2	Yes	A3
TRCN0000013376	CSTGLY 05291221MN 6of25	E	3	CCGGCCAGCAATCCTTACCTGGTTACTCGAGTAACCAGGTAAGGATTGCTGGTTTTT	NM_004739.2-434s1c1	1	MTA2	NM_004739.2	9219	9606	metastasis associated 1 family, member 2	Yes	A3
TRCN0000013377	CSTGLY 05291221MN 6of25	E	4	CCGGCCTAGATTGTAGCAGCTCCATCTCGAGATGGAGCTGCTACAATCTAGGTTTTT	NM_004739.2-999s1c1	1	MTA2	NM_004739.2	9219	9606	metastasis associated 1 family, member 2	Yes	A3
TRCN0000019799	CSTGLY 05291221MN 6of25	E	5	CCGGGCAGTAAATCAGAAGGTTCATCTCGAGATGAACCTTCTGATTTACTGCTTTTT	NM_004774.2-3536s1c1	1	MED1	NM_004774.3	5469	9606	mediator complex subunit 1
TRCN0000019800	CSTGLY 05291221MN 6of25	E	6	CCGGGCCGAGTTCCTCTTATCCTAACTCGAGTTAGGATAAGAGGAACTCGGCTTTTT	NM_004774.2-1394s1c1	1	MED1	NM_004774.3	5469	9606	mediator complex subunit 1	Yes	A549
TRCN0000019801	CSTGLY 05291221MN 6of25	E	7	CCGGGCTCTCAAAGTAACATCTTTACTCGAGTAAAGATGTTACTTTGAGAGCTTTTT	NM_004774.2-391s1c1	1	MED1	NM_004774.3	5469	9606	mediator complex subunit 1
TRCN0000019802	CSTGLY 05291221MN 6of25	E	8	CCGGCCTCCATAGCAGAGAAATCTTCTCGAGAAGATTTCTCTGCTATGGAGGTTTTT	NM_004774.2-4595s1c1	1	MED1	NM_004774.3	5469	9606	mediator complex subunit 1	Yes	A549
TRCN0000019803	CSTGLY 05291221MN 6of25	E	9	CCGGCCTTTATGGAAGCAGCCCTTTCTCGAGAAAGGGCTGCTTCCATAAAGGTTTTT	NM_004774.2-2166s1c1	1	MED1	NM_004774.3	5469	9606	mediator complex subunit 1
TRCN0000130348	CSTGLY 05291221MN 6of25	E	10	CCGGGCCCATTATTGTAGCAGTCAACTCGAGTTGACTGCTACAATAATGGGCTTTTTTG	NM_004824.2-1448s1c1	1	CDYL	NM_001143970.1,NM_001143971.1,NM_004824.3,NR_026590.1	9425	9606	chromodomain protein, Y-like	Yes	A549
TRCN0000276335	CSTGLY 05291221MN 6of25	E	11	CCGGGAAGTGATGGTTCGCATTAAGCTCGAGCTTAATGCGAACCATCACTTCTTTTTG	NM_004824.2-1725s21c1	2	CDYL	NM_001143970.1,NM_001143971.1,NM_004824.3,NR_026590.1	9425	9606	chromodomain protein, Y-like	Yes	A549
TRCN0000285539	CSTGLY 05291221MN 6of25	E	12	CCGGGCCCATTATTGTAGCAGTCAACTCGAGTTGACTGCTACAATAATGGGCTTTTTG	NM_004824.2-1448s21c1	2	CDYL	NM_001143970.1,NM_001143971.1,NM_004824.3,NR_026590.1	9425	9606	chromodomain protein, Y-like	Yes	A549
TRCN0000013456	CSTGLY 05291221MN 6of25	F	1	CCGGCGAGATACAATTCTTCATCTACTCGAGTAGATGAAGAATTGTATCTCGTTTTT	NM_004860.2-1726s1c1	1	FXR2	NM_004860.3	9513	9606	fragile X mental retardation, autosomal homolog 2	Yes	A549
TRCN0000329857	CSTGLY 05291221MN 6of25	F	2	CCGGCGAGATACAATTCTTCATCTACTCGAGTAGATGAAGAATTGTATCTCGTTTTTG	NM_004860.2-1726s21c1	2	FXR2	NM_004860.3	9513	9606	fragile X mental retardation, autosomal homolog 2	Yes	A549
TRCN0000329856	CSTGLY 05291221MN 6of25	F	3	CCGGGCGGATGATGAAGGGAGATTTCTCGAGAAATCTCCCTTCATCATCCGCTTTTTG	NM_004860.2-509s21c1	2	FXR2	NM_004860.3	9513	9606	fragile X mental retardation, autosomal homolog 2	Yes	A549
TRCN0000018976	CSTGLY 05291221MN 6of25	F	4	CCGGCGCACACATAGGCCATCTTATCTCGAGATAAGATGGCCTATGTGTGCGTTTTT	NM_004898.2-1053s1c1	1	CLOCK	NM_004898.2	9575	9606	clock homolog (mouse)	Yes	A549
TRCN0000018977	CSTGLY 05291221MN 6of25	F	5	CCGGGCGAGGAACAATAGACCCAAACTCGAGTTTGGGTCTATTGTTCCTCGCTTTTT	NM_004898.2-932s1c1	1	CLOCK	NM_004898.2	9575	9606	clock homolog (mouse)	Yes	A549
TRCN0000018978	CSTGLY 05291221MN 6of25	F	6	CCGGCGACGAGAACTTGGCATTGAACTCGAGTTCAATGCCAAGTTCTCGTCGTTTTT	NM_004898.2-1494s1c1	1	CLOCK	NM_004898.2	9575	9606	clock homolog (mouse)	Yes	A549
TRCN0000139463	CSTGLY 05291221MN 6of25	F	7	CCGGCCTGATGGATCCAGACACATTCTCGAGAATGTGTCTGGATCCATCAGGTTTTTTG	NM_004900.3-627s1c1	1	APOBEC3B	NM_004900.3	9582	9606	apolipoprotein B mRNA editing enzyme, catalytic polypeptide-like 3B
TRCN0000142875	CSTGLY 05291221MN 6of25	F	8	CCGGCCTTGGTACAAATTCGATGAACTCGAGTTCATCGAATTTGTACCAAGGTTTTTTG	NM_004900.3-562s1c1	1	APOBEC3B	NM_004900.3	9582	9606	apolipoprotein B mRNA editing enzyme, catalytic polypeptide-like 3B	Yes	A549
TRCN0000139402	CSTGLY 05291221MN 6of25	F	9	CCGGCCAGGTGTATTTCAAGCCTCACTCGAGTGAGGCTTGAAATACACCTGGTTTTTTG	NM_004900.3-225s1c1	1	APOBEC3B	NM_004900.3	9582	9606	apolipoprotein B mRNA editing enzyme, catalytic polypeptide-like 3B
TRCN0000139812	CSTGLY 05291221MN 6of25	F	10	CCGGCCTGGTTCCTTCTTTGCAGTTCTCGAGAACTGCAAAGAAGGAACCAGGTTTTTTG	NM_004900.3-834s1c1	1	APOBEC3B	NM_004900.3	9582	9606	apolipoprotein B mRNA editing enzyme, catalytic polypeptide-like 3B
TRCN0000140811	CSTGLY 05291221MN 6of25	F	11	CCGGGCACGCTAAAGGAGATTCTCACTCGAGTGAGAATCTCCTTTAGCGTGCTTTTTTG	NM_004900.3-602s1c1	1	APOBEC3B	NM_004900.3	9582	9606	apolipoprotein B mRNA editing enzyme, catalytic polypeptide-like 3B	Yes	A549
TRCN0000195467	CSTGLY 05291221MN 6of25	F	12	CCGGCGGTTAGGTTGCTTCAATCTACTCGAGTAGATTGAAGCAACCTAACCGTTTTTTG	NM_004964.2-871s1c1	1	HDAC1	NM_004964.2	3065	9606	histone deacetylase 1	Yes	A549
TRCN0000195103	CSTGLY 05291221MN 6of25	G	1	CCGGCCTAATGAGCTTCCATACAATCTCGAGATTGTATGGAAGCTCATTAGGTTTTTTG	NM_004964.2-1036s1c1	1	HDAC1	NM_004964.2	3065	9606	histone deacetylase 1	Yes	A3
TRCN0000004814	CSTGLY 05291221MN 6of25	G	2	CCGGCGTTCTTAACTTTGAACCATACTCGAGTATGGTTCAAAGTTAAGAACGTTTTT	NM_004964.2-1717s1c1	1	HDAC1	NM_004964.2	3065	9606	histone deacetylase 1	Yes	A549
TRCN0000358750	CSTGLY 05291221MN 6of25	G	3	CCGGTGACTATTCCCTGGCTAAATACTCGAGTATTTAGCCAGGGAATAGTCATTTTTG	NM_004973.2-2979s21c1	2	JARID2	NM_004973.2	3720	9606	jumonji, AT rich interactive domain 2	Yes	MCF7
TRCN0000296776	CSTGLY 05291221MN 6of25	G	4	CCGGGCCCAACAGCATGGTGTATTTCTCGAGAAATACACCATGCTGTTGGGCTTTTTG	NM_004973.2-751s21c1	2	JARID2	NM_004973.2	3720	9606	jumonji, AT rich interactive domain 2	Yes	MCF7
TRCN0000107369	CSTGLY 05291221MN 6of25	G	5	CCGGGAAACAGGTTTCTAAGGTAAACTCGAGTTTACCTTAGAAACCTGTTTCTTTTTG	NM_004973.2-1144s1c1	1	JARID2	NM_004973.2	3720	9606	jumonji, AT rich interactive domain 2	Yes	MCF7
TRCN0000330971	CSTGLY 05291221MN 6of25	G	6	CCGGGAGAGCGCAAAGACATTGTTTCTCGAGAAACAATGTCTTTGCGCTCTCTTTTTG	NM_004992.3-1593s21c1	2	MECP2	NM_001110792.1,NM_004992.3	4204	9606	methyl CpG binding protein 2 (Rett syndrome)	Yes	A549
TRCN0000021239	CSTGLY 05291221MN 6of25	G	7	CCGGCGCTCTAAAGTGGAGTTGATTCTCGAGAATCAACTCCACTTTAGAGCGTTTTT	NM_004992.2-564s1c1	1	MECP2	NM_001110792.1,NM_004992.3	4204	9606	methyl CpG binding protein 2 (Rett syndrome)
TRCN0000021240	CSTGLY 05291221MN 6of25	G	8	CCGGGAGAGCGCAAAGACATTGTTTCTCGAGAAACAATGTCTTTGCGCTCTCTTTTT	NM_004992.2-1534s1c1	1	MECP2	NM_001110792.1,NM_004992.3	4204	9606	methyl CpG binding protein 2 (Rett syndrome)
TRCN0000021241	CSTGLY 05291221MN 6of25	G	9	CCGGCTGGGAAGTATGATGTGTATTCTCGAGAATACACATCATACTTCCCAGTTTTT	NM_004992.2-517s1c1	1	MECP2	NM_001110792.1,NM_004992.3	4204	9606	methyl CpG binding protein 2 (Rett syndrome)
TRCN0000021242	CSTGLY 05291221MN 6of25	G	10	CCGGCGTCTGCAAAGAGGAGAAGATCTCGAGATCTTCTCCTCTTTGCAGACGTTTTT	NM_004992.2-1400s1c1	1	MECP2	NM_001110792.1,NM_004992.3	4204	9606	methyl CpG binding protein 2 (Rett syndrome)
TRCN0000014629	CSTGLY 05291221MN 6of25	G	11	CCGGCCAGACTTACAGGGACACTTACTCGAGTAAGTGTCCCTGTAAGTCTGGTTTTT	NM_005056.1-4071s1c1	1	KDM5A	NM_001042603.1,NM_005056.2	5927	9606	lysine (K)-specific demethylase 5A	Yes	A549
TRCN0000014632	CSTGLY 05291221MN 6of25	G	12	CCGGCCTTGAAAGAAGCCTTACAAACTCGAGTTTGTAAGGCTTCTTTCAAGGTTTTT	NM_005056.1-3130s1c1	1	KDM5A	NM_001042603.1,NM_005056.2	5927	9606	lysine (K)-specific demethylase 5A	Yes	A549
TRCN0000329872	CSTGLY 05291221MN 6of25	H	1	CCGGCCAGACTTACAGGGACACTTACTCGAGTAAGTGTCCCTGTAAGTCTGGTTTTTG	NM_005056.2-4282s21c1	2	KDM5A	NM_001042603.1,NM_005056.2	5927	9606	lysine (K)-specific demethylase 5A	Yes	A549
TRCN0000166775	CSTGLY 05291221MN 6of25	H	2	CCGGCCAGAAATGAAGAGGCCACTACTCGAGTAGTGGCCTCTTCATTTCTGGTTTTTTG	NM_005087.1-611s1c1	1	FXR1	NM_001013438.1,NM_001013439.1,NM_005087.2	8087	9606	fragile X mental retardation, autosomal homolog 1	Yes	A549
TRCN0000160812	CSTGLY 05291221MN 6of25	H	3	CCGGCGCCAGGTTCCATTTAATGAACTCGAGTTCATTAAATGGAACCTGGCGTTTTTTG	NM_005087.1-130s1c1	1	FXR1	NM_001013438.1,NM_001013439.1,NM_005087.2	8087	9606	fragile X mental retardation, autosomal homolog 1	Yes	A549
TRCN0000160901	CSTGLY 05291221MN 6of25	H	4	CCGGGCGAAGTATTCGTACGAAGTTCTCGAGAACTTCGTACGAATACTTCGCTTTTTTG	NM_005087.1-579s1c1	1	FXR1	NM_001013438.1,NM_001013439.1,NM_005087.2	8087	9606	fragile X mental retardation, autosomal homolog 1	Yes	A549
TRCN0000006310	CSTGLY 05291221MN 6of25	H	5	CCGGCCCTGCCTACAGGTTATGATTCTCGAGAATCATAACCTGTAGGCAGGGTTTTT	NM_005104.2-3578s1c1	1	BRD2	NM_001113182.1,NM_005104.3	6046	9606	bromodomain containing 2	Yes	293T/17
TRCN0000006311	CSTGLY 05291221MN 6of25	H	6	CCGGCCTATGGACATGGGTACTATTCTCGAGAATAGTACCCATGTCCATAGGTTTTT	NM_005104.2-2059s1c1	1	BRD2	NM_001113182.1,NM_005104.3	6046	9606	bromodomain containing 2	Yes	293T/17
TRCN0000315433	CSTGLY 05291221MN 6of25	H	7	CCGGCCGGAAGCCCTACACCATTAACTCGAGTTAATGGTGTAGGGCTTCCGGTTTTTG	NM_005104.3-3834s21c1	2	BRD2	NM_001113182.1,NM_005104.3	6046	9606	bromodomain containing 2	Yes	293T/17
TRCN0000018578	CSTGLY 05291221MN 6of25	H	8	CCGGGCAGAGAAATTACGTTGTAATCTCGAGATTACAACGTAATTTCTCTGCTTTTT	NM_005120.1-376s1c1	1	MED12	NM_005120.2	9968	9606	mediator complex subunit 12	Yes	293T/17
TRCN0000235562	CSTGLY 05291221MN 6of25	H	9	CCGGTTCGCTGGTCTTTCGATAAATCTCGAGATTTATCGAAAGACCAGCGAATTTTTG	NM_005120.2-1509s21c1	2	MED12	NM_005120.2	9968	9606	mediator complex subunit 12	Yes	293T/17
TRCN0000235566	CSTGLY 05291221MN 6of25	H	10	CCGGAGATCATCACCAAGTACTTATCTCGAGATAAGTACTTGGTGATGATCTTTTTTG	NM_005120.2-762s21c1	2	MED12	NM_005120.2	9968	9606	mediator complex subunit 12	Yes	293T/17
TRCN0000021634	CSTGLY 05291221MN 6of25	H	11	CCGGGCCACAGGCTACCACTTTAATCTCGAGATTAAAGTGGTAGCCTGTGGCTTTTT	NM_005122.2-210s1c1	1	NR1I3	NM_001077469.1,NM_001077471.1,NM_001077474.1,NM_001077478.1,NM_001077480.1,NM_001077481.1,NM_001077482.1,NM_005122.3	9970	9606	nuclear receptor subfamily 1, group I, member 3
TRCN0000021635	CSTGLY 05291221MN 6of25	H	12	CCGGGCAAGTCATCAAGTTTACTAACTCGAGTTAGTAAACTTGATGACTTGCTTTTT	NM_005122.2-668s1c1	1	NR1I3	NM_001077469.1,NM_001077470.1,NM_001077471.1,NM_001077472.1,NM_001077473.1,NM_001077474.1,NM_001077475.1,NM_001077476.1,NM_001077477.1,NM_001077478.1,NM_001077479.1,NM_001077480.1,NM_001077481.1,NM_001077482.1,NM_005122.3	9970	9606	nuclear receptor subfamily 1, group I, member 3
TRCN0000021636	CSTGLY 05291221MN 7of25	A	1	CCGGCAACTGAGTAAGGAGCAAGAACTCGAGTTCTTGCTCCTTACTCAGTTGTTTTT	NM_005122.2-471s1c1	1	NR1I3	NM_001077469.1,NM_001077470.1,NM_001077471.1,NM_001077472.1,NM_001077473.1,NM_001077474.1,NM_001077475.1,NM_001077476.1,NM_001077477.1,NM_001077478.1,NM_001077479.1,NM_001077480.1,NM_001077481.1,NM_001077482.1,NM_005122.3	9970	9606	nuclear receptor subfamily 1, group I, member 3
TRCN0000021637	CSTGLY 05291221MN 7of25	A	2	CCGGGACTCTGCAAAGCTACATCAACTCGAGTTGATGTAGCTTTGCAGAGTCTTTTT	NM_005122.2-1028s1c1	1	NR1I3	NM_001077469.1,NM_001077470.1,NM_001077471.1,NM_001077472.1,NM_001077473.1,NM_001077474.1,NM_001077475.1,NM_001077476.1,NM_001077477.1,NM_001077478.1,NM_001077479.1,NM_001077480.1,NM_001077481.1,NM_001077482.1,NM_005122.3	9970	9606	nuclear receptor subfamily 1, group I, member 3
TRCN0000021638	CSTGLY 05291221MN 7of25	A	3	CCGGGAGTTGCTCTTTCACTTCCATCTCGAGATGGAAGTGAAAGAGCAACTCTTTTT	NM_005122.2-876s1c1	1	NR1I3	NM_001077469.1,NM_001077472.1,NM_001077473.1,NM_001077476.1,NM_001077477.1,NM_001077478.1,NM_001077479.1,NM_001077480.1,NM_001077482.1,NM_005122.3	9970	9606	nuclear receptor subfamily 1, group I, member 3
TRCN0000074158	CSTGLY 05291221MN 7of25	A	4	CCGGCCATTTACAAAGCTGCCAGGACTCGAGTCCTGGCAGCTTTGTAAATGGTTTTTG	NM_005132.1-2081s1c1	1	REC8	NM_001048205.1,NM_005132.2	9985	9606	REC8 homolog (yeast)
TRCN0000074159	CSTGLY 05291221MN 7of25	A	5	CCGGCCTCAGATTCGACACCTCTTACTCGAGTAAGAGGTGTCGAATCTGAGGTTTTTG	NM_005132.1-884s1c1	1	REC8	NM_001048205.1,NM_005132.2	9985	9606	REC8 homolog (yeast)
TRCN0000074160	CSTGLY 05291221MN 7of25	A	6	CCGGCCAACTTCAGATCGGTGTGATCTCGAGATCACACCGATCTGAAGTTGGTTTTTG	NM_005132.1-640s1c1	1	REC8	NM_001048205.1,NM_005132.2	9985	9606	REC8 homolog (yeast)
TRCN0000074161	CSTGLY 05291221MN 7of25	A	7	CCGGCCTTATGGTGTCTTTAGAGATCTCGAGATCTCTAAAGACACCATAAGGTTTTTG	NM_005132.1-1663s1c1	1	REC8	NM_001048205.1,NM_005132.2	9985	9606	REC8 homolog (yeast)
TRCN0000074162	CSTGLY 05291221MN 7of25	A	8	CCGGCCCTCAGATTCGACACCTCTTCTCGAGAAGAGGTGTCGAATCTGAGGGTTTTTG	NM_005132.1-883s1c1	1	REC8	NM_001048205.1,NM_005132.2	9985	9606	REC8 homolog (yeast)
TRCN0000020079	CSTGLY 05291221MN 7of25	A	9	CCGGGAACGGAAGATCCAGGAGAAACTCGAGTTTCTCCTGGATCTTCCGTTCTTTTT	NM_005144.2-3897s1c1	1	HR	NM_005144.4,NM_018411.4	55806	9606	hairless homolog (mouse)	Yes	MCF7
TRCN0000020081	CSTGLY 05291221MN 7of25	A	10	CCGGGCAGAAGGAATCAACACAGAACTCGAGTTCTGTGTTGATTCCTTCTGCTTTTT	NM_005144.2-3599s1c1	1	HR	NM_005144.4,NM_018411.4	55806	9606	hairless homolog (mouse)	Yes	MCF7
TRCN0000020083	CSTGLY 05291221MN 7of25	A	11	CCGGCGGGCACAGAAAGACTTCCTTCTCGAGAAGGAAGTCTTTCTGTGCCCGTTTTT	NM_005144.2-4566s1c1	1	HR	NM_005144.4,NM_018411.4	55806	9606	hairless homolog (mouse)	Yes	MCF7
TRCN0000020158	CSTGLY 05291221MN 7of25	A	12	CCGGCCAGAACAGATTGGATCGGAACTCGAGTTCCGATCCAATCTGTTCTGGTTTTT	NM_005180.5-922s1c1	1	BMI1	NM_005180.6	648	9606	BMI1 polycomb ring finger oncogene	Yes	A549
TRCN0000020156	CSTGLY 05291221MN 7of25	B	1	CCGGCCTAATACTTTCCAGATTGATCTCGAGATCAATCTGGAAAGTATTAGGTTTTT	NM_005180.5-1061s1c1	1	BMI1	NM_005180.6	648	9606	BMI1 polycomb ring finger oncogene	Yes	A549
TRCN0000020157	CSTGLY 05291221MN 7of25	B	2	CCGGCGGAAAGTAAACAAAGACAAACTCGAGTTTGTCTTTGTTTACTTTCCGTTTTT	NM_005180.5-938s1c1	1	BMI1	NM_005180.6	648	9606	BMI1 polycomb ring finger oncogene	Yes	A549
TRCN0000013790	CSTGLY 05291221MN 7of25	B	3	CCGGCCTGGATGACTTGTTCAGCTTCTCGAGAAGCTGAACAAGTCATCCAGGTTTTT	NM_005224.1-932s1c1	1	ARID3A	NM_005224.2	1820	9606	AT rich interactive domain 3A (BRIGHT-like)	Yes	293T/17
TRCN0000013791	CSTGLY 05291221MN 7of25	B	4	CCGGCCCTAAGATCAAGAAAGAGGACTCGAGTCCTCTTTCTTGATCTTAGGGTTTTT	NM_005224.1-1382s1c1	1	ARID3A	NM_005224.2	1820	9606	AT rich interactive domain 3A (BRIGHT-like)	Yes	293T/17
TRCN0000013792	CSTGLY 05291221MN 7of25	B	5	CCGGTGGACTTACGAGGAGCAGTTTCTCGAGAAACTGCTCCTCGTAAGTCCATTTTT	NM_005224.1-867s1c1	1	ARID3A	NM_005224.2	1820	9606	AT rich interactive domain 3A (BRIGHT-like)	Yes	293T/17
TRCN0000002529	CSTGLY 05291221MN 7of25	B	6	CCGGGCACTACGTCTTCCTTAAATACTCGAGTATTTAAGGAAGACGTAGTGCTTTTT	NM_005241.x-947s1c1	1	MECOM	NM_001105077.3,NM_001105078.3,NM_001163999.1,NM_001164000.1,NM_004991.3,NM_005241.3	2122	9606	MDS1 and EVI1 complex locus	Yes	293T/17
TRCN0000002530	CSTGLY 05291221MN 7of25	B	7	CCGGGCCGTTACACAGAAAGTCCAACTCGAGTTGGACTTTCTGTGTAACGGCTTTTT	NM_005241.x-3261s1c1	1	MECOM	NM_001105077.3,NM_001105078.3,NM_001163999.1,NM_001164000.1,NM_004991.3,NM_005241.3	2122	9606	MDS1 and EVI1 complex locus	Yes	293T/17
TRCN0000002531	CSTGLY 05291221MN 7of25	B	8	CCGGCCTTTCTTTATGGACCCTATTCTCGAGAATAGGGTCCATAAAGAAAGGTTTTT	NM_005241.x-2167s1c1	1	MECOM	NM_001105077.3,NM_001105078.3,NM_001163999.1,NM_001164000.1,NM_004991.3,NM_005241.3	2122	9606	MDS1 and EVI1 complex locus	Yes	293T/17
TRCN0000016264	CSTGLY 05291221MN 7of25	B	9	CCGGGCAACCACCATCGGAAATAAACTCGAGTTTATTTCCGATGGTGGTTGCTTTTT	NM_005334.1-585s1c1	1	HCFC1	NM_005334.2	3054	9606	host cell factor C1 (VP16-accessory protein)	Yes	293T/17
TRCN0000016267	CSTGLY 05291221MN 7of25	B	10	CCGGGCCCGCAATGAGAAGGGCTATCTCGAGATAGCCCTTCTCATTGCGGGCTTTTT	NM_005334.1-5766s1c1	1	HCFC1	NM_005334.2	3054	9606	host cell factor C1 (VP16-accessory protein)	Yes	293T/17
TRCN0000274017	CSTGLY 05291221MN 7of25	B	11	CCGGGCCCGCAATGAGAAGGGCTATCTCGAGATAGCCCTTCTCATTGCGGGCTTTTTG	NM_005334.2-6481s21c1	2	HCFC1	NM_005334.2	3054	9606	host cell factor C1 (VP16-accessory protein)	Yes	293T/17
TRCN0000018519	CSTGLY 05291221MN 7of25	B	12	CCGGGCAGATAAAGTGCGCTATGATCTCGAGATCATAGCGCACTTTATCTGCTTTTT	NM_005342.1-282s1c1	1	HMGB3	NM_005342.2	3149	9606	high-mobility group box 3	Yes	A549
TRCN0000018520	CSTGLY 05291221MN 7of25	C	1	CCGGGCAAAGCTGAAGGAGAAGTATCTCGAGATACTTCTCCTTCAGCTTTGCTTTTT	NM_005342.1-525s1c1	1	HMGB3	NM_005342.2	3149	9606	high-mobility group box 3	Yes	A549
TRCN0000018521	CSTGLY 05291221MN 7of25	C	2	CCGGCGGGAAAGAGAAATCCAAATTCTCGAGAATTTGGATTTCTCTTTCCCGTTTTT	NM_005342.1-245s1c1	1	HMGB3	noHits	3149	9606	high-mobility group box 3	Yes	A549
TRCN0000035958	CSTGLY 05291221MN 7of25	C	3	CCGGGATGACCCAAAGGATAAGAAACTCGAGTTTCTTATCCTTTGGGTCATCTTTTTG	NM_005371.3-579s1c1	1	METTL1	NM_005371.5,NM_023033.3	4234	9606	methyltransferase like 1	Yes	A549
TRCN0000331664	CSTGLY 05291221MN 7of25	C	4	CCGGCCCACATTTCAAGCGGACAAACTCGAGTTTGTCCGCTTGAAATGTGGGTTTTTG	NM_005371.5-537s21c1	2	METTL1	NM_005371.5,NM_023033.3	4234	9606	methyltransferase like 1	Yes	A549
TRCN0000035954	CSTGLY 05291221MN 7of25	C	5	CCGGCCCACATTTCAAGCGGACAAACTCGAGTTTGTCCGCTTGAAATGTGGGTTTTTG	NM_005371.3-878s1c1	1	METTL1	NM_005371.5,NM_023033.3	4234	9606	methyltransferase like 1	Yes	A549
TRCN0000040058	CSTGLY 05291221MN 7of25	C	6	CCGGCCAGATTGTAAATGCTCATTTCTCGAGAAATGAGCATTTACAATCTGGTTTTTG	NM_005375.1-2512s1c1	1	MYB	NM_001130172.1,NM_001130173.1,NM_001161656.1,NM_001161657.1,NM_001161658.1,NM_001161659.1,NM_001161660.1,NM_005375.2	4602	9606	v-myb myeloblastosis viral oncogene homolog (avian)	Yes	MCF7
TRCN0000288599	CSTGLY 05291221MN 7of25	C	7	CCGGCCAGATTGTAAATGCTCATTTCTCGAGAAATGAGCATTTACAATCTGGTTTTTG	NM_005375.2-2596s21c1	2	MYB	NM_001130172.1,NM_001130173.1,NM_001161656.1,NM_001161657.1,NM_001161658.1,NM_001161659.1,NM_001161660.1,NM_005375.2	4602	9606	v-myb myeloblastosis viral oncogene homolog (avian)	Yes	MCF7
TRCN0000288659	CSTGLY 05291221MN 7of25	C	8	CCGGGCTCCTAATGTCAACCGAGAACTCGAGTTCTCGGTTGACATTAGGAGCTTTTTG	NM_005375.2-1099s21c1	2	MYB	NM_001130172.1,NM_001130173.1,NM_001161656.1,NM_001161657.1,NM_001161658.1,NM_001161659.1,NM_005375.2	4602	9606	v-myb myeloblastosis viral oncogene homolog (avian)	Yes	MCF7
TRCN0000019234	CSTGLY 05291221MN 7of25	C	9	CCGGGCATTCAAAGGCTCTCACAAACTCGAGTTTGTGAGAGCCTTTGAATGCTTTTT	NM_005392.2-1164s1c1	1	PHF2	NM_005392.3	5253	9606	PHD finger protein 2
TRCN0000019235	CSTGLY 05291221MN 7of25	C	10	CCGGGCAGAACTTCAAGGAGGACAACTCGAGTTGTCCTCCTTGAAGTTCTGCTTTTT	NM_005392.2-2012s1c1	1	PHF2	NM_005392.3	5253	9606	PHD finger protein 2
TRCN0000019236	CSTGLY 05291221MN 7of25	C	11	CCGGCATCTTTAAGTCCCGGTCGAACTCGAGTTCGACCGGGACTTAAAGATGTTTTT	NM_005392.2-2687s1c1	1	PHF2	NM_005392.3	5253	9606	PHD finger protein 2
TRCN0000019237	CSTGLY 05291221MN 7of25	C	12	CCGGGTAAAGAAACTGTCATGGGTACTCGAGTACCCATGACAGTTTCTTTACTTTTT	NM_005392.2-660s1c1	1	PHF2	NM_005392.3	5253	9606	PHD finger protein 2
TRCN0000019238	CSTGLY 05291221MN 7of25	D	1	CCGGGAACGGGAAACTACTCCTTTACTCGAGTAAAGGAGTAGTTTCCCGTTCTTTTT	NM_005392.2-3311s1c1	1	PHF2	NM_005392.3	5253	9606	PHD finger protein 2	Yes	A3
TRCN0000074278	CSTGLY 05291221MN 7of25	D	2	CCGGGCTGTTGTATTCAGTATCCATCTCGAGATGGATACTGAATACAACAGCTTTTTG	NM_005441.2-1985s1c1	1	CHAF1B	NM_005441.2	8208	9606	chromatin assembly factor 1, subunit B (p60)	Yes	MCH58
TRCN0000074279	CSTGLY 05291221MN 7of25	D	3	CCGGCGTCATACCAAAGCCGTCAATCTCGAGATTGACGGCTTTGGTATGACGTTTTTG	NM_005441.2-328s1c1	1	CHAF1B	NM_005441.2	8208	9606	chromatin assembly factor 1, subunit B (p60)	Yes	MCH58
TRCN0000074281	CSTGLY 05291221MN 7of25	D	4	CCGGCATCCTATTGTGGAAGGTGAACTCGAGTTCACCTTCCACAATAGGATGTTTTTG	NM_005441.2-405s1c1	1	CHAF1B	NM_005441.2	8208	9606	chromatin assembly factor 1, subunit B (p60)	Yes	MCH58
TRCN0000234320	CSTGLY 05291221MN 7of25	D	5	CCGGCATCTAGAGATAGCATATTATCTCGAGATAATATGCTATCTCTAGATGTTTTTG	NM_005445.3-2315s21c1	2	SMC3	NM_005445.3	9126	9606	structural maintenance of chromosomes 3	Yes	A549
TRCN0000219076	CSTGLY 05291221MN 7of25	D	6	GTACCGGGTACTTGAACTTCGGAAATATCTCGAGATATTTCCGAAGTTCAAGTACTTTTTTG	NM_005445.3-3184s21c1	2	SMC3	NM_005445.3	9126	9606	structural maintenance of chromosomes 3	Yes	A549
TRCN0000234318	CSTGLY 05291221MN 7of25	D	7	CCGGGTACTGGTCCTCGTGTTATTTCTCGAGAAATAACACGAGGACCAGTACTTTTTG	NM_005445.3-329s21c1	2	SMC3	NM_005445.3	9126	9606	structural maintenance of chromosomes 3	Yes	A549
TRCN0000013383	CSTGLY 05291221MN 7of25	D	8	CCGGCCACACTTACTGTCTTCCTTTCTCGAGAAAGGAAGACAGTAAGTGTGGTTTTT	NM_005453.3-2128s1c1	1	ZBTB22	NM_001145338.1,NM_005453.4	9278	9606	zinc finger and BTB domain containing 22
TRCN0000013384	CSTGLY 05291221MN 7of25	D	9	CCGGGTGCTCCAAATGTGGCACATTCTCGAGAATGTGCCACATTTGGAGCACTTTTT	NM_005453.3-531s1c1	1	ZBTB22	NM_001145338.1,NM_005453.4	9278	9606	zinc finger and BTB domain containing 22
TRCN0000013385	CSTGLY 05291221MN 7of25	D	10	CCGGGCTACCCTCAGCATAAGTGATCTCGAGATCACTTATGCTGAGGGTAGCTTTTT	NM_005453.3-1194s1c1	1	ZBTB22	NM_001145338.1,NM_005453.4	9278	9606	zinc finger and BTB domain containing 22
TRCN0000013386	CSTGLY 05291221MN 7of25	D	11	CCGGTGCCACAGAAACACTGGGTATCTCGAGATACCCAGTGTTTCTGTGGCATTTTT	NM_005453.3-1009s1c1	1	ZBTB22	NM_001145338.1,NM_005453.4	9278	9606	zinc finger and BTB domain containing 22
TRCN0000013387	CSTGLY 05291221MN 7of25	D	12	CCGGTGCACTGAACTACTCCGAGAACTCGAGTTCTCGGAGTAGTTCAGTGCATTTTT	NM_005453.3-561s1c1	1	ZBTB22	NM_001145338.1,NM_005453.4	9278	9606	zinc finger and BTB domain containing 22
TRCN0000004838	CSTGLY 05291221MN 7of25	E	1	CCGGGCCGGGTTTGATGCTGTTGAACTCGAGTTCAACAGCATCAAACCCGGCTTTTT	NM_005474.3-3185s1c1	1	HDAC5	NM_001015053.1,NM_005474.4	10014	9606	histone deacetylase 5	Yes	MCF7
TRCN0000004835	CSTGLY 05291221MN 7of25	E	2	CCGGGCTAGAGAAAGTCATCGAGATCTCGAGATCTCGATGACTTTCTCTAGCTTTTT	NM_005474.3-3442s1c1	1	HDAC5	NM_001015053.1,NM_005474.4	10014	9606	histone deacetylase 5	Yes	MCF7
TRCN0000004836	CSTGLY 05291221MN 7of25	E	3	CCGGGCTCAAGAATGGATTTGCCATCTCGAGATGGCAAATCCATTCTTGAGCTTTTT	NM_005474.3-2761s1c1	1	HDAC5	NM_001015053.1,NM_005474.4	10014	9606	histone deacetylase 5	Yes	MCF7
TRCN0000074273	CSTGLY 05291221MN 7of25	E	4	CCGGCCGACTCAATTCCTGTGTAAACTCGAGTTTACACAGGAATTGAGTCGGTTTTTG	NM_005483.2-3032s1c1	1	CHAF1A	NM_005483.2	10036	9606	chromatin assembly factor 1, subunit A (p150)	Yes	A3
TRCN0000074274	CSTGLY 05291221MN 7of25	E	5	CCGGCCACCCGGAATGCAGATATTTCTCGAGAAATATCTGCATTCCGGGTGGTTTTTG	NM_005483.2-1677s1c1	1	CHAF1A	NM_005483.2	10036	9606	chromatin assembly factor 1, subunit A (p150)
TRCN0000074275	CSTGLY 05291221MN 7of25	E	6	CCGGCCTCCGCAGAATAACTAAGAACTCGAGTTCTTAGTTATTCTGCGGAGGTTTTTG	NM_005483.2-1051s1c1	1	CHAF1A	NM_005483.2	10036	9606	chromatin assembly factor 1, subunit A (p150)
TRCN0000074276	CSTGLY 05291221MN 7of25	E	7	CCGGGACATAGACTTTAGACCGAAACTCGAGTTTCGGTCTAAAGTCTATGTCTTTTTG	NM_005483.2-350s1c1	1	CHAF1A	NM_005483.2	10036	9606	chromatin assembly factor 1, subunit A (p150)
TRCN0000074277	CSTGLY 05291221MN 7of25	E	8	CCGGCGGCAATGTGAACGGGAGCAACTCGAGTTGCTCCCGTTCACATTGCCGTTTTTG	NM_005483.2-2332s1c1	1	CHAF1A	NM_005483.2	10036	9606	chromatin assembly factor 1, subunit A (p150)
TRCN0000073268	CSTGLY 05291221MN 7of25	E	9	CCGGGCCATGATGTATATCCATATACTCGAGTATATGGATATACATCATGGCTTTTTG	NM_005537.3-2133s1c1	1	ING1	NM_005537.3,NM_198217.1,NM_198218.1,NM_198219.1	3621	9606	inhibitor of growth family, member 1
TRCN0000073269	CSTGLY 05291221MN 7of25	E	10	CCGGGCCTAGCGCAATAACTGGTATCTCGAGATACCAGTTATTGCGCTAGGCTTTTTG	NM_005537.3-501s1c1	1	ING1	NM_005537.3	3621	9606	inhibitor of growth family, member 1
TRCN0000073270	CSTGLY 05291221MN 7of25	E	11	CCGGCGCGGATTTATAGCAGTAGCACTCGAGTGCTACTGCTATAAATCCGCGTTTTTG	NM_005537.3-841s1c1	1	ING1	NM_005537.3	3621	9606	inhibitor of growth family, member 1
TRCN0000073271	CSTGLY 05291221MN 7of25	E	12	CCGGCAATCATAAACCCAAGGGCAACTCGAGTTGCCCTTGGGTTTATGATTGTTTTTG	NM_005537.3-1590s1c1	1	ING1	NM_005537.3,NM_198217.1,NM_198218.1,NM_198219.1	3621	9606	inhibitor of growth family, member 1
TRCN0000073272	CSTGLY 05291221MN 7of25	F	1	CCGGACGAGTTGATTTGAACGTCTTCTCGAGAAGACGTTCAAATCAACTCGTTTTTTG	NM_005537.3-582s1c1	1	ING1	NM_005537.3	3621	9606	inhibitor of growth family, member 1
TRCN0000293556	CSTGLY 05291221MN 7of25	F	2	CCGGTGGTCATACTGCCAAGATATCCTCGAGGATATCTTGGCAGTATGACCATTTTTG	NM_005610.2-1272s21c1	2	RBBP4	NM_001135255.1,NM_001135256.1,NM_005610.2	5928	9606	retinoblastoma binding protein 4	Yes	A549
TRCN0000286103	CSTGLY 05291221MN 7of25	F	3	CCGGGCCTTTCTTTCAATCCTTATACTCGAGTATAAGGATTGAAAGAAAGGCTTTTTG	NM_005610.2-992s21c1	2	RBBP4	NM_001135255.1,NM_001135256.1,NM_005610.2	5928	9606	retinoblastoma binding protein 4	Yes	A549
TRCN0000293554	CSTGLY 05291221MN 7of25	F	4	CCGGATGCGTCACACTACGACAGTGCTCGAGCACTGTCGTAGTGTGACGCATTTTTTG	NM_005610.2-440s21c1	2	RBBP4	NM_001135255.1,NM_001135256.1,NM_005610.2	5928	9606	retinoblastoma binding protein 4	Yes	A549
TRCN0000016073	CSTGLY 05291221MN 7of25	F	5	CCGGCCAGGGTTATTCTGTTACATTCTCGAGAATGTAACAGAATAACCCTGGTTTTT	NM_005634.2-1651s1c1	1	SOX3	NM_005634.2	6658	9606	SRY (sex determining region Y)-box 3
TRCN0000016074	CSTGLY 05291221MN 7of25	F	6	CCGGCGGCGCTCAGAGCTACATGAACTCGAGTTCATGTAGCTCTGAGCGCCGTTTTT	NM_005634.2-945s1c1	1	SOX3	NM_005634.2	6658	9606	SRY (sex determining region Y)-box 3
TRCN0000016075	CSTGLY 05291221MN 7of25	F	7	CCGGCGCAGGCAAGAGTAGTGCGAACTCGAGTTCGCACTACTCTTGCCTGCGTTTTT	NM_005634.2-315s1c1	1	SOX3	NM_005634.2	6658	9606	SRY (sex determining region Y)-box 3
TRCN0000016076	CSTGLY 05291221MN 7of25	F	8	CCGGCCTTCTGGAGACTGAACTCAACTCGAGTTGAGTTCAGTCTCCAGAAGGTTTTT	NM_005634.2-234s1c1	1	SOX3	NM_005634.2	6658	9606	SRY (sex determining region Y)-box 3
TRCN0000016077	CSTGLY 05291221MN 7of25	F	9	CCGGGCCGTGCACATGAAGGAGTATCTCGAGATACTCCTTCATGTGCACGGCTTTTT	NM_005634.2-589s1c1	1	SOX3	NM_005634.2	6658	9606	SRY (sex determining region Y)-box 3
TRCN0000015492	CSTGLY 05291221MN 7of25	F	10	CCGGGCACAGGCTTATGGAACACAACTCGAGTTGTGTTCCATAAGCCTGTGCTTTTT	NM_005650.1-975s1c1	1	TCF20	NM_005650.1,NM_181492.1	6942	9606	transcription factor 20 (AR1)	Yes	A549
TRCN0000297821	CSTGLY 05291221MN 7of25	F	11	CCGGGCACAGGCTTATGGAACACAACTCGAGTTGTGTTCCATAAGCCTGTGCTTTTTG	NM_005650.1-975s21c1	2	TCF20	NM_005650.1,NM_181492.1	6942	9606	transcription factor 20 (AR1)	Yes	A549
TRCN0000280378	CSTGLY 05291221MN 7of25	F	12	CCGGCGCTTGATGATATACTGTCTTCTCGAGAAGACAGTATATCATCAAGCGTTTTTG	NM_005650.1-4276s21c1	2	TCF20	NM_005650.1,NM_181492.1	6942	9606	transcription factor 20 (AR1)	Yes	A549
TRCN0000018865	CSTGLY 05291221MN 7of25	G	1	CCGGGATACTTGGTCTTACTGGTTTCTCGAGAAACCAGTAAGACCAAGTATCTTTTT	NM_005657.1-6094s1c1	1	TP53BP1	NM_001141979.1,NM_001141980.1,NM_005657.2	7158	9606	tumor protein p53 binding protein 1	Yes	MCH58
TRCN0000018869	CSTGLY 05291221MN 7of25	G	2	CCGGCCCTTGTTCAGGACAGTCTTTCTCGAGAAAGACTGTCCTGAACAAGGGTTTTT	NM_005657.1-1219s1c1	1	TP53BP1	NM_001141979.1,NM_001141980.1,NM_005657.2	7158	9606	tumor protein p53 binding protein 1	Yes	MCH58
TRCN0000218999	CSTGLY 05291221MN 7of25	G	3	GTACCGGGATACTCCTTGCCTGATAATTCTCGAGAATTATCAGGCAAGGAGTATCTTTTTTG	NM_005657.1-219s21c1	2	TP53BP1	NM_001141979.1,NM_001141980.1,NM_005657.2	7158	9606	tumor protein p53 binding protein 1	Yes	MCH58
TRCN0000013163	CSTGLY 05291221MN 7of25	G	4	CCGGGCACTTTGTTATGCTGTACAACTCGAGTTGTACAGCATAACAAAGTGCTTTTT	NM_005674.1-2194s1c1	1	ZNF239	NM_001099282.1,NM_001099283.1,NM_001099284.1,NM_005674.2	8187	9606	zinc finger protein 239
TRCN0000013164	CSTGLY 05291221MN 7of25	G	5	CCGGGACTCTTCAAAGTGGTTGTTTCTCGAGAAACAACCACTTTGAAGAGTCTTTTT	NM_005674.1-797s1c1	1	ZNF239	NM_001099282.1,NM_001099283.1,NM_001099284.1,NM_005674.2	8187	9606	zinc finger protein 239
TRCN0000013165	CSTGLY 05291221MN 7of25	G	6	CCGGCCAGAGTTCCAAACTCCTCATCTCGAGATGAGGAGTTTGGAACTCTGGTTTTT	NM_005674.1-1892s1c1	1	ZNF239	NM_001099282.1,NM_001099283.1,NM_001099284.1,NM_005674.2	8187	9606	zinc finger protein 239
TRCN0000013166	CSTGLY 05291221MN 7of25	G	7	CCGGCAAGTTAAACTGGTGTCTGATCTCGAGATCAGACACCAGTTTAACTTGTTTTT	NM_005674.1-1002s1c1	1	ZNF239	NM_001099282.1,NM_001099283.1,NM_001099284.1,NM_005674.2	8187	9606	zinc finger protein 239
TRCN0000013167	CSTGLY 05291221MN 7of25	G	8	CCGGTCATCCATCATGCCGTCCATACTCGAGTATGGACGGCATGATGGATGATTTTT	NM_005674.1-1489s1c1	1	ZNF239	NM_001099282.1,NM_001099283.1,NM_001099284.1,NM_005674.2	8187	9606	zinc finger protein 239
TRCN0000013478	CSTGLY 05291221MN 7of25	G	9	CCGGCCTAAGACTATGTTGGTACTTCTCGAGAAGTACCAACATAGTCTTAGGTTTTT	NM_005686.2-2539s1c1	1	SOX13	NM_005686.2	9580	9606	SRY (sex determining region Y)-box 13
TRCN0000013479	CSTGLY 05291221MN 7of25	G	10	CCGGAGGAACTCTATGGAAGCCAAACTCGAGTTTGGCTTCCATAGAGTTCCTTTTTT	NM_005686.2-983s1c1	1	SOX13	NM_005686.2	9580	9606	SRY (sex determining region Y)-box 13
TRCN0000013480	CSTGLY 05291221MN 7of25	G	11	CCGGCCAGCAGGTTAACATGCCTTACTCGAGTAAGGCATGTTAACCTGCTGGTTTTT	NM_005686.2-1252s1c1	1	SOX13	NM_005686.2	9580	9606	SRY (sex determining region Y)-box 13
TRCN0000013481	CSTGLY 05291221MN 7of25	G	12	CCGGGAAGCTGGACTTCAACCGAAACTCGAGTTTCGGTTGAAGTCCAGCTTCTTTTT	NM_005686.2-895s1c1	1	SOX13	NM_005686.2	9580	9606	SRY (sex determining region Y)-box 13
TRCN0000013482	CSTGLY 05291221MN 7of25	H	1	CCGGCCAGGAGAAGCAGCCCTACTACTCGAGTAGTAGGGCTGCTTCTCCTGGTTTTT	NM_005686.2-1996s1c1	1	SOX13	NM_005686.2	9580	9606	SRY (sex determining region Y)-box 13
TRCN0000018001	CSTGLY 05291221MN 7of25	H	2	CCGGCTGAGACCAAACCTGTGCTTACTCGAGTAAGCACAGGTTTGGTCTCAGTTTTT	NM_005762.2-2004s1c1	1	TRIM28	NM_005762.2	10155	9606	tripartite motif-containing 28	Yes	A549
TRCN0000018002	CSTGLY 05291221MN 7of25	H	3	CCGGGACCACCAGTACCAGTTCTTACTCGAGTAAGAACTGGTACTGGTGGTCTTTTT	NM_005762.2-1004s1c1	1	TRIM28	NM_005762.2	10155	9606	tripartite motif-containing 28	Yes	A549
TRCN0000017998	CSTGLY 05291221MN 7of25	H	4	CCGGCCTGGCTCTGTTCTCTGTCCTCTCGAGAGGACAGAGAACAGAGCCAGGTTTTT	NM_005762.2-2824s1c1	1	TRIM28	NM_005762.2	10155	9606	tripartite motif-containing 28	Yes	A549
TRCN0000034569	CSTGLY 05291221MN 7of25	H	5	CCGGCCTTGGGAGAAAGAAGAGTATCTCGAGATACTCTTCTTTCTCCCAAGGTTTTTG	NM_005788.1-532s1c1	1	PRMT3	NM_001145166.1,NM_001145167.1,NM_005788.3	10196	9606	protein arginine methyltransferase 3	Yes	293T/17
TRCN0000034570	CSTGLY 05291221MN 7of25	H	6	CCGGCCTTGTGGTATTAAGCATATACTCGAGTATATGCTTAATACCACAAGGTTTTTG	NM_005788.1-1438s1c1	1	PRMT3	NM_001145166.1,NM_001145167.1,NM_005788.3	10196	9606	protein arginine methyltransferase 3
TRCN0000034571	CSTGLY 05291221MN 7of25	H	7	CCGGGCTGGCTACTTTGATATATATCTCGAGATATATATCAAAGTAGCCAGCTTTTTG	NM_005788.1-1546s1c1	1	PRMT3	NM_001145166.1,NM_001145167.1,NM_005788.3	10196	9606	protein arginine methyltransferase 3
TRCN0000034572	CSTGLY 05291221MN 7of25	H	8	CCGGGCAGTGAGTGATGTGAATAAACTCGAGTTTATTCACATCACTCACTGCTTTTTG	NM_005788.1-1297s1c1	1	PRMT3	NM_001145166.1,NM_001145167.1,NM_005788.3	10196	9606	protein arginine methyltransferase 3
TRCN0000034573	CSTGLY 05291221MN 7of25	H	9	CCGGCGTGACCCTCACGTTGAATAACTCGAGTTATTCAACGTGAGGGTCACGTTTTTG	NM_005788.1-1740s1c1	1	PRMT3	NM_001145166.1,NM_001145167.1,NM_005788.3	10196	9606	protein arginine methyltransferase 3
TRCN0000140749	CSTGLY 05291221MN 7of25	H	10	CCGGGCTGGAGAGTTCCTTCACAAACTCGAGTTTGTGAAGGAACTCTCCAGCTTTTTTG	NM_005862.1-1691s1c1	1	STAG1	NM_005862.2	10274	9606	stromal antigen 1	Yes	A549
TRCN0000139493	CSTGLY 05291221MN 7of25	H	11	CCGGCCAGAACAGATAGTCGTGCAACTCGAGTTGCACGACTATCTGTTCTGGTTTTTTG	NM_005862.1-2588s1c1	1	STAG1	NM_005862.2	10274	9606	stromal antigen 1	Yes	A549
TRCN0000141458	CSTGLY 05291221MN 7of25	H	12	CCGGCTTCAGCCTTTGGTGTTCAATCTCGAGATTGAACACCAAAGGCTGAAGTTTTTTG	NM_005862.1-2840s1c1	1	STAG1	NM_005862.2	10274	9606	stromal antigen 1	Yes	A549
TRCN0000297407	CSTGLY 05291221MN 8of25	A	1	CCGGCAGTCGCAGAAGTTCCAGATACTCGAGTATCTGGAACTTCTGCGACTGTTTTTG	NM_005870.4-463s21c1	2	SAP18	NM_005870.4	10284	9606	Sin3A-associated protein, 18kDa	Yes	A549
TRCN0000021662	CSTGLY 05291221MN 8of25	A	2	CCGGCCACCACCGAATGGACGAGTTCTCGAGAACTCGTCCATTCGGTGGTGGTTTTT	NM_005870.3-181s1c1	1	SAP18	NM_005870.4	10284	9606	Sin3A-associated protein, 18kDa	Yes	A549
TRCN0000021661	CSTGLY 05291221MN 8of25	A	3	CCGGCAGTCGCAGAAGTTCCAGATACTCGAGTATCTGGAACTTCTGCGACTGTTTTT	NM_005870.3-431s1c1	1	SAP18	NM_005870.4	10284	9606	Sin3A-associated protein, 18kDa	Yes	A549
TRCN0000001138	CSTGLY 05291221MN 8of25	A	4	CCGGCTGGTAAAGTTGGAGTAGGAACTCGAGTTCCTACTCCAACTTTACCAGTTTTT	NM_005871.x-809s1c1	1	SMNDC1	NM_005871.3	10285	9606	survival motor neuron domain containing 1	Yes	293T/17
TRCN0000349546	CSTGLY 05291221MN 8of25	A	5	CCGGCAGTGTTATGAAGCGGAGATTCTCGAGAATCTCCGCTTCATAACACTGTTTTTG	NM_005871.3-464s21c1	2	SMNDC1	NM_005871.3	10285	9606	survival motor neuron domain containing 1	Yes	293T/17
TRCN0000318422	CSTGLY 05291221MN 8of25	A	6	CCGGGCTTCTACTCAACCTACTCATCTCGAGATGAGTAGGTTGAGTAGAAGCTTTTTG	NM_005871.3-395s21c1	2	SMNDC1	NM_005871.3	10285	9606	survival motor neuron domain containing 1	Yes	293T/17
TRCN0000019899	CSTGLY 05291221MN 8of25	A	7	CCGGCGGCTACTGCAAATACCACTTCTCGAGAAGTGGTATTTGCAGTAGCCGTTTTT	NM_005937.1-522s1c1	1	MLLT6	NM_005937.3	4302	9606	myeloid/lymphoid or mixed-lineage leukemia (trithorax homolog, Drosophila); translocated to, 6
TRCN0000019900	CSTGLY 05291221MN 8of25	A	8	CCGGCCAGACTGTTGTCTACCAGATCTCGAGATCTGGTAGACAACAGTCTGGTTTTT	NM_005937.1-2889s1c1	1	MLLT6	NM_005937.3	4302	9606	myeloid/lymphoid or mixed-lineage leukemia (trithorax homolog, Drosophila); translocated to, 6
TRCN0000019901	CSTGLY 05291221MN 8of25	A	9	CCGGCCTGAGTCATAAAGGGAAGAACTCGAGTTCTTCCCTTTATGACTCAGGTTTTT	NM_005937.1-921s1c1	1	MLLT6	NM_005937.3	4302	9606	myeloid/lymphoid or mixed-lineage leukemia (trithorax homolog, Drosophila); translocated to, 6
TRCN0000019902	CSTGLY 05291221MN 8of25	A	10	CCGGGCATTGAAGAGGACTGATAATCTCGAGATTATCAGTCCTCTTCAATGCTTTTT	NM_005937.1-220s1c1	1	MLLT6	NM_005937.3	4302	9606	myeloid/lymphoid or mixed-lineage leukemia (trithorax homolog, Drosophila); translocated to, 6
TRCN0000019903	CSTGLY 05291221MN 8of25	A	11	CCGGCGGCGTCAACATCGTGGAGATCTCGAGATCTCCACGATGTTGACGCCGTTTTT	NM_005937.1-2145s1c1	1	MLLT6	NM_005937.3	4302	9606	myeloid/lymphoid or mixed-lineage leukemia (trithorax homolog, Drosophila); translocated to, 6
TRCN0000156041	CSTGLY 05291221MN 8of25	A	12	CCGGCGGGTGTACTATTGACTGGAACTCGAGTTCCAGTCAATAGTACACCCGTTTTTTG	NM_005969.2-885s1c1	1	NAP1L4	NM_005969.3	4676	9606	nucleosome assembly protein 1-like 4	Yes	293T/17
TRCN0000155016	CSTGLY 05291221MN 8of25	B	1	CCGGGCTGAGTGAATTAGTCCAGGACTCGAGTCCTGGACTAATTCACTCAGCTTTTTTG	NM_005969.2-657s1c1	1	NAP1L4	NM_005969.3	4676	9606	nucleosome assembly protein 1-like 4	Yes	293T/17
TRCN0000244826	CSTGLY 05291221MN 8of25	B	2	CCGGTTGAACCCAACGACTACTTTACTCGAGTAAAGTAGTCGTTGGGTTCAATTTTTG	NM_005969.3-770s21c1	2	NAP1L4	NM_005969.3	4676	9606	nucleosome assembly protein 1-like 4	Yes	293T/17
TRCN0000015928	CSTGLY 05291221MN 8of25	B	3	CCGGGCGGAGTTATATTCTGGGTTTCTCGAGAAACCCAGAATATAACTCCGCTTTTT	NM_005986.2-1797s1c1	1	SOX1	NM_005986.2	6656	9606	SRY (sex determining region Y)-box 1
TRCN0000015929	CSTGLY 05291221MN 8of25	B	4	CCGGGCCAACCAGGACCGGGTCAAACTCGAGTTTGACCCGGTCCTGGTTGGCTTTTT	NM_005986.2-196s1c1	1	SOX1	NM_005986.2	6656	9606	SRY (sex determining region Y)-box 1
TRCN0000015930	CSTGLY 05291221MN 8of25	B	5	CCGGCATCTCCAACTCGCAGGGCTACTCGAGTAGCCCTGCGAGTTGGAGATGTTTTT	NM_005986.2-834s1c1	1	SOX1	NM_005986.2	6656	9606	SRY (sex determining region Y)-box 1
TRCN0000015931	CSTGLY 05291221MN 8of25	B	6	CCGGGCTGCTCAAGAAGGACAAGTACTCGAGTACTTGTCCTTCTTGAGCAGCTTTTT	NM_005986.2-444s1c1	1	SOX1	NM_005986.2	6656	9606	SRY (sex determining region Y)-box 1
TRCN0000015932	CSTGLY 05291221MN 8of25	B	7	CCGGCGCTGGGCTCTCTGGTGAAGTCTCGAGACTTCACCAGAGAGCCCAGCGTTTTT	NM_005986.2-998s1c1	1	SOX1	NM_005986.2	6656	9606	SRY (sex determining region Y)-box 1
TRCN0000380595	CSTGLY 05291221MN 8of25	B	8	GTACCGGTTACGGTCACTGGAGACATATCTCGAGATATGTCTCCAGTGACCGTAATTTTTTG	NM_005997.1-593s21c1	2	VPS72	NM_005997.1	6944	9606	vacuolar protein sorting 72 homolog (S. cerevisiae)	Yes	A549
TRCN0000380884	CSTGLY 05291221MN 8of25	B	9	GTACCGGTCCGGAGATGATGAGTATCAACTCGAGTTGATACTCATCATCTCCGGATTTTTTG	NM_005997.1-164s21c1	2	VPS72	NM_005997.1	6944	9606	vacuolar protein sorting 72 homolog (S. cerevisiae)	Yes	A549
TRCN0000382516	CSTGLY 05291221MN 8of25	B	10	GTACCGGTAGTCCTCAGAAACTTCTTTCCTCGAGGAAAGAAGTTTCTGAGGACTATTTTTTG	NM_005997.1-1148s21c1	2	VPS72	NM_005997.1	6944	9606	vacuolar protein sorting 72 homolog (S. cerevisiae)	Yes	A549
TRCN0000059089	CSTGLY 05291221MN 8of25	B	11	CCGGGCCTGATCTATCTGGTTCAATCTCGAGATTGAACCAGATAGATCAGGCTTTTTG	NM_006015.3-2287s1c1	1	ARID1A	NM_006015.4,NM_139135.2	8289	9606	AT rich interactive domain 1A (SWI-like)	Yes	A549
TRCN0000059090	CSTGLY 05291221MN 8of25	B	12	CCGGCCTCTCTTATACACAGCAGATCTCGAGATCTGCTGTGTATAAGAGAGGTTTTTG	NM_006015.3-1702s1c1	1	ARID1A	NM_006015.4,NM_139135.2	8289	9606	AT rich interactive domain 1A (SWI-like)	Yes	A549
TRCN0000059091	CSTGLY 05291221MN 8of25	C	1	CCGGCCGTTGATGAACTCATTGGTTCTCGAGAACCAATGAGTTCATCAACGGTTTTTG	NM_006015.3-7163s1c1	1	ARID1A	NM_006015.4,NM_139135.2	8289	9606	AT rich interactive domain 1A (SWI-like)	Yes	A549
TRCN0000235017	CSTGLY 05291221MN 8of25	C	2	CCGGGACCGTAGGCTACCATTATAACTCGAGTTATAATGGTAGCCTACGGTCTTTTTG	NM_006020.2-522s21c1	2	ALKBH1	NM_006020.2	8846	9606	alkB, alkylation repair homolog 1 (E. coli)	Yes	293T/17
TRCN0000235019	CSTGLY 05291221MN 8of25	C	3	CCGGCTTGAAGACCGCTCGTGTTAACTCGAGTTAACACGAGCGGTCTTCAAGTTTTTG	NM_006020.2-1008s21c1	2	ALKBH1	NM_006020.2	8846	9606	alkB, alkylation repair homolog 1 (E. coli)	Yes	293T/17
TRCN0000235018	CSTGLY 05291221MN 8of25	C	4	CCGGGAAATACTCAGCAGATCATTACTCGAGTAATGATCTGCTGAGTATTTCTTTTTG	NM_006020.2-555s21c1	2	ALKBH1	NM_006020.2	8846	9606	alkB, alkylation repair homolog 1 (E. coli)	Yes	293T/17
TRCN0000004832	CSTGLY 05291221MN 8of25	C	5	CCGGGCCAAAGATGACTTCCCTCTTCTCGAGAAGAGGGAAGTCATCTTTGGCTTTTT	NM_006037.2-1495s1c1	1	HDAC4	NM_006037.3	9759	9606	histone deacetylase 4	Yes	MCF7
TRCN0000314667	CSTGLY 05291221MN 8of25	C	6	CCGGGAATCTGAACCACTGCATTTCCTCGAGGAAATGCAGTGGTTCAGATTCTTTTTG	NM_006037.3-1359s21c1	2	HDAC4	NM_006037.3	9759	9606	histone deacetylase 4	Yes	A549
TRCN0000314665	CSTGLY 05291221MN 8of25	C	7	CCGGGCCAAAGATGACTTCCCTCTTCTCGAGAAGAGGGAAGTCATCTTTGGCTTTTTG	NM_006037.3-1495s21c1	2	HDAC4	NM_006037.3	9759	9606	histone deacetylase 4	Yes	A549
TRCN0000314976	CSTGLY 05291221MN 8of25	C	8	CCGGCATCCCATCCTGAATATCCTTCTCGAGAAGGATATTCAGGATGGGATGTTTTTG	NM_006044.2-3840s21c1	2	HDAC6	NM_006044.2	10013	9606	histone deacetylase 6	Yes	A549
TRCN0000004839	CSTGLY 05291221MN 8of25	C	9	CCGGCATCCCATCCTGAATATCCTTCTCGAGAAGGATATTCAGGATGGGATGTTTTT	NM_006044.2-3840s1c1	1	HDAC6	NM_006044.2	10013	9606	histone deacetylase 6	Yes	A549
TRCN0000004842	CSTGLY 05291221MN 8of25	C	10	CCGGCGGTAATGGAACTCAGCACATCTCGAGATGTGCTGAGTTCCATTACCGTTTTT	NM_006044.2-2049s1c1	1	HDAC6	NM_006044.2	10013	9606	histone deacetylase 6	Yes	A549
TRCN0000157653	CSTGLY 05291221MN 8of25	C	11	CCGGGAACCCAATGTGACCTCAGAACTCGAGTTCTGAGGTCACATTGGGTTCTTTTTTG	NM_006062.1-1164s1c1	1	SMYD5	NM_006062.2	10322	9606	SMYD family member 5	Yes	A549
TRCN0000156306	CSTGLY 05291221MN 8of25	C	12	CCGGCTGTGACACTCTGGAGTTGAACTCGAGTTCAACTCCAGAGTGTCACAGTTTTTTG	NM_006062.1-806s1c1	1	SMYD5	NM_006062.2	10322	9606	SMYD family member 5	Yes	A549
TRCN0000154724	CSTGLY 05291221MN 8of25	D	1	CCGGGCCAATGAAGAGGAGGAAATTCTCGAGAATTTCCTCCTCTTCATTGGCTTTTTTG	NM_006062.1-597s1c1	1	SMYD5	NM_006062.2	10322	9606	SMYD family member 5	Yes	A549
TRCN0000019394	CSTGLY 05291221MN 8of25	D	2	CCGGCCCATGAAGTTAAATTCCAAACTCGAGTTTGGAATTTAACTTCATGGGTTTTT	NM_006089.1-1875s1c1	1	SCML2	NM_006089.2	10389	9606	sex comb on midleg-like 2 (Drosophila)
TRCN0000019395	CSTGLY 05291221MN 8of25	D	3	CCGGGCCACATTATTTAAGAAGGAACTCGAGTTCCTTCTTAAATAATGTGGCTTTTT	NM_006089.1-560s1c1	1	SCML2	NM_006089.2	10389	9606	sex comb on midleg-like 2 (Drosophila)
TRCN0000019396	CSTGLY 05291221MN 8of25	D	4	CCGGCCTCAGCAAACTGTACCATATCTCGAGATATGGTACAGTTTGCTGAGGTTTTT	NM_006089.1-1589s1c1	1	SCML2	NM_006089.2	10389	9606	sex comb on midleg-like 2 (Drosophila)
TRCN0000256355	CSTGLY 05291221MN 8of25	D	5	CCGGCCAGTGAACAGTGCATCATTTCTCGAGAAATGATGCACTGTTCACTGGTTTTTG	NM_006089.2-1469s21c1	2	SCML2	NM_006089.2	10389	9606	sex comb on midleg-like 2 (Drosophila)	Yes	A549
TRCN0000256353	CSTGLY 05291221MN 8of25	D	6	CCGGACAGGTTAGTATTGGCATATTCTCGAGAATATGCCAATACTAACCTGTTTTTTG	NM_006089.2-2495s21c1	2	SCML2	NM_006089.2	10389	9606	sex comb on midleg-like 2 (Drosophila)	Yes	A549
TRCN0000303447	CSTGLY 05291221MN 8of25	D	7	CCGGCCCATCCTCTTCCCTATTAAGCTCGAGCTTAATAGGGAAGAGGATGGGTTTTTG	NM_006109.3-1832s21c1	2	PRMT5	NM_001039619.1,NM_006109.3	10419	9606	protein arginine methyltransferase 5	Yes	A549
TRCN0000303446	CSTGLY 05291221MN 8of25	D	8	CCGGGGCTCAAGCCACCAATCTATGCTCGAGCATAGATTGGTGGCTTGAGCCTTTTTG	NM_006109.3-2178s21c1	2	PRMT5	NM_001039619.1,NM_006109.3	10419	9606	protein arginine methyltransferase 5	Yes	A549
TRCN0000107086	CSTGLY 05291221MN 8of25	D	9	CCGGGCCCAGTTTGAGATGCCTTATCTCGAGATAAGGCATCTCAAACTGGGCTTTTTG	NM_006109.2-1577s1c1	1	PRMT5	NM_001039619.1,NM_006109.3	10419	9606	protein arginine methyltransferase 5	Yes	A549
TRCN0000005753	CSTGLY 05291221MN 8of25	D	10	CCGGGATGGTCCAGAGCGACTTCATCTCGAGATGAAGTCGCTCTGGACCATCTTTTT	NM_006236.1-213s1c1	1	POU3F3	NM_006236.1	5455	9606	POU class 3 homeobox 3
TRCN0000005754	CSTGLY 05291221MN 8of25	D	11	CCGGCGGCTCTATTGTGCACTCGGACTCGAGTCCGAGTGCACAATAGAGCCGTTTTT	NM_006236.1-54s1c1	1	POU3F3	NM_006236.1	5455	9606	POU class 3 homeobox 3
TRCN0000005755	CSTGLY 05291221MN 8of25	D	12	CCGGCGCGCAGGAGATCACCAACCTCTCGAGAGGTTGGTGATCTCCTGCGCGTTTTT	NM_006236.1-1296s1c1	1	POU3F3	NM_006236.1	5455	9606	POU class 3 homeobox 3
TRCN0000010965	CSTGLY 05291221MN 8of25	E	1	CCGGCGCCGCAGAGTCTGCTCTACTCTCGAGAGTAGAGCAGACTCTGCGGCGTTTTT	NM_006236.1-647s1c1	1	POU3F3	NM_006236.1	5455	9606	POU class 3 homeobox 3
TRCN0000010964	CSTGLY 05291221MN 8of25	E	2	CCGGGCCCGGAGGCTTCACGGTGAACTCGAGTTCACCGTGAAGCCTCCGGGCTTTTT	NM_006236.1-672s1c1	1	POU3F3	NM_006236.1	5455	9606	POU class 3 homeobox 3
TRCN0000148135	CSTGLY 05291221MN 8of25	E	3	CCGGGCTAATTGTTGACAGTGTCAACTCGAGTTGACACTGTCAACAATTAGCTTTTTTG	NM_006265.1-1153s1c1	1	RAD21	NM_006265.2	5885	9606	RAD21 homolog (S. pombe)	Yes	A549
TRCN0000281202	CSTGLY 05291221MN 8of25	E	4	CCGGGCCATTACTTTACCTGAAGAACTCGAGTTCTTCAGGTAAAGTAATGGCTTTTTG	NM_006265.2-607s21c1	2	RAD21	NM_006265.2	5885	9606	RAD21 homolog (S. pombe)	Yes	A549
TRCN0000281200	CSTGLY 05291221MN 8of25	E	5	CCGGGCTGAATCTATCAGTTTGCTTCTCGAGAAGCAAACTGATAGATTCAGCTTTTTG	NM_006265.2-2014s21c1	2	RAD21	NM_006265.2	5885	9606	RAD21 homolog (S. pombe)	Yes	A549
TRCN0000014745	CSTGLY 05291221MN 8of25	E	6	CCGGCGACTTTCCTTCCCATCTATTCTCGAGAATAGATGGGAAGGAAAGTCGTTTTT	NM_006268.3-286s1c1	1	DPF2	NM_006268.3	5977	9606	D4, zinc and double PHD fingers family 2	Yes	293T/17
TRCN0000014746	CSTGLY 05291221MN 8of25	E	7	CCGGCTGGACCTGTTGAAAGAGAAACTCGAGTTTCTCTTTCAACAGGTCCAGTTTTT	NM_006268.3-1135s1c1	1	DPF2	NM_006268.3	5977	9606	D4, zinc and double PHD fingers family 2	Yes	A3
TRCN0000229671	CSTGLY 05291221MN 8of25	E	8	CCGGACTTTCCTTCCCATCTATTAACTCGAGTTAATAGATGGGAAGGAAAGTTTTTTG	NM_006268.3-288s21c1	2	DPF2	NM_006268.3	5977	9606	D4, zinc and double PHD fingers family 2	Yes	293T/17
TRCN0000062557	CSTGLY 05291221MN 8of25	E	9	CCGGCCAACATTGATGAGATCTATACTCGAGTATAGATCTCATCAATGTTGGTTTTTG	NM_006306.2-3305s1c1	1	SMC1A	NM_006306.2	8243	9606	structural maintenance of chromosomes 1A	Yes	A549
TRCN0000299517	CSTGLY 05291221MN 8of25	E	10	CCGGCCAACATTGATGAGATCTATACTCGAGTATAGATCTCATCAATGTTGGTTTTTG	NM_006306.2-3305s21c1	2	SMC1A	NM_006306.2	8243	9606	structural maintenance of chromosomes 1A	Yes	A549
TRCN0000299515	CSTGLY 05291221MN 8of25	E	11	CCGGCGACAGATTATCGGACCATTTCTCGAGAAATGGTCCGATAATCTGTCGTTTTTG	NM_006306.2-121s21c1	2	SMC1A	NM_006306.2	8243	9606	structural maintenance of chromosomes 1A	Yes	A549
TRCN0000310464	CSTGLY 05291221MN 8of25	E	12	CCGGGCCATCAAACACAATGTCAAACTCGAGTTTGACATTGTGTTTGATGGCTTTTTG	NM_006311.2-4432s21c1	2	NCOR1	NM_006311.2	9611	9606	nuclear receptor co-repressor 1	Yes	A549
TRCN0000299677	CSTGLY 05291221MN 8of25	F	1	CCGGGCTCTCAAAGTTCAGACTCTTCTCGAGAAGAGTCTGAACTTTGAGAGCTTTTTG	NM_006311.2-6092s21c1	2	NCOR1	NM_006311.2	9611	9606	nuclear receptor co-repressor 1	Yes	A549
TRCN0000299678	CSTGLY 05291221MN 8of25	F	2	CCGGGCCCACAGATGATGAAGAAATCTCGAGATTTCTTCATCATCTGTGGGCTTTTTG	NM_006311.2-7689s21c1	2	NCOR1	NM_006311.2	9611	9606	nuclear receptor co-repressor 1	Yes	A549
TRCN0000060705	CSTGLY 05291221MN 8of25	F	3	CCGGGCTTCACAACACAGGCATGAACTCGAGTTCATGCCTGTGTTGTGAAGCTTTTTG	NM_006312.1-5632s1c1	1	NCOR2	NM_001077261.1,NM_006312.3	9612	9606	nuclear receptor co-repressor 2	Yes	MCF7
TRCN0000060706	CSTGLY 05291221MN 8of25	F	4	CCGGGCAGCGCATCAAGTTCATCAACTCGAGTTGATGAACTTGATGCGCTGCTTTTTG	NM_006312.1-1213s1c1	1	NCOR2	NM_001077261.1,NM_006312.3	9612	9606	nuclear receptor co-repressor 2	Yes	MCF7
TRCN0000060707	CSTGLY 05291221MN 8of25	F	5	CCGGGCAGTGTAAGAACTTCTACTTCTCGAGAAGTAGAAGTTCTTACACTGCTTTTTG	NM_006312.1-1942s1c1	1	NCOR2	NM_001077261.1,NM_006312.3	9612	9606	nuclear receptor co-repressor 2	Yes	MCF7
TRCN0000034259	CSTGLY 05291221MN 8of25	F	6	CCGGCTGAAGAAGTTCATCGCCAAACTCGAGTTTGGCGATGAACTTCTTCAGTTTTTG	NM_006315.3-923s1c1	1	PCGF3	NM_006315.4	10336	9606	polycomb group ring finger 3	Yes	A3
TRCN0000034260	CSTGLY 05291221MN 8of25	F	7	CCGGGCAGAGGGAGTTCTATCACAACTCGAGTTGTGATAGAACTCCCTCTGCTTTTTG	NM_006315.3-646s1c1	1	PCGF3	NM_006315.4	10336	9606	polycomb group ring finger 3
TRCN0000034261	CSTGLY 05291221MN 8of25	F	8	CCGGGCAGACGACAGTTCAAACAAACTCGAGTTTGTTTGAACTGTCGTCTGCTTTTTG	NM_006315.3-755s1c1	1	PCGF3	NM_006315.4	10336	9606	polycomb group ring finger 3
TRCN0000034263	CSTGLY 05291221MN 8of25	F	9	CCGGGCTGCACTACAGACCCAAGATCTCGAGATCTTGGGTCTGTAGTGCAGCTTTTTG	NM_006315.3-1066s1c1	1	PCGF3	NM_006315.4	10336	9606	polycomb group ring finger 3
TRCN0000218518	CSTGLY 05291221MN 8of25	F	10	GTACCGGGTTTAGTGCACATAGCTAAATCTCGAGATTTAGCTATGTGCACTAAACTTTTTTG	NM_006315.4-4426s21c1	2	PCGF3	NM_006315.4	10336	9606	polycomb group ring finger 3
TRCN0000015500	CSTGLY 05291221MN 8of25	F	11	CCGGAGCATCCCTTTAGCTTTCAATCTCGAGATTGAAAGCTAAAGGGATGCTTTTTT	NM_006339.1-820s1c1	1	HMG20B	NM_006339.2	10362	9606	high-mobility group 20B	Yes	MCF7
TRCN0000360105	CSTGLY 05291221MN 8of25	F	12	CCGGCATCGTCCGCATCAAGGAAATCTCGAGATTTCCTTGATGCGGACGATGTTTTTG	NM_006339.2-971s21c1	2	HMG20B	NM_006339.2	10362	9606	high-mobility group 20B	Yes	MCF7
TRCN0000360107	CSTGLY 05291221MN 8of25	G	1	CCGGATCTGCCCTTTCCCGAGATCACTCGAGTGATCTCGGGAAAGGGCAGATTTTTTG	NM_006339.2-349s21c1	2	HMG20B	NM_006339.2	10362	9606	high-mobility group 20B	Yes	MCF7
TRCN0000020317	CSTGLY 05291221MN 8of25	G	2	CCGGCCTCCTATCCTATCGAAGCTACTCGAGTAGCTTCGATAGGATAGGAGGTTTTT	NM_006388.2-1480s1c1	1	KAT5	NM_006388.2,NM_182709.1,NM_182710.1	10524	9606	K(lysine) acetyltransferase 5	Yes	293T/17
TRCN0000020318	CSTGLY 05291221MN 8of25	G	3	CCGGTCGAATTGTTTGGGCACTGATCTCGAGATCAGTGCCCAAACAATTCGATTTTT	NM_006388.2-818s1c1	1	KAT5	NM_006388.2,NM_182709.1,NM_182710.1	10524	9606	K(lysine) acetyltransferase 5	Yes	293T/17
TRCN0000020315	CSTGLY 05291221MN 8of25	G	4	CCGGCCTCAATCTCATCAACTACTACTCGAGTAGTAGTTGATGAGATTGAGGTTTTT	NM_006388.2-1633s1c1	1	KAT5	NM_006388.2,NM_182709.1,NM_182710.1	10524	9606	K(lysine) acetyltransferase 5	Yes	A3
TRCN0000156835	CSTGLY 05291221MN 8of25	G	5	CCGGGACGGTGATCCTGAAAGGAAACTCGAGTTTCCTTTCAGGATCACCGTCTTTTTTG	NM_006465.1-800s1c1	1	ARID3B	NM_006465.2	10620	9606	AT rich interactive domain 3B (BRIGHT-like)	Yes	A549
TRCN0000154322	CSTGLY 05291221MN 8of25	G	6	CCGGCCACATGGACAACAAGCTAAACTCGAGTTTAGCTTGTTGTCCATGTGGTTTTTTG	NM_006465.1-605s1c1	1	ARID3B	NM_006465.2	10620	9606	AT rich interactive domain 3B (BRIGHT-like)	Yes	A549
TRCN0000158015	CSTGLY 05291221MN 8of25	G	7	CCGGCCCATGTCCAATCTACTTCCACTCGAGTGGAAGTAGATTGGACATGGGTTTTTTG	NM_006465.1-569s1c1	1	ARID3B	NM_006465.2	10620	9606	AT rich interactive domain 3B (BRIGHT-like)	Yes	A549
TRCN0000146300	CSTGLY 05291221MN 8of25	G	8	CCGGCAAGTGTTCAAGACGCATAAACTCGAGTTTATGCGTCTTGAACACTTGTTTTTTG	NM_006515.1-408s1c1	1	SETMAR	NM_006515.3,NR_024022.1	6419	9606	SET domain and mariner transposase fusion gene	Yes	A549
TRCN0000146999	CSTGLY 05291221MN 8of25	G	9	CCGGCGCAACATCAACAATGCATTTCTCGAGAAATGCATTGTTGATGTTGCGTTTTTTG	NM_006515.1-1092s1c1	1	SETMAR	NM_006515.3,NR_024022.1	6419	9606	SET domain and mariner transposase fusion gene	Yes	A549
TRCN0000276149	CSTGLY 05291221MN 8of25	G	10	CCGGCAAGTGTTCAAGACGCATAAACTCGAGTTTATGCGTCTTGAACACTTGTTTTTG	NM_006515.3-491s21c1	2	SETMAR	NM_006515.3,NR_024022.1	6419	9606	SET domain and mariner transposase fusion gene	Yes	A549
TRCN0000365196	CSTGLY 05291221MN 8of25	G	11	CCGGTTCCACCTCCTAGGGATATAACTCGAGTTATATCCCTAGGAGGTGGAATTTTTG	NM_006534.2-4717s21c1	2	NCOA3	NM_006534.2,NM_181659.1	8202	9606	nuclear receptor coactivator 3	Yes	A549
TRCN0000365253	CSTGLY 05291221MN 8of25	G	12	CCGGCATTGCCTCTTCGGTCTAATACTCGAGTATTAGACCGAAGAGGCAATGTTTTTG	NM_006534.2-3084s21c1	2	NCOA3	NM_006534.2,NM_181659.1	8202	9606	nuclear receptor coactivator 3	Yes	A549
TRCN0000370320	CSTGLY 05291221MN 8of25	H	1	CCGGGGATCAGAAGGCAGGATTATACTCGAGTATAATCCTGCCTTCTGATCCTTTTTG	NM_006534.2-3517s21c1	2	NCOA3	NM_006534.2,NM_181659.1	8202	9606	nuclear receptor coactivator 3	Yes	A549
TRCN0000019639	CSTGLY 05291221MN 8of25	H	2	CCGGGCACTCTTGTTGCTGCACAAACTCGAGTTTGTGCAGCAACAAGAGTGCTTTTT	NM_006540.1-1193s1c1	1	NCOA2	NM_006540.2	10499	9606	nuclear receptor coactivator 2	Yes	MCF7
TRCN0000019642	CSTGLY 05291221MN 8of25	H	3	CCGGGCACAGGAAATAGCCATAGTTCTCGAGAACTATGGCTATTTCCTGTGCTTTTT	NM_006540.1-1727s1c1	1	NCOA2	NM_006540.2	10499	9606	nuclear receptor coactivator 2	Yes	MCF7
TRCN0000276447	CSTGLY 05291221MN 8of25	H	4	CCGGATCCGTTCTCAGACTACTAATCTCGAGATTAGTAGTCTGAGAACGGATTTTTTG	NM_006540.2-1228s21c1	2	NCOA2	NM_006540.2	10499	9606	nuclear receptor coactivator 2	Yes	MCF7
TRCN0000230191	CSTGLY 05291221MN 8of25	H	5	CCGGCAAGAATGAGAAGCGCTTTAACTCGAGTTAAAGCGCTTCTCATTCTTGTTTTTG	NM_006565.2-1757s21c1	2	CTCF	NM_006565.2	10664	9606	CCCTC-binding factor (zinc finger protein)	Yes	A549
TRCN0000218498	CSTGLY 05291221MN 8of25	H	6	GTACCGGTATGATTTCCCATCGACATTTCTCGAGAAATGTCGATGGGAAATCATATTTTTTG	NM_006565.2-3293s21c1	2	CTCF	NM_006565.2	10664	9606	CCCTC-binding factor (zinc finger protein)	Yes	A549
TRCN0000014548	CSTGLY 05291221MN 8of25	H	7	CCGGGCCTCTTTCTTGGCAAAGTTTCTCGAGAAACTTTGCCAAGAAAGAGGCTTTTT	NM_006565.1-2989s1c1	1	CTCF	NM_006565.2	10664	9606	CCCTC-binding factor (zinc finger protein)	Yes	A549
TRCN0000153782	CSTGLY 05291221MN 8of25	H	8	CCGGCCACTGATGTCTTACCGAAATCTCGAGATTTCGGTAAGACATCAGTGGTTTTTTG	NM_006603.3-3333s1c1	1	STAG2	NM_001042749.1,NM_001042750.1,NM_001042751.1,NM_006603.4	10735	9606	stromal antigen 2	Yes	293T/17
TRCN0000151221	CSTGLY 05291221MN 8of25	H	9	CCGGGCAGTTCTTACAGCTTTGTTTCTCGAGAAACAAAGCTGTAAGAACTGCTTTTTTG	NM_006603.3-5658s1c1	1	STAG2	NM_001042749.1,NM_001042750.1,NM_001042751.1,NM_006603.4	10735	9606	stromal antigen 2	Yes	293T/17
TRCN0000153118	CSTGLY 05291221MN 8of25	H	10	CCGGGAGAGGAAGCACTAACAGATACTCGAGTATCTGTTAGTGCTTCCTCTCTTTTTTG	NM_006603.3-1741s1c1	1	STAG2	NM_001042749.1,NM_001042750.1,NM_001042751.1,NM_006603.4	10735	9606	stromal antigen 2	Yes	293T/17
TRCN0000014728	CSTGLY 05291221MN 8of25	H	11	CCGGGCAGCACTCTTAACTTACGATCTCGAGATCGTAAGTTAAGAGTGCTGCTTTTT	NM_006617.1-5081s1c1	1	NES	NM_006617.1	10763	9606	nestin
TRCN0000014729	CSTGLY 05291221MN 8of25	H	12	CCGGGCAGACATCATTGGTGTTAATCTCGAGATTAACACCAATGATGTCTGCTTTTT	NM_006617.1-4721s1c1	1	NES	NM_006617.1	10763	9606	nestin
TRCN0000014730	CSTGLY 05291221MN 9of25	A	1	CCGGCCACTCCAGTTTAGAGGCTAACTCGAGTTAGCCTCTAAACTGGAGTGGTTTTT	NM_006617.1-1552s1c1	1	NES	NM_006617.1	10763	9606	nestin
TRCN0000014731	CSTGLY 05291221MN 9of25	A	2	CCGGGAGTTCTTAAAGTCACTCAAACTCGAGTTTGAGTGACTTTAAGAACTCTTTTT	NM_006617.1-2546s1c1	1	NES	NM_006617.1	10763	9606	nestin
TRCN0000014732	CSTGLY 05291221MN 9of25	A	3	CCGGGCCTTTCTTAAGAACCAAGAACTCGAGTTCTTGGTTCTTAAGAAAGGCTTTTT	NM_006617.1-1241s1c1	1	NES	NM_006617.1	10763	9606	nestin
TRCN0000014762	CSTGLY 05291221MN 9of25	A	4	CCGGCGAGATGGAATTAACAGTCTTCTCGAGAAGACTGTTAATTCCATCTCGTTTTT	NM_006618.2-5366s1c1	1	KDM5B	NM_006618.3	10765	9606	lysine (K)-specific demethylase 5B	Yes	A549
TRCN0000329952	CSTGLY 05291221MN 9of25	A	5	CCGGATCGCTTGCTTCATCGATATTCTCGAGAATATCGATGAAGCAAGCGATTTTTTG	NM_006618.3-1969s21c1	2	KDM5B	NM_006618.3	10765	9606	lysine (K)-specific demethylase 5B	Yes	A549
TRCN0000358504	CSTGLY 05291221MN 9of25	A	6	CCGGGTGCCTGTTTACCGAACTAATCTCGAGATTAGTTCGGTAAACAGGCACTTTTTG	NM_006618.3-1812s21c1	2	KDM5B	NM_006618.3	10765	9606	lysine (K)-specific demethylase 5B	Yes	A549
TRCN0000021253	CSTGLY 05291221MN 9of25	A	7	CCGGCCCAGTTTGCAGGAGCATTAACTCGAGTTAATGCTCCTGCAAACTGGGTTTTT	NM_006624.1-550s1c1	1	ZMYND11	NM_001161482.1,NM_006624.4,NM_212479.2	10771	9606	zinc finger, MYND domain containing 11	Yes	A549
TRCN0000275479	CSTGLY 05291221MN 9of25	A	8	CCGGACATCAGTGGAGGGTATTATTCTCGAGAATAATACCCTCCACTGATGTTTTTTG	NM_006624.3-2214s21c1	2	ZMYND11	NM_001161482.1,NM_006624.4	10771	9606	zinc finger, MYND domain containing 11	Yes	A549
TRCN0000275542	CSTGLY 05291221MN 9of25	A	9	CCGGCCTGACAACTGGTTCTGTTATCTCGAGATAACAGAACCAGTTGTCAGGTTTTTG	NM_006624.3-1014s21c1	2	ZMYND11	NM_001161482.1,NM_006624.4,NM_212479.2	10771	9606	zinc finger, MYND domain containing 11	Yes	A549
TRCN0000157147	CSTGLY 05291221MN 9of25	A	10	CCGGGCCCAGGAAACAGTACAAGATCTCGAGATCTTGTACTGTTTCCTGGGCTTTTTTG	NM_006673.2-435s1c1	1	ARID5A	NM_212481.1	10865	9606	AT rich interactive domain 5A (MRF1-like)	Yes	A3
TRCN0000151058	CSTGLY 05291221MN 9of25	A	11	CCGGGAAACAGTACAAGATGGCTAACTCGAGTTAGCCATCTTGTACTGTTTCTTTTTTG	NM_006673.2-441s1c1	1	ARID5A	NM_212481.1	10865	9606	AT rich interactive domain 5A (MRF1-like)
TRCN0000156485	CSTGLY 05291221MN 9of25	A	12	CCGGCCTGGCACAAGTGAAGAAGAACTCGAGTTCTTCTTCACTTGTGCCAGGTTTTTTG	NM_006673.2-1874s1c1	1	ARID5A	NM_212481.1	10865	9606	AT rich interactive domain 5A (MRF1-like)	Yes	A3
TRCN0000153021	CSTGLY 05291221MN 9of25	B	1	CCGGGATCTACAAAGCAGTGGAGAACTCGAGTTCTCCACTGCTTTGTAGATCTTTTTTG	NM_006673.2-234s1c1	1	ARID5A	NM_212481.1	10865	9606	AT rich interactive domain 5A (MRF1-like)
TRCN0000153414	CSTGLY 05291221MN 9of25	B	2	CCGGGAAGATCTACAAAGCAGTGGACTCGAGTCCACTGCTTTGTAGATCTTCTTTTTTG	NM_006673.2-231s1c1	1	ARID5A	NM_212481.1	10865	9606	AT rich interactive domain 5A (MRF1-like)
TRCN0000019380	CSTGLY 05291221MN 9of25	B	3	CCGGGCCGAAATAGTAGCTGGAGTTCTCGAGAACTCCAGCTACTATTTCGGCTTTTT	NM_006696.3-1838s1c1	1	BRD8		10902	9606	bromodomain containing 8	Yes	A549
TRCN0000229929	CSTGLY 05291221MN 9of25	B	4	CCGGGAGAGTTGGAGTAGCACAATTCTCGAGAATTGTGCTACTCCAACTCTCTTTTTG	NM_006696.3-3056s21c1	2	BRD8	NM_001164326.1,NM_006696.3	10902	9606	bromodomain containing 8	Yes	A549
TRCN0000229927	CSTGLY 05291221MN 9of25	B	5	CCGGAGATGTTATTGTTCGGAAATTCTCGAGAATTTCCGAACAATAACATCTTTTTTG	NM_006696.3-334s21c1	2	BRD8	NM_001164326.1,NM_006696.3,NM_139199.1	10902	9606	bromodomain containing 8	Yes	A549
TRCN0000180006	CSTGLY 05291221MN 9of25	B	6	CCGGCGGGCTGATCTTCAATAAGGTCTCGAGACCTTATTGAAGATCAGCCCGTTTTTTG	NM_006753.3-663s1c1	1	SURF6	NM_006753.4	6838	9606	surfeit 6
TRCN0000147182	CSTGLY 05291221MN 9of25	B	7	CCGGCAGACACAACAGTATCTGAAACTCGAGTTTCAGATACTGTTGTGTCTGTTTTTTG	NM_006753.3-2149s1c1	1	SURF6	NM_006753.4	6838	9606	surfeit 6
TRCN0000180908	CSTGLY 05291221MN 9of25	B	8	CCGGGAGTCTGTCTTTGCTCTGGATCTCGAGATCCAGAGCAAAGACAGACTCTTTTTTG	NM_006753.3-400s1c1	1	SURF6	NM_006753.4	6838	9606	surfeit 6	Yes	A549
TRCN0000179648	CSTGLY 05291221MN 9of25	B	9	CCGGGCTGATCTTCAATAAGGTGGACTCGAGTCCACCTTATTGAAGATCAGCTTTTTTG	NM_006753.3-666s1c1	1	SURF6	NM_006753.4	6838	9606	surfeit 6	Yes	A549
TRCN0000181085	CSTGLY 05291221MN 9of25	B	10	CCGGCAAGAAGATCTGCTCCCATTCCTCGAGGAATGGGAGCAGATCTTCTTGTTTTTTG	NM_006753.3-120s1c1	1	SURF6	NM_006753.4	6838	9606	surfeit 6
TRCN0000274245	CSTGLY 05291221MN 9of25	B	11	CCGGCCGCTGTCACAGTGTAGTATGCTCGAGCATACTACACTGTGACAGCGGTTTTTG	NM_006766.3-5513s21c1	2	MYST3	NM_001099412.1,NM_001099413.1,NM_006766.3	7994	9606	MYST histone acetyltransferase (monocytic leukemia) 3	Yes	A549
TRCN0000285168	CSTGLY 05291221MN 9of25	B	12	CCGGCTGATGACACTCCTATCTTAACTCGAGTTAAGATAGGAGTGTCATCAGTTTTTG	NM_006766.3-3759s21c1	2	MYST3	NM_001099412.1,NM_001099413.1,NM_006766.3	7994	9606	MYST histone acetyltransferase (monocytic leukemia) 3	Yes	A549
TRCN0000382117	CSTGLY 05291221MN 9of25	C	1	GTACCGGCTACTCAAGCATGCGTCATTGCTCGAGCAATGACGCATGCTTGAGTAGTTTTTTG	NM_006766.3-3960s21c1	2	MYST3	NM_001099412.1,NM_001099413.1,NM_006766.3	7994	9606	MYST histone acetyltransferase (monocytic leukemia) 3	Yes	A549
TRCN0000180670	CSTGLY 05291221MN 9of25	C	2	CCGGGCACATCATTGTGCACCAGTTCTCGAGAACTGGTGCACAATGATGTGCTTTTTTG	NM_006767.1-2377s1c1	1	LZTR1	NM_006767.3	8216	9606	leucine-zipper-like transcription regulator 1
TRCN0000178953	CSTGLY 05291221MN 9of25	C	3	CCGGCAAGATCAAATACCCACGGAACTCGAGTTCCGTGGGTATTTGATCTTGTTTTTTG	NM_006767.1-1591s1c1	1	LZTR1	NM_006767.3	8216	9606	leucine-zipper-like transcription regulator 1
TRCN0000181026	CSTGLY 05291221MN 9of25	C	4	CCGGCTTCAAGAAGTCCCGAGATGTCTCGAGACATCTCGGGACTTCTTGAAGTTTTTTG	NM_006767.1-1069s1c1	1	LZTR1	NM_006767.3	8216	9606	leucine-zipper-like transcription regulator 1	Yes	293T/17
TRCN0000181000	CSTGLY 05291221MN 9of25	C	5	CCGGGATGTGTTTGGCCTGGACTTTCTCGAGAAAGTCCAGGCCAAACACATCTTTTTTG	NM_006767.1-1085s1c1	1	LZTR1	NM_006767.3	8216	9606	leucine-zipper-like transcription regulator 1
TRCN0000240478	CSTGLY 05291221MN 9of25	C	6	CCGGTCTATGGGAGCAGCATGTTTGCTCGAGCAAACATGCTGCTCCCATAGATTTTTG	NM_006767.3-477s21c1	2	LZTR1	NM_006767.3	8216	9606	leucine-zipper-like transcription regulator 1
TRCN0000051433	CSTGLY 05291221MN 9of25	C	7	CCGGCGGTACAATGTCACCTGGTATCTCGAGATACCAGGTGACATTGTACCGTTTTTG	NM_006789.2-420s1c1	1	APOBEC2	NM_006789.3	10930	9606	apolipoprotein B mRNA editing enzyme, catalytic polypeptide-like 2
TRCN0000051434	CSTGLY 05291221MN 9of25	C	8	CCGGCGAATATGTCTGGCAGAATTTCTCGAGAAATTCTGCCAGACATATTCGTTTTTG	NM_006789.2-626s1c1	1	APOBEC2	NM_006789.3	10930	9606	apolipoprotein B mRNA editing enzyme, catalytic polypeptide-like 2
TRCN0000051435	CSTGLY 05291221MN 9of25	C	9	CCGGGCCTGCCAACTTCTTTAAATTCTCGAGAATTTAAAGAAGTTGGCAGGCTTTTTG	NM_006789.2-215s1c1	1	APOBEC2	NM_006789.3	10930	9606	apolipoprotein B mRNA editing enzyme, catalytic polypeptide-like 2
TRCN0000051436	CSTGLY 05291221MN 9of25	C	10	CCGGCTTCCTATACTACGAGGAGAACTCGAGTTCTCCTCGTAGTATAGGAAGTTTTTG	NM_006789.2-707s1c1	1	APOBEC2	NM_006789.3	10930	9606	apolipoprotein B mRNA editing enzyme, catalytic polypeptide-like 2
TRCN0000051437	CSTGLY 05291221MN 9of25	C	11	CCGGCGGGAGGAACAAGACCTTCCTCTCGAGAGGAAGGTCTTGTTCCTCCCGTTTTTG	NM_006789.2-263s1c1	1	APOBEC2	NM_006789.3	10930	9606	apolipoprotein B mRNA editing enzyme, catalytic polypeptide-like 2
TRCN0000107580	CSTGLY 05291221MN 9of25	C	12	CCGGGCTTTGAAGATGTTAGTGTATCTCGAGATACACTAACATCTTCAAAGCTTTTTG	NM_006791.2-1239s1c1	1	MORF4L1	NM_006791.2,NM_206839.1	10933	9606	mortality factor 4 like 1	Yes	293T/17
TRCN0000107581	CSTGLY 05291221MN 9of25	D	1	CCGGGCTGAAATTCTTGCAGATCATCTCGAGATGATCTGCAAGAATTTCAGCTTTTTG	NM_006791.2-915s1c1	1	MORF4L1	NM_006791.2,NM_206839.1	10933	9606	mortality factor 4 like 1	Yes	293T/17
TRCN0000107582	CSTGLY 05291221MN 9of25	D	2	CCGGGTTGCCATAAAGGACAAACAACTCGAGTTGTTTGTCCTTTATGGCAACTTTTTG	NM_006791.2-285s1c1	1	MORF4L1	NM_006791.2,NM_206839.1	10933	9606	mortality factor 4 like 1	Yes	293T/17
TRCN0000022105	CSTGLY 05291221MN 9of25	D	3	CCGGCTGCGATTGTTTGTGAAACTTCTCGAGAAGTTTCACAAACAATCGCAGTTTTT	NM_006800.2-1418s1c1	1	MSL3	NM_006800.2,NM_078629.2,NM_078630.1	10943	9606	male-specific lethal 3 homolog (Drosophila)	Yes	MCH58
TRCN0000022107	CSTGLY 05291221MN 9of25	D	4	CCGGGTCCGCCTTTGTTGAATCCATCTCGAGATGGATTCAACAAAGGCGGACTTTTT	NM_006800.2-981s1c1	1	MSL3	NM_006800.2,NM_078628.1,NM_078629.2,NM_078630.1	10943	9606	male-specific lethal 3 homolog (Drosophila)	Yes	MCH58
TRCN0000022108	CSTGLY 05291221MN 9of25	D	5	CCGGCACCTATTCCTCTGACTCCTACTCGAGTAGGAGTCAGAGGAATAGGTGTTTTT	NM_006800.2-1248s1c1	1	MSL3	NM_006800.2,NM_078629.2,NM_078630.1	10943	9606	male-specific lethal 3 homolog (Drosophila)	Yes	MCH58
TRCN0000062223	CSTGLY 05291221MN 9of25	D	6	CCGGCCCGACCTCATTGCTGAGTTTCTCGAGAAACTCAGCAATGAGGTCGGGTTTTTG	NM_006807.3-463s1c1	1	CBX1	NM_001127228.1,NM_006807.4	10951	9606	chromobox homolog 1 (HP1 beta homolog Drosophila )	Yes	A549
TRCN0000062224	CSTGLY 05291221MN 9of25	D	7	CCGGCCCACAGGTTGTCATATCCTTCTCGAGAAGGATATGACAACCTGTGGGTTTTTG	NM_006807.3-750s1c1	1	CBX1	NM_001127228.1,NM_006807.4	10951	9606	chromobox homolog 1 (HP1 beta homolog Drosophila )	Yes	A549
TRCN0000062225	CSTGLY 05291221MN 9of25	D	8	CCGGGAAGAGGAATATGTGGTGGAACTCGAGTTCCACCACATATTCCTCTTCTTTTTG	NM_006807.3-334s1c1	1	CBX1	NM_001127228.1,NM_006807.4	10951	9606	chromobox homolog 1 (HP1 beta homolog Drosophila )	Yes	A549
TRCN0000150542	CSTGLY 05291221MN 9of25	D	9	CCGGGCCTTTAAGTCTTACCTGTTTCTCGAGAAACAGGTAAGACTTAAAGGCTTTTTTG	NM_006862.2-2090s1c1	1	TDRKH	NM_006862.3	11022	9606	tudor and KH domain containing
TRCN0000150625	CSTGLY 05291221MN 9of25	D	10	CCGGGTAGGGAACCTTTACTCTTTACTCGAGTAAAGAGTAAAGGTTCCCTACTTTTTTG	NM_006862.2-1959s1c1	1	TDRKH	NM_006862.3	11022	9606	tudor and KH domain containing
TRCN0000150981	CSTGLY 05291221MN 9of25	D	11	CCGGCCCTCTTCTATGTTACCTATTCTCGAGAATAGGTAACATAGAAGAGGGTTTTTTG	NM_006862.2-2181s1c1	1	TDRKH	NM_006862.3	11022	9606	tudor and KH domain containing
TRCN0000184470	CSTGLY 05291221MN 9of25	D	12	CCGGGCTTCCATGTCTGGTGATGATCTCGAGATCATCACCAGACATGGAAGCTTTTTTG	NM_006862.2-1809s1c1	1	TDRKH	NM_001083963.1,NM_001083964.1,NM_001083965.1,NM_006862.3	11022	9606	tudor and KH domain containing	Yes	A549
TRCN0000230649	CSTGLY 05291221MN 9of25	E	1	CCGGGGCGAGACAATTCGTTCTATCCTCGAGGATAGAACGAATTGTCTCGCCTTTTTG	NM_006862.3-612s21c1	2	TDRKH	NM_001083963.1,NM_001083965.1,NM_006862.3	11022	9606	tudor and KH domain containing	Yes	A549
TRCN0000035684	CSTGLY 05291221MN 9of25	E	2	CCGGGCCTCAAGACAAATTGCTATACTCGAGTATAGCAATTTGTCTTGAGGCTTTTTG	NM_006892.3-1514s1c1	1	DNMT3B	NM_006892.3,NM_175848.1,NM_175849.1,NM_175850.1	1789	9606	DNA (cytosine-5-)-methyltransferase 3 beta
TRCN0000035685	CSTGLY 05291221MN 9of25	E	3	CCGGGCCCGTGATAGCATCAAAGAACTCGAGTTCTTTGATGCTATCACGGGCTTTTTG	NM_006892.3-2553s1c1	1	DNMT3B	NM_006892.3,NM_175848.1,NM_175850.1	1789	9606	DNA (cytosine-5-)-methyltransferase 3 beta
TRCN0000035686	CSTGLY 05291221MN 9of25	E	4	CCGGCCATGCAACGATCTCTCAAATCTCGAGATTTGAGAGATCGTTGCATGGTTTTTG	NM_006892.3-2269s1c1	1	DNMT3B	NM_006892.3,NM_175848.1,NM_175849.1,NM_175850.1	1789	9606	DNA (cytosine-5-)-methyltransferase 3 beta
TRCN0000035688	CSTGLY 05291221MN 9of25	E	5	CCGGCCTGTCATTGTTTGATGGCATCTCGAGATGCCATCAAACAATGACAGGTTTTTG	NM_006892.3-2052s1c1	1	DNMT3B	NM_006892.3,NM_175848.1,NM_175849.1,NM_175850.1	1789	9606	DNA (cytosine-5-)-methyltransferase 3 beta
TRCN0000035687	CSTGLY 05291221MN 9of25	E	6	CCGGGCAGGCAGTAGGAAATTAGAACTCGAGTTCTAATTTCCTACTGCCTGCTTTTTG	NM_006892.3-1414s1c1	1	DNMT3B	NM_006892.3	1789	9606	DNA (cytosine-5-)-methyltransferase 3 beta
TRCN0000006258	CSTGLY 05291221MN 9of25	E	7	CCGGCCACCCTTTGTCTCTTGTATTCTCGAGAATACAAGAGACAAAGGGTGGTTTTT	NM_006904.6-8611s1c1	1	PRKDC	NM_001081640.1,NM_006904.6	5591	9606	protein kinase, DNA-activated, catalytic polypeptide
TRCN0000006259	CSTGLY 05291221MN 9of25	E	8	CCGGGCAGCCTTATTACAAAGACATCTCGAGATGTCTTTGTAATAAGGCTGCTTTTT	NM_006904.6-2412s1c1	1	PRKDC	NM_001081640.1,NM_006904.6	5591	9606	protein kinase, DNA-activated, catalytic polypeptide
TRCN0000006255	CSTGLY 05291221MN 9of25	E	9	CCGGGCAGATAGAAAGCATTACATTCTCGAGAATGTAATGCTTTCTATCTGCTTTTT	NM_006904.6-12460s1c1	1	PRKDC	NM_001081640.1,NM_006904.6	5591	9606	protein kinase, DNA-activated, catalytic polypeptide
TRCN0000006256	CSTGLY 05291221MN 9of25	E	10	CCGGCCGGTAAAGATCCTAATTCTACTCGAGTAGAATTAGGATCTTTACCGGTTTTT	NM_006904.6-6839s1c1	1	PRKDC	NM_001081640.1,NM_006904.6	5591	9606	protein kinase, DNA-activated, catalytic polypeptide
TRCN0000006257	CSTGLY 05291221MN 9of25	E	11	CCGGCCAGTGAAAGTCTGAATCATTCTCGAGAATGATTCAGACTTTCACTGGTTTTT	NM_006904.6-1724s1c1	1	PRKDC	NM_001081640.1,NM_006904.6	5591	9606	protein kinase, DNA-activated, catalytic polypeptide
TRCN0000034214	CSTGLY 05291221MN 9of25	E	12	CCGGCGACTTAAAGAAGCAGATTATCTCGAGATAATCTGCTTCTTTAAGTCGTTTTTG	NM_006910.4-1121s1c1	1	RBBP6		5930	9606	retinoblastoma binding protein 6
TRCN0000034215	CSTGLY 05291221MN 9of25	F	1	CCGGCCTCTGACTTAACTAGAGAAACTCGAGTTTCTCTAGTTAAGTCAGAGGTTTTTG	NM_006910.4-5914s1c1	1	RBBP6		5930	9606	retinoblastoma binding protein 6
TRCN0000034216	CSTGLY 05291221MN 9of25	F	2	CCGGGCTCACATTCTCGTTCCTATTCTCGAGAATAGGAACGAGAATGTGAGCTTTTTG	NM_006910.4-3202s1c1	1	RBBP6		5930	9606	retinoblastoma binding protein 6
TRCN0000034217	CSTGLY 05291221MN 9of25	F	3	CCGGGCAAAGTCATAGAAGTCGAAACTCGAGTTTCGACTTCTATGACTTTGCTTTTTG	NM_006910.4-3698s1c1	1	RBBP6		5930	9606	retinoblastoma binding protein 6
TRCN0000353706	CSTGLY 05291221MN 9of25	F	4	CCGGGATGACTCTTCCGCGTCTATTCTCGAGAATAGACGCGGAAGAGTCATCTTTTTG	NM_006910.4-1347s21c1	2	RBBP6	NM_006910.4,NM_018703.3	5930	9606	retinoblastoma binding protein 6	Yes	293T/17
TRCN0000018293	CSTGLY 05291221MN 9of25	F	5	CCGGGCACTTCAAATGACAACTTAACTCGAGTTAAGTTGTCATTTGAAGTGCTTTTT	NM_006940.4-3489s1c1	1	SOX5	NM_006940.4,NM_152989.2,NM_178010.1	6660	9606	SRY (sex determining region Y)-box 5
TRCN0000018294	CSTGLY 05291221MN 9of25	F	6	CCGGCCACATATCAAAGAAGAGATACTCGAGTATCTCTTCTTTGATATGTGGTTTTT	NM_006940.4-2260s1c1	1	SOX5	NM_006940.4,NM_152989.2,NM_178010.1	6660	9606	SRY (sex determining region Y)-box 5
TRCN0000018295	CSTGLY 05291221MN 9of25	F	7	CCGGCCATGCAATGATGGATTTCAACTCGAGTTGAAATCCATCATTGCATGGTTTTT	NM_006940.4-1659s1c1	1	SOX5	NM_006940.4,NM_152989.2,NM_178010.1	6660	9606	SRY (sex determining region Y)-box 5
TRCN0000018296	CSTGLY 05291221MN 9of25	F	8	CCGGGCCATTAATGATTCCCGTATTCTCGAGAATACGGGAATCATTAATGGCTTTTT	NM_006940.4-930s1c1	1	SOX5	NM_006940.4,NM_152989.2	6660	9606	SRY (sex determining region Y)-box 5
TRCN0000018297	CSTGLY 05291221MN 9of25	F	9	CCGGCCACTGAACCTATCAGCTAAACTCGAGTTTAGCTGATAGGTTCAGTGGTTTTT	NM_006940.4-1282s1c1	1	SOX5	NM_006940.4,NM_152989.2,NM_178010.1	6660	9606	SRY (sex determining region Y)-box 5
TRCN0000018984	CSTGLY 05291221MN 9of25	F	10	CCGGCCTCATTCTTTGTCTGAGAAACTCGAGTTTCTCAGACAAAGAATGAGGTTTTT	NM_006941.3-2326s1c1	1	SOX10	NM_006941.3	6663	9606	SRY (sex determining region Y)-box 10
TRCN0000018987	CSTGLY 05291221MN 9of25	F	11	CCGGGCAGCCAGTATATACGACACTCTCGAGAGTGTCGTATATACTGGCTGCTTTTT	NM_006941.3-1646s1c1	1	SOX10	NM_006941.3	6663	9606	SRY (sex determining region Y)-box 10
TRCN0000018988	CSTGLY 05291221MN 9of25	F	12	CCGGGCTGCTGAACGAAAGTGACAACTCGAGTTGTCACTTTCGTTCAGCAGCTTTTT	NM_006941.3-707s1c1	1	SOX10	NM_006941.3	6663	9606	SRY (sex determining region Y)-box 10
TRCN0000019150	CSTGLY 05291221MN 9of25	G	1	CCGGTCTTCCCACTGCAAACTGGAACTCGAGTTCCAGTTTGCAGTGGGAAGATTTTT	NM_006942.1-1029s1c1	1	SOX15	NM_006942.1	6665	9606	SRY (sex determining region Y)-box 15
TRCN0000019151	CSTGLY 05291221MN 9of25	G	2	CCGGGCTGCCCACCTATACCCACTACTCGAGTAGTGGGTATAGGTGGGCAGCTTTTT	NM_006942.1-1103s1c1	1	SOX15	NM_006942.1	6665	9606	SRY (sex determining region Y)-box 15
TRCN0000019153	CSTGLY 05291221MN 9of25	G	3	CCGGAGCAGAGGCTTTGGGTACAGACTCGAGTCTGTACCCAAAGCCTCTGCTTTTTT	NM_006942.1-966s1c1	1	SOX15	NM_006942.1	6665	9606	SRY (sex determining region Y)-box 15
TRCN0000413162	CSTGLY 05291221MN 9of25	G	4	CCGGTGCCTGGCAGCTATGGCTCTTCTCGAGAAGAGCCATAGCTGCCAGGCATTTTTTG	NM_006942.1-1012s21c1	2	SOX15	NM_006942.1	6665	9606	SRY (sex determining region Y)-box 15
TRCN0000019152	CSTGLY 05291221MN 9of25	G	5	CCGGCGCGCAGTGGAAGCTGCTGGACTCGAGTCCAGCAGCTTCCACTGCGCGTTTTT	NM_006942.1-746s1c1	1	SOX15	NM_006942.1	6665	9606	SRY (sex determining region Y)-box 15
TRCN0000019019	CSTGLY 05291221MN 9of25	G	6	CCGGGCCTTTAATGAGGACTAAGAACTCGAGTTCTTAGTCCTCATTAAAGGCTTTTT	NM_006943.2-3587s1c1	1	SOX12	NM_006943.2	6666	9606	SRY (sex determining region Y)-box 12
TRCN0000280366	CSTGLY 05291221MN 9of25	G	7	CCGGGCCTTTAATGAGGACTAAGAACTCGAGTTCTTAGTCCTCATTAAAGGCTTTTTG	NM_006943.2-3587s21c1	2	SOX12	NM_006943.2	6666	9606	SRY (sex determining region Y)-box 12
TRCN0000019023	CSTGLY 05291221MN 9of25	G	8	CCGGGCTGGGCTTTCTGTCCAGGCTCTCGAGAGCCTGGACAGAAAGCCCAGCTTTTT	NM_006943.2-1083s1c1	1	SOX12	NM_006943.2	6666	9606	SRY (sex determining region Y)-box 12	Yes	A549
TRCN0000019021	CSTGLY 05291221MN 9of25	G	9	CCGGGCAGCACGAACGGCGGAAGATCTCGAGATCTTCCGCCGTTCGTGCTGCTTTTT	NM_006943.2-483s1c1	1	SOX12	NM_006943.2	6666	9606	SRY (sex determining region Y)-box 12
TRCN0000019020	CSTGLY 05291221MN 9of25	G	10	CCGGCATGGCGGATTACCCGGACTACTCGAGTAGTCCGGGTAATCCGCCATGTTTTT	NM_006943.2-630s1c1	1	SOX12	NM_006943.2	6666	9606	SRY (sex determining region Y)-box 12	Yes	A549
TRCN0000166665	CSTGLY 05291221MN 9of25	G	11	CCGGCCAAAGAGACAGAGACTCCATCTCGAGATGGAGTCTCTGTCTCTTTGGTTTTTTG	NM_007005.3-1413s1c1	1	TLE4	NM_007005.3	7091	9606	transducin-like enhancer of split 4 (E(sp1) homolog, Drosophila)	Yes	293T/17
TRCN0000165843	CSTGLY 05291221MN 9of25	G	12	CCGGGCAGAACTGAACGCCATCATTCTCGAGAATGATGGCGTTCAGTTCTGCTTTTTTG	NM_007005.3-1195s1c1	1	TLE4	NM_007005.3	7091	9606	transducin-like enhancer of split 4 (E(sp1) homolog, Drosophila)	Yes	293T/17
TRCN0000161885	CSTGLY 05291221MN 9of25	H	1	CCGGGCTGTCTACTTGGAAGAACATCTCGAGATGTTCTTCCAAGTAGACAGCTTTTTTG	NM_007005.3-3356s1c1	1	TLE4	NM_007005.3	7091	9606	transducin-like enhancer of split 4 (E(sp1) homolog, Drosophila)	Yes	293T/17
TRCN0000017423	CSTGLY 05291221MN 9of25	H	2	CCGGCCCTTCAGTAAGGACAGAAATCTCGAGATTTCTGTCCTTACTGAAGGGTTTTT	NM_007017.2-1324s1c1	1	SOX30	NM_007017.2,NM_178424.1	11063	9606	SRY (sex determining region Y)-box 30
TRCN0000017424	CSTGLY 05291221MN 9of25	H	3	CCGGCCCTATTACGATGAAGCACAACTCGAGTTGTGCTTCATCGTAATAGGGTTTTT	NM_007017.2-1495s1c1	1	SOX30	NM_007017.2,NM_178424.1	11063	9606	SRY (sex determining region Y)-box 30
TRCN0000017425	CSTGLY 05291221MN 9of25	H	4	CCGGCCTCTAAGTGTTTCCAATGTACTCGAGTACATTGGAAACACTTAGAGGTTTTT	NM_007017.2-1591s1c1	1	SOX30	NM_007017.2,NM_178424.1	11063	9606	SRY (sex determining region Y)-box 30
TRCN0000017426	CSTGLY 05291221MN 9of25	H	5	CCGGCCCATCACTCATCCAGTTGTACTCGAGTACAACTGGATGAGTGATGGGTTTTT	NM_007017.2-1711s1c1	1	SOX30	NM_007017.2	11063	9606	SRY (sex determining region Y)-box 30
TRCN0000017427	CSTGLY 05291221MN 9of25	H	6	CCGGGCTTGGGTTAGAGTGGAACAACTCGAGTTGTTCCACTCTAACCCAAGCTTTTT	NM_007017.2-1452s1c1	1	SOX30	NM_007017.2,NM_178424.1	11063	9606	SRY (sex determining region Y)-box 30
TRCN0000021629	CSTGLY 05291221MN 9of25	H	7	CCGGGCCTTCTTCTGAGTCTGACATCTCGAGATGTCAGACTCAGAAGAAGGCTTTTT	NM_007067.3-525s1c1	1	MYST2	NM_007067.3	11143	9606	MYST histone acetyltransferase 2	Yes	A3
TRCN0000021630	CSTGLY 05291221MN 9of25	H	8	CCGGCGGGATAAGCAGATAGAAGAACTCGAGTTCTTCTATCTGCTTATCCCGTTTTT	NM_007067.3-805s1c1	1	MYST2	NM_007067.3	11143	9606	MYST histone acetyltransferase 2	Yes	A3
TRCN0000021632	CSTGLY 05291221MN 9of25	H	9	CCGGCTCGTTCATCTGGTTCAGAAACTCGAGTTTCTGAACCAGATGAACGAGTTTTT	NM_007067.3-416s1c1	1	MYST2	NM_007067.3	11143	9606	MYST histone acetyltransferase 2	Yes	A3
TRCN0000015413	CSTGLY 05291221MN 9of25	H	10	CCGGGCCTCCCTGTTTGTACTATTTCTCGAGAAATAGTACAAACAGGGAGGCTTTTT	NM_007084.2-1475s1c1	1	SOX21	NM_007084.2	11166	9606	SRY (sex determining region Y)-box 21
TRCN0000015414	CSTGLY 05291221MN 9of25	H	11	CCGGCAAGAAGGACAAGTTCGCCTTCTCGAGAAGGCGAACTTGTCCTTCTTGTTTTT	NM_007084.2-347s1c1	1	SOX21	NM_007084.2	11166	9606	SRY (sex determining region Y)-box 21
TRCN0000015416	CSTGLY 05291221MN 9of25	H	12	CCGGGCTACATGATCCCGTGCAACTCTCGAGAGTTGCACGGGATCATGTAGCTTTTT	NM_007084.2-784s1c1	1	SOX21	NM_007084.2	11166	9606	SRY (sex determining region Y)-box 21
TRCN0000015417	CSTGLY 05291221MN 10of25	A	1	CCGGGTACGCGTCGTCGCTGGGCTACTCGAGTAGCCCAGCGACGACGCGTACTTTTT	NM_007084.2-656s1c1	1	SOX21	NM_007084.2	11166	9606	SRY (sex determining region Y)-box 21
TRCN0000420797	CSTGLY 05291221MN 10of25	A	2	CCGGACGGAGGTGGAGGAGTAACTTCTCGAGAAGTTACTCCTCCACCTCCGTTTTTTTG	NM_007084.2-1235s21c1	2	SOX21	NM_007084.2	11166	9606	SRY (sex determining region Y)-box 21
TRCN0000005309	CSTGLY 05291221MN 10of25	A	3	CCGGCGAGTCTTTGGGAAACTCATTCTCGAGAATGAGTTTCCCAAAGACTCGTTTTT	NM_007086.1-3490s1c1	1	WDHD1	NM_001008396.1,NM_007086.2	11169	9606	WD repeat and HMG-box DNA binding protein 1
TRCN0000005310	CSTGLY 05291221MN 10of25	A	4	CCGGGCATCCTACTTGTGGTCGAATCTCGAGATTCGACCACAAGTAGGATGCTTTTT	NM_007086.1-882s1c1	1	WDHD1	NM_001008396.1,NM_007086.2	11169	9606	WD repeat and HMG-box DNA binding protein 1
TRCN0000005311	CSTGLY 05291221MN 10of25	A	5	CCGGCCCATTATAAAGCCTCTGATTCTCGAGAATCAGAGGCTTTATAATGGGTTTTT	NM_007086.1-2914s1c1	1	WDHD1	NM_001008396.1,NM_007086.2	11169	9606	WD repeat and HMG-box DNA binding protein 1
TRCN0000005312	CSTGLY 05291221MN 10of25	A	6	CCGGCCTCAGAATGAGGATATTGAACTCGAGTTCAATATCCTCATTCTGAGGTTTTT	NM_007086.1-1627s1c1	1	WDHD1	NM_001008396.1,NM_007086.2	11169	9606	WD repeat and HMG-box DNA binding protein 1
TRCN0000010933	CSTGLY 05291221MN 10of25	A	7	CCGGCCCTGCTTCTTCGATTGTTTACTCGAGTAAACAATCGAAGAAGCAGGGTTTTT	NM_007086.1-1691s1c1	1	WDHD1	NM_001008396.1,NM_007086.2	11169	9606	WD repeat and HMG-box DNA binding protein 1
TRCN0000108115	CSTGLY 05291221MN 10of25	A	8	CCGGCCCATAAATAATTGCTGGAAACTCGAGTTTCCAGCAATTATTTATGGGTTTTTG	NM_007125.3-6148s1c1	1	UTY	NM_007125.3	7404	9606	ubiquitously transcribed tetratricopeptide repeat gene, Y-linked
TRCN0000108116	CSTGLY 05291221MN 10of25	A	9	CCGGGCGAGCAAATAGAGATAATTTCTCGAGAAATTATCTCTATTTGCTCGCTTTTTG	NM_007125.3-2298s1c1	1	UTY	NM_007125.3,NM_182659.1,NM_182660.1	7404	9606	ubiquitously transcribed tetratricopeptide repeat gene, Y-linked
TRCN0000108117	CSTGLY 05291221MN 10of25	A	10	CCGGGCAGTAATTGTATAGCAGGAACTCGAGTTCCTGCTATACAATTACTGCTTTTTG	NM_007125.3-2633s1c1	1	UTY	NM_007125.3,NM_182659.1,NM_182660.1	7404	9606	ubiquitously transcribed tetratricopeptide repeat gene, Y-linked
TRCN0000108119	CSTGLY 05291221MN 10of25	A	11	CCGGCTGGGCATGAATACAGTACAACTCGAGTTGTACTGTATTCATGCCCAGTTTTTG	NM_007125.3-4225s1c1	1	UTY	NM_007125.3,NM_182659.1	7404	9606	ubiquitously transcribed tetratricopeptide repeat gene, Y-linked
TRCN0000108118	CSTGLY 05291221MN 10of25	A	12	CCGGCCTGGAATGTTGGTCCACTTACTCGAGTAAGTGGACCAACATTCCAGGTTTTTG	NM_007125.3-4559s1c1	1	UTY	NM_007125.3,NM_182659.1	7404	9606	ubiquitously transcribed tetratricopeptide repeat gene, Y-linked
TRCN0000280911	CSTGLY 05291221MN 10of25	B	1	CCGGCGAGCCACTGAAGGAATACTACTCGAGTAGTATTCCTTCAGTGGCTCGTTTTTG	NM_007144.2-840s21c1	2	PCGF2	NM_007144.2	7703	9606	polycomb group ring finger 2	Yes	A549
TRCN0000280853	CSTGLY 05291221MN 10of25	B	2	CCGGGCTGAGCATCAGGTCTGACAACTCGAGTTGTCAGACCTGATGCTCAGCTTTTTG	NM_007144.2-441s21c1	2	PCGF2	NM_007144.2	7703	9606	polycomb group ring finger 2	Yes	A549
TRCN0000022031	CSTGLY 05291221MN 10of25	B	3	CCGGGCTGAGCATCAGGTCTGACAACTCGAGTTGTCAGACCTGATGCTCAGCTTTTT	NM_007144.2-441s1c1	1	PCGF2	NM_007144.2	7703	9606	polycomb group ring finger 2	Yes	A549
TRCN0000013038	CSTGLY 05291221MN 10of25	B	4	CCGGCCGATCTGCAATCCTTATTAACTCGAGTTAATAAGGATTGCAGATCGGTTTTT	NM_007153.1-2061s1c1	1	ZNF208	NM_007153.3	7757	9606	zinc finger protein 208
TRCN0000013039	CSTGLY 05291221MN 10of25	B	5	CCGGCCCTTATTACACATAAGGCAACTCGAGTTGCCTTATGTGTAATAAGGGTTTTT	NM_007153.1-980s1c1	1	ZNF208	NM_007153.3	7757	9606	zinc finger protein 208
TRCN0000013040	CSTGLY 05291221MN 10of25	B	6	CCGGCCCAGTTATATGTTCTCATTTCTCGAGAAATGAGAACATATAACTGGGTTTTT	NM_007153.1-222s1c1	1	ZNF208	NM_007153.3	7757	9606	zinc finger protein 208
TRCN0000013041	CSTGLY 05291221MN 10of25	B	7	CCGGGTGGTCCTCAACCCTTAGTTACTCGAGTAACTAAGGGTTGAGGACCACTTTTT	NM_007153.1-3069s1c1	1	ZNF208	NM_007153.3	7757	9606	zinc finger protein 208
TRCN0000013042	CSTGLY 05291221MN 10of25	B	8	CCGGCAACTGGTCATCAAACCTTATCTCGAGATAAGGTTTGATGACCAGTTGTTTTT	NM_007153.1-2646s1c1	1	ZNF208	NM_007153.3	7757	9606	zinc finger protein 208
TRCN0000293281	CSTGLY 05291221MN 10of25	B	9	CCGGACTCAAGGTTCTCGGAAATTTCTCGAGAAATTTCCGAGAACCTTGAGTTTTTTG	NM_007192.3-3952s21c1	2	SUPT16H	NM_007192.3	11198	9606	suppressor of Ty 16 homolog (S. cerevisiae)	Yes	A549
TRCN0000293349	CSTGLY 05291221MN 10of25	B	10	CCGGTCAGAATGCTTTCCGAATTATCTCGAGATAATTCGGAAAGCATTCTGATTTTTG	NM_007192.3-2193s21c1	2	SUPT16H	NM_007192.3	11198	9606	suppressor of Ty 16 homolog (S. cerevisiae)	Yes	A549
TRCN0000293350	CSTGLY 05291221MN 10of25	B	11	CCGGTGAGCAGATGGAACGAGAAATCTCGAGATTTCTCGTTCCATCTGCTCATTTTTG	NM_007192.3-2634s21c1	2	SUPT16H	NM_007192.3	11198	9606	suppressor of Ty 16 homolog (S. cerevisiae)	Yes	A549
TRCN0000033694	CSTGLY 05291221MN 10of25	B	12	CCGGGCACCTACAAAGGAGCACAAACTCGAGTTTGTGCTCCTTTGTAGGTGCTTTTTG	NM_007212.2-1220s1c1	1	RNF2	NM_007212.3	6045	9606	ring finger protein 2
TRCN0000033695	CSTGLY 05291221MN 10of25	C	1	CCGGCCTAGTAACAAACGGACCAAACTCGAGTTTGGTCCGTTTGTTACTAGGTTTTTG	NM_007212.2-806s1c1	1	RNF2	NM_007212.3	6045	9606	ring finger protein 2
TRCN0000033696	CSTGLY 05291221MN 10of25	C	2	CCGGCGAAGTCTACACAGTGAATTACTCGAGTAATTCACTGTGTAGACTTCGTTTTTG	NM_007212.2-359s1c1	1	RNF2	NM_007212.3	6045	9606	ring finger protein 2	Yes	A3
TRCN0000033697	CSTGLY 05291221MN 10of25	C	3	CCGGGCCAGGATCAACAAGCACAATCTCGAGATTGTGCTTGTTGATCCTGGCTTTTTG	NM_007212.2-617s1c1	1	RNF2	NM_007212.3	6045	9606	ring finger protein 2	Yes	A3
TRCN0000033698	CSTGLY 05291221MN 10of25	C	4	CCGGGCTGTGAGGTTAGCTTTAGAACTCGAGTTCTAAAGCTAACCTCACAGCTTTTTG	NM_007212.2-1022s1c1	1	RNF2	NM_007212.3	6045	9606	ring finger protein 2
TRCN0000015963	CSTGLY 05291221MN 10of25	C	5	CCGGCCCAAGTTACTGCCTTATGATCTCGAGATCATAAGGCAGTAACTTGGGTTTTT	NM_007237.2-831s1c1	1	SP140	NM_007237.4	11262	9606	SP140 nuclear body protein
TRCN0000015964	CSTGLY 05291221MN 10of25	C	6	CCGGCCTCTCCAAATGAATAATGTACTCGAGTACATTATTCATTTGGAGAGGTTTTT	NM_007237.2-540s1c1	1	SP140	NM_007237.4	11262	9606	SP140 nuclear body protein
TRCN0000015965	CSTGLY 05291221MN 10of25	C	7	CCGGGCAGCAAGGAATCTTGGTGAACTCGAGTTCACCAAGATTCCTTGCTGCTTTTT	NM_007237.2-1934s1c1	1	SP140	NM_007237.4	11262	9606	SP140 nuclear body protein
TRCN0000015966	CSTGLY 05291221MN 10of25	C	8	CCGGCGGAGCAATCAGCATATGAAACTCGAGTTTCATATGCTGATTGCTCCGTTTTT	NM_007237.2-1447s1c1	1	SP140	NM_007237.4	11262	9606	SP140 nuclear body protein
TRCN0000015967	CSTGLY 05291221MN 10of25	C	9	CCGGCCCAGTGACAAGAGTGATGTACTCGAGTACATCACTCTTGTCACTGGGTTTTT	NM_007237.2-383s1c1	1	SP140	NM_001005176.2,NM_007237.4	11262	9606	SP140 nuclear body protein
TRCN0000015804	CSTGLY 05291221MN 10of25	C	10	CCGGGCGTTAATGAAACTGGATCTACTCGAGTAGATCCAGTTTCATTAACGCTTTTT	NM_007249.3-953s1c1	1	KLF12	NM_007249.4	11278	9606	Kruppel-like factor 12	Yes	MCH58
TRCN0000230480	CSTGLY 05291221MN 10of25	C	11	CCGGGCCAGTGGACTTGTCAATAAACTCGAGTTTATTGACAAGTCCACTGGCTTTTTG	NM_007249.4-462s21c1	2	KLF12	NM_007249.4	11278	9606	Kruppel-like factor 12	Yes	MCH58
TRCN0000230481	CSTGLY 05291221MN 10of25	C	12	CCGGGTGACCTTAGATAGCGTTAATCTCGAGATTAACGCTATCTAAGGTCACTTTTTG	NM_007249.4-964s21c1	2	KLF12	NM_007249.4	11278	9606	Kruppel-like factor 12	Yes	MCH58
TRCN0000021916	CSTGLY 05291221MN 10of25	D	1	CCGGCGACGTGTAGTGAATGGGAAACTCGAGTTTCCCATTCACTACACGTCGTTTTT	NM_007276.3-223s1c1	1	CBX3	NM_007276.3,NM_016587.2	11335	9606	chromobox homolog 3 (HP1 gamma homolog, Drosophila)	Yes	293T/17
TRCN0000021917	CSTGLY 05291221MN 10of25	D	2	CCGGGCGTTTCTTAACTCTCAGAAACTCGAGTTTCTGAGAGTTAAGAAACGCTTTTT	NM_007276.3-334s1c1	1	CBX3	NM_007276.3,NM_016587.2	11335	9606	chromobox homolog 3 (HP1 gamma homolog, Drosophila)	Yes	293T/17
TRCN0000352909	CSTGLY 05291221MN 10of25	D	3	CCGGCTGGCGAAAGAGGCAAATATGCTCGAGCATATTTGCCTCTTTCGCCAGTTTTTG	NM_007276.3-565s21c1	2	CBX3	NM_007276.3,NM_016587.2	11335	9606	chromobox homolog 3 (HP1 gamma homolog, Drosophila)	Yes	293T/17
TRCN0000274183	CSTGLY 05291221MN 10of25	D	4	CCGGCCCAGAAAGAGCTTGGATATTCTCGAGAATATCCAAGCTCTTTCTGGGTTTTTG	NM_007331.1-1304s21c1	2	WHSC1	NM_001042424.2,NM_007331.1,NM_133330.2,NM_133331.2,NM_133334.2,NM_133335.3	7468	9606	Wolf-Hirschhorn syndrome candidate 1	Yes	MCF7
TRCN0000274182	CSTGLY 05291221MN 10of25	D	5	CCGGCGGAAAGCCAAGTTCACCTTTCTCGAGAAAGGTGAACTTGGCTTTCCGTTTTTG	NM_007331.1-1512s21c1	2	WHSC1	NM_001042424.2,NM_007331.1,NM_133330.2,NM_133331.2,NM_133334.2,NM_133335.3	7468	9606	Wolf-Hirschhorn syndrome candidate 1	Yes	MCF7
TRCN0000019818	CSTGLY 05291221MN 10of25	D	6	CCGGCCCAGAAAGAGCTTGGATATTCTCGAGAATATCCAAGCTCTTTCTGGGTTTTT	NM_007331.1-1304s1c1	1	WHSC1	NM_001042424.2,NM_007331.1,NM_133330.2,NM_133331.2,NM_133334.2,NM_133335.3	7468	9606	Wolf-Hirschhorn syndrome candidate 1	Yes	MCF7
TRCN0000107680	CSTGLY 05291221MN 10of25	D	7	CCGGCCTGTCAATGTTATGGATATTCTCGAGAATATCCATAACATTGACAGGTTTTTG	NM_007358.1-2180s1c1	1	MTF2	NM_001164391.1,NM_001164392.1,NM_001164393.1,NM_007358.3	22823	9606	metal response element binding transcription factor 2
TRCN0000107682	CSTGLY 05291221MN 10of25	D	8	CCGGGCACTTAAGAAAGGACCAAATCTCGAGATTTGGTCCTTTCTTAAGTGCTTTTTG	NM_007358.1-736s1c1	1	MTF2	NM_001164391.1,NM_001164392.1,NM_001164393.1,NM_007358.3	22823	9606	metal response element binding transcription factor 2
TRCN0000303973	CSTGLY 05291221MN 10of25	D	9	CCGGCCATTACAGTGGGTAGATATACTCGAGTATATCTACCCACTGTAATGGTTTTTG	NM_007358.3-1079s21c1	2	MTF2	NM_001164391.1,NM_001164392.1,NM_001164393.1,NM_007358.3	22823	9606	metal response element binding transcription factor 2	Yes	A549
TRCN0000303915	CSTGLY 05291221MN 10of25	D	10	CCGGTCCCAATGAAATGGTTATATGCTCGAGCATATAACCATTTCATTGGGATTTTTG	NM_007358.3-637s21c1	2	MTF2	NM_001164391.1,NM_001164392.1,NM_001164393.1,NM_007358.3	22823	9606	metal response element binding transcription factor 2	Yes	A549
TRCN0000107681	CSTGLY 05291221MN 10of25	D	11	CCGGCGTCTAGCATTTCCAGGCATTCTCGAGAATGCCTGGAAATGCTAGACGTTTTTG	NM_007358.1-1643s1c1	1	MTF2	NM_001164391.1,NM_001164392.1,NM_001164393.1,NM_007358.3	22823	9606	metal response element binding transcription factor 2
TRCN0000021374	CSTGLY 05291221MN 10of25	D	12	CCGGCCAAGGAAATGTCTCGGATATCTCGAGATATCCGAGACATTTCCTTGGTTTTT	NM_007371.2-2689s1c1	1	BRD3	NM_007371.3	8019	9606	bromodomain containing 3	Yes	A549
TRCN0000021376	CSTGLY 05291221MN 10of25	E	1	CCGGGCTGATGTTCTCGAATTGCTACTCGAGTAGCAATTCGAGAACATCAGCTTTTT	NM_007371.2-1282s1c1	1	BRD3	NM_007371.3	8019	9606	bromodomain containing 3	Yes	A3
TRCN0000021378	CSTGLY 05291221MN 10of25	E	2	CCGGGAGATATGTCAAGTCTTGTTTCTCGAGAAACAAGACTTGACATATCTCTTTTT	NM_007371.2-2029s1c1	1	BRD3	NM_007371.3	8019	9606	bromodomain containing 3	Yes	A3
TRCN0000013153	CSTGLY 05291221MN 10of25	E	3	CCGGGCAGGCTGTTACTGGCTAAATCTCGAGATTTAGCCAGTAACAGCCTGCTTTTT	NM_012074.1-1072s1c1	1	DPF3	noHits	8110	9606	D4, zinc and double PHD fingers, family 3
TRCN0000013154	CSTGLY 05291221MN 10of25	E	4	CCGGAGAGGATATTCCCAAGCGAAACTCGAGTTTCGCTTGGGAATATCCTCTTTTTT	NM_012074.1-499s1c1	1	DPF3	NM_012074.3	8110	9606	D4, zinc and double PHD fingers, family 3
TRCN0000013155	CSTGLY 05291221MN 10of25	E	5	CCGGCCGTGATAGATGCTAAGGAGTCTCGAGACTCCTTAGCATCTATCACGGTTTTT	NM_012074.1-588s1c1	1	DPF3	noHits	8110	9606	D4, zinc and double PHD fingers, family 3
TRCN0000013156	CSTGLY 05291221MN 10of25	E	6	CCGGCCGGAGTTACAACTCACGGCTCTCGAGAGCCGTGAGTTGTAACTCCGGTTTTT	NM_012074.1-85s1c1	1	DPF3	NM_012074.3	8110	9606	D4, zinc and double PHD fingers, family 3
TRCN0000013157	CSTGLY 05291221MN 10of25	E	7	CCGGCTGGCGCAAGAAGAGACGATTCTCGAGAATCGTCTCTTCTTGCGCCAGTTTTT	NM_012074.1-247s1c1	1	DPF3	NM_012074.3	8110	9606	D4, zinc and double PHD fingers, family 3	Yes	A3
TRCN0000344704	CSTGLY 05291221MN 10of25	E	8	CCGGGAGAGAGCAGAGCAATGATATCTCGAGATATCATTGCTCTGCTCTCTCTTTTTG	NM_012117.2-484s21c1	2	CBX5	NM_001127321.1,NM_001127322.1,NM_012117.2	23468	9606	chromobox homolog 5 (HP1 alpha homolog, Drosophila)	Yes	293T/17
TRCN0000344645	CSTGLY 05291221MN 10of25	E	9	CCGGCCACAAATTGTGATAGCATTTCTCGAGAAATGCTATCACAATTTGTGGTTTTTG	NM_012117.2-647s21c1	2	CBX5	NM_001127321.1,NM_001127322.1,NM_012117.2	23468	9606	chromobox homolog 5 (HP1 alpha homolog, Drosophila)	Yes	293T/17
TRCN0000379990	CSTGLY 05291221MN 10of25	E	10	GTACCGGTAACAAGAGGAAATCCAATTTCTCGAGAAATTGGATTTCCTCTTGTTATTTTTTG	NM_012117.2-427s21c1	2	CBX5	NM_001127321.1,NM_001127322.1,NM_012117.2	23468	9606	chromobox homolog 5 (HP1 alpha homolog, Drosophila)	Yes	293T/17
TRCN0000147446	CSTGLY 05291221MN 10of25	E	11	CCGGGTCTAGAAGAAGTCTGTGTATCTCGAGATACACAGACTTCTTCTAGACTTTTTTG	NM_012124.1-596s1c1	1	CHORDC1	NM_001144073.1,NM_012124.2	26973	9606	cysteine and histidine-rich domain (CHORD)-containing 1	Yes	A549
TRCN0000147689	CSTGLY 05291221MN 10of25	E	12	CCGGGAGTAGAAGCAAATAGCACATCTCGAGATGTGCTATTTGCTTCTACTCTTTTTTG	NM_012124.1-851s1c1	1	CHORDC1	NM_001144073.1,NM_012124.2	26973	9606	cysteine and histidine-rich domain (CHORD)-containing 1	Yes	A549
TRCN0000280595	CSTGLY 05291221MN 10of25	F	1	CCGGGAGTAGAAGCAAATAGCACATCTCGAGATGTGCTATTTGCTTCTACTCTTTTTG	NM_012124.1-851s21c1	2	CHORDC1	NM_001144073.1,NM_012124.2	26973	9606	cysteine and histidine-rich domain (CHORD)-containing 1	Yes	A549
TRCN0000004303	CSTGLY 05291221MN 10of25	F	2	CCGGGAGTGCTAGAAGACAATGATACTCGAGTATCATTGTCTTCTAGCACTCTTTTT	NM_012167.x-1907s1c1	1	FBXO11	NM_012167.1,NM_018693.2,NM_025133.3	80204	9606	F-box protein 11	Yes	A549
TRCN0000273428	CSTGLY 05291221MN 10of25	F	3	CCGGGTAAATTGTAGCCCTATTATTCTCGAGAATAATAGGGCTACAATTTACTTTTTG	NM_012167.1-1057s21c1	2	FBXO11	NM_012167.1,NM_018693.2,NM_025133.3	80204	9606	F-box protein 11	Yes	A549
TRCN0000273371	CSTGLY 05291221MN 10of25	F	4	CCGGGAGTGCTAGAAGACAATGATACTCGAGTATCATTGTCTTCTAGCACTCTTTTTG	NM_012167.1-1907s21c1	2	FBXO11	NM_012167.1,NM_018693.2,NM_025133.3	80204	9606	F-box protein 11	Yes	A549
TRCN0000035485	CSTGLY 05291221MN 10of25	F	5	CCGGAGCCTGCTGGAGACACAATATCTCGAGATATTGTGTCTCCAGCAGGCTTTTTTG	NM_012191.2-926s1c1	1	NAT6	NM_012191.2	24142	9606	N-acetyltransferase 6 (GCN5-related)	Yes	293T/17
TRCN0000035486	CSTGLY 05291221MN 10of25	F	6	CCGGTGTGCTGACCTCATCAATGATCTCGAGATCATTGATGAGGTCAGCACATTTTTG	NM_012191.2-356s1c1	1	NAT6	NM_012191.2	24142	9606	N-acetyltransferase 6 (GCN5-related)	Yes	293T/17
TRCN0000271472	CSTGLY 05291221MN 10of25	F	7	CCGGGCTTACCCTGGATCCTGAACACTCGAGTGTTCAGGATCCAGGGTAAGCTTTTTG	NM_012191.2-253s21c1	2	NAT6	NM_012191.2	24142	9606	N-acetyltransferase 6 (GCN5-related)	Yes	293T/17
TRCN0000013399	CSTGLY 05291221MN 10of25	F	8	CCGGGCCAGTCTTAGGAGAAGTGTACTCGAGTACACTTCTCCTAAGACTGGCTTTTT	NM_012204.1-2319s1c1	1	GTF3C4	noHits	9329	9606	general transcription factor IIIC, polypeptide 4, 90kDa	Yes	A549
TRCN0000013400	CSTGLY 05291221MN 10of25	F	9	CCGGCCATCTCTTCATGCAACACAACTCGAGTTGTGTTGCATGAAGAGATGGTTTTT	NM_012204.1-1148s1c1	1	GTF3C4	NM_012204.2	9329	9606	general transcription factor IIIC, polypeptide 4, 90kDa	Yes	A3
TRCN0000013402	CSTGLY 05291221MN 10of25	F	10	CCGGCCTGCCAGAGTTTGATATATACTCGAGTATATATCAAACTCTGGCAGGTTTTT	NM_012204.1-2588s1c1	1	GTF3C4	NM_012204.2	9329	9606	general transcription factor IIIC, polypeptide 4, 90kDa	Yes	A549
TRCN0000230071	CSTGLY 05291221MN 10of25	F	11	CCGGACAGCGGATGCGGAGATTAAACTCGAGTTTAATCTCCGCATCCGCTGTTTTTTG	NM_012231.3-5405s21c1	2	PRDM2	NM_001007257.2,NM_012231.4,NM_015866.4	7799	9606	PR domain containing 2, with ZNF domain	Yes	MCH58
TRCN0000218082	CSTGLY 05291221MN 10of25	F	12	GTACCGGGTCACATGCATATCCATATATCTCGAGATATATGGATATGCATGTGACTTTTTTG	NM_012231.3-1986s21c1	2	PRDM2	NM_001007257.2,NM_012231.4,NM_015866.4	7799	9606	PR domain containing 2, with ZNF domain	Yes	MCH58
TRCN0000218523	CSTGLY 05291221MN 10of25	G	1	GTACCGGTTCAAGAGTGAGCTATCAAACCTCGAGGTTTGATAGCTCACTCTTGAATTTTTTG	NM_012231.3-7143s21c1	2	PRDM2	NM_001135610.1,NM_012231.4	7799	9606	PR domain containing 2, with ZNF domain	Yes	MCH58
TRCN0000021810	CSTGLY 05291221MN 10of25	G	2	CCGGGCCTGTATCGACTGTGCTTATCTCGAGATAAGCACAGTCGATACAGGCTTTTT	NM_012236.1-1541s1c1	1	SCMH1	NM_001031694.2,NM_001172218.1,NM_001172219.1,NM_001172220.1,NM_001172221.1,NM_001172222.1,NM_012236.3	22955	9606	sex comb on midleg homolog 1 (Drosophila)	Yes	MCH58
TRCN0000021811	CSTGLY 05291221MN 10of25	G	3	CCGGCCTCTTGGATTTCGGCTGAATCTCGAGATTCAGCCGAAATCCAAGAGGTTTTT	NM_012236.1-719s1c1	1	SCMH1	NM_001031694.2,NM_001172218.1,NM_001172219.1,NM_001172220.1,NM_001172221.1,NM_012236.3	22955	9606	sex comb on midleg homolog 1 (Drosophila)	Yes	MCH58
TRCN0000021812	CSTGLY 05291221MN 10of25	G	4	CCGGGTCGAGGATGTGATGCAGTTTCTCGAGAAACTGCATCACATCCTCGACTTTTT	NM_012236.1-2060s1c1	1	SCMH1	NM_001031694.2,NM_001172218.1,NM_001172219.1,NM_001172220.1,NM_001172221.1,NM_001172222.1,NM_012236.3	22955	9606	sex comb on midleg homolog 1 (Drosophila)	Yes	A3
TRCN0000040218	CSTGLY 05291221MN 10of25	G	5	CCGGCCTGTGGCTAAGTAAACCATACTCGAGTATGGTTTACTTAGCCACAGGTTTTTG	NM_012237.2-1739s1c1	1	SIRT2	NM_012237.2,NM_030593.1	22933	9606	sirtuin (silent mating type information regulation 2 homolog) 2 (S. cerevisiae)	Yes	A549
TRCN0000040220	CSTGLY 05291221MN 10of25	G	6	CCGGCCTGCTCATCAACAAGGAGAACTCGAGTTCTCCTTGTTGATGAGCAGGTTTTTG	NM_012237.2-1046s1c1	1	SIRT2	NM_012237.2,NM_030593.1	22933	9606	sirtuin (silent mating type information regulation 2 homolog) 2 (S. cerevisiae)	Yes	A549
TRCN0000040221	CSTGLY 05291221MN 10of25	G	7	CCGGGCCAACCATCTGTCACTACTTCTCGAGAAGTAGTGACAGATGGTTGGCTTTTTG	NM_012237.2-632s1c1	1	SIRT2	NM_012237.2,NM_030593.1	22933	9606	sirtuin (silent mating type information regulation 2 homolog) 2 (S. cerevisiae)	Yes	A549
TRCN0000229630	CSTGLY 05291221MN 10of25	G	8	CCGGCAGGTCAAGGGATGGTATTTACTCGAGTAAATACCATCCCTTGACCTGTTTTTG	NM_012238.3-872s21c1	2	SIRT1	NM_001142498.1,NM_012238.4	23411	9606	sirtuin (silent mating type information regulation 2 homolog) 1 (S. cerevisiae)	Yes	MCH58
TRCN0000218734	CSTGLY 05291221MN 10of25	G	9	GTACCGGCATGAAGTGCCTCAGATATTACTCGAGTAATATCTGAGGCACTTCATGTTTTTTG	NM_012238.3-1422s21c1	2	SIRT1	NM_001142498.1,NM_012238.4	23411	9606	sirtuin (silent mating type information regulation 2 homolog) 1 (S. cerevisiae)	Yes	MCH58
TRCN0000018983	CSTGLY 05291221MN 10of25	G	10	CCGGGCGGCTTGATGGTAATCAGTACTCGAGTACTGATTACCATCAAGCCGCTTTTT	NM_012238.3-1958s1c1	1	SIRT1	NM_001142498.1,NM_012238.4	23411	9606	sirtuin (silent mating type information regulation 2 homolog) 1 (S. cerevisiae)	Yes	A3
TRCN0000038889	CSTGLY 05291221MN 10of25	G	11	CCGGCCCAACGTCACTCACTACTTTCTCGAGAAAGTAGTGAGTGACGTTGGGTTTTTG	NM_012239.3-718s1c1	1	SIRT3	NM_001017524.2,NM_012239.5	23410	9606	sirtuin (silent mating type information regulation 2 homolog) 3 (S. cerevisiae)	Yes	A549
TRCN0000038890	CSTGLY 05291221MN 10of25	G	12	CCGGGCGGCTCTACACGCAGAACATCTCGAGATGTTCTGCGTGTAGAGCCGCTTTTTG	NM_012239.3-771s1c1	1	SIRT3	NM_001017524.2,NM_012239.5	23410	9606	sirtuin (silent mating type information regulation 2 homolog) 3 (S. cerevisiae)	Yes	A549
TRCN0000038892	CSTGLY 05291221MN 10of25	H	1	CCGGGTGGGTGCTTCAAGTGTTGTTCTCGAGAACAACACTTGAAGCACCCACTTTTTG	NM_012239.3-418s1c1	1	SIRT3	NM_001017524.2,NM_012239.5	23410	9606	sirtuin (silent mating type information regulation 2 homolog) 3 (S. cerevisiae)	Yes	A549
TRCN0000018944	CSTGLY 05291221MN 10of25	H	2	CCGGCCCGATTGCAATACTGAACATCTCGAGATGTTCAGTATTGCAATCGGGTTTTT	NM_012240.1-860s1c1	1	SIRT4	NM_012240.1	23409	9606	sirtuin (silent mating type information regulation 2 homolog) 4 (S. cerevisiae)
TRCN0000018945	CSTGLY 05291221MN 10of25	H	3	CCGGCCGTGCTCGAAAGCCTCCATTCTCGAGAATGGAGGCTTTCGAGCACGGTTTTT	NM_012240.1-87s1c1	1	SIRT4	NM_012240.1	23409	9606	sirtuin (silent mating type information regulation 2 homolog) 4 (S. cerevisiae)
TRCN0000018946	CSTGLY 05291221MN 10of25	H	4	CCGGGAACCCTGACAAGGTTGATTTCTCGAGAAATCAACCTTGTCAGGGTTCTTTTT	NM_012240.1-734s1c1	1	SIRT4	NM_012240.1	23409	9606	sirtuin (silent mating type information regulation 2 homolog) 4 (S. cerevisiae)
TRCN0000018947	CSTGLY 05291221MN 10of25	H	5	CCGGGCGCTTCATCACCCTTTCCAACTCGAGTTGGAAAGGGTGATGAAGCGCTTTTT	NM_012240.1-164s1c1	1	SIRT4	NM_012240.1	23409	9606	sirtuin (silent mating type information regulation 2 homolog) 4 (S. cerevisiae)
TRCN0000018948	CSTGLY 05291221MN 10of25	H	6	CCGGCCAGCGGTACTGGGCGAGAAACTCGAGTTTCTCGCCCAGTACCGCTGGTTTTT	NM_012240.1-326s1c1	1	SIRT4	NM_012240.1	23409	9606	sirtuin (silent mating type information regulation 2 homolog) 4 (S. cerevisiae)
TRCN0000018546	CSTGLY 05291221MN 10of25	H	7	CCGGCGTCCACACGAAACCAGATTTCTCGAGAAATCTGGTTTCGTGTGGACGTTTTT	NM_012241.2-364s1c1	1	SIRT5	NM_012241.3,NM_031244.2	23408	9606	sirtuin (silent mating type information regulation 2 homolog) 5 (S. cerevisiae)	Yes	293T/17
TRCN0000018547	CSTGLY 05291221MN 10of25	H	8	CCGGGAGCTGGTGTTAGTGCAGAAACTCGAGTTTCTGCACTAACACCAGCTCTTTTT	NM_012241.2-469s1c1	1	SIRT5	NM_012241.3,NM_031244.2	23408	9606	sirtuin (silent mating type information regulation 2 homolog) 5 (S. cerevisiae)	Yes	293T/17
TRCN0000232660	CSTGLY 05291221MN 10of25	H	9	CCGGGAGATCCATGGTAGCTTATTTCTCGAGAAATAAGCTACCATGGATCTCTTTTTG	NM_012241.2-762s21c1	2	SIRT5	NM_012241.3,NM_031244.2	23408	9606	sirtuin (silent mating type information regulation 2 homolog) 5 (S. cerevisiae)	Yes	293T/17
TRCN0000229983	CSTGLY 05291221MN 10of25	H	10	CCGGTGAAGAACAGAAACGTTTAAACTCGAGTTTAAACGTTTCTGTTCTTCATTTTTG	NM_012257.3-1659s21c1	2	HBP1	NM_012257.3	26959	9606	HMG-box transcription factor 1	Yes	A549
TRCN0000218139	CSTGLY 05291221MN 10of25	H	11	GTACCGGATTCGTGTGACCATAAGATACCTCGAGGTATCTTATGGTCACACGAATTTTTTTG	NM_012257.3-1826s21c1	2	HBP1	NM_012257.3	26959	9606	HMG-box transcription factor 1	Yes	A549
TRCN0000218242	CSTGLY 05291221MN 10of25	H	12	GTACCGGAGTTCATATTGGCGATGTATGCTCGAGCATACATCGCCAATATGAACTTTTTTTG	NM_012257.3-1167s21c1	2	HBP1	NM_012257.3	26959	9606	HMG-box transcription factor 1	Yes	A549
TRCN0000003032	CSTGLY 05291221MN 11of25	A	1	CCGGGCCCTATGACTCTCTTGGTTACTCGAGTAACCAAGAGAGTCATAGGGCTTTTT	NM_012271.x-5481s1c1	1	SETD2	NM_014159.6	29072	9606	SET domain containing 2	Yes	MCH58
TRCN0000107305	CSTGLY 05291221MN 11of25	A	2	CCGGGCATTCTATCTTTGCTCAAATCTCGAGATTTGAGCAAAGATAGAATGCTTTTTG	NM_012286.1-1644s1c1	1	MORF4L2	NM_001142418.1,NM_001142419.1,NM_001142420.1,NM_001142421.1,NM_001142422.1,NM_001142423.1,NM_001142424.1,NM_001142425.1,NM_001142426.1,NM_001142427.1,NM_001142428.1,NM_001142429.1,NM_001142430.1,NM_001142431.1,NM_001142432.1,NM_012286.2	9643	9606	mortality factor 4 like 2	Yes	A549
TRCN0000107307	CSTGLY 05291221MN 11of25	A	3	CCGGGCACCACACCTACTGAGATTACTCGAGTAATCTCAGTAGGTGTGGTGCTTTTTG	NM_012286.1-978s1c1	1	MORF4L2	NM_001142418.1,NM_001142419.1,NM_001142420.1,NM_001142421.1,NM_001142422.1,NM_001142423.1,NM_001142424.1,NM_001142425.1,NM_001142426.1,NM_001142427.1,NM_001142428.1,NM_001142429.1,NM_001142430.1,NM_001142431.1,NM_001142432.1,NM_012286.2	9643	9606	mortality factor 4 like 2	Yes	A549
TRCN0000107308	CSTGLY 05291221MN 11of25	A	4	CCGGTGTTGGGCTATTTGCATGATTCTCGAGAATCATGCAAATAGCCCAACATTTTTG	NM_012286.1-1060s1c1	1	MORF4L2	NM_001142418.1,NM_001142419.1,NM_001142420.1,NM_001142421.1,NM_001142422.1,NM_001142423.1,NM_001142424.1,NM_001142425.1,NM_001142426.1,NM_001142427.1,NM_001142428.1,NM_001142429.1,NM_001142430.1,NM_001142431.1,NM_001142432.1,NM_012286.2	9643	9606	mortality factor 4 like 2	Yes	A549
TRCN0000359598	CSTGLY 05291221MN 11of25	A	5	CCGGGCTTACTCCACCGGCTGATAACTCGAGTTATCAGCCGGTGGAGTAAGCTTTTTG	NM_012308.2-3930s21c1	2	KDM2A	NM_012308.2,NR_027473.1	22992	9606	lysine (K)-specific demethylase 2A	Yes	A549
TRCN0000359651	CSTGLY 05291221MN 11of25	A	6	CCGGTTCTGATGGACTCGGAATAAACTCGAGTTTATTCCGAGTCCATCAGAATTTTTG	NM_012308.2-1104s21c1	2	KDM2A	NM_012308.2,NR_027473.1	22992	9606	lysine (K)-specific demethylase 2A	Yes	A549
TRCN0000359579	CSTGLY 05291221MN 11of25	A	7	CCGGATGCCACGCTTCGCCTCATAACTCGAGTTATGAGGCGAAGCGTGGCATTTTTTG	NM_012308.2-4022s21c1	2	KDM2A	NM_012308.2,NR_027473.1	22992	9606	lysine (K)-specific demethylase 2A	Yes	A549
TRCN0000019360	CSTGLY 05291221MN 11of25	A	8	CCGGCCCTTGTAGAAACAATATGAACTCGAGTTCATATTGTTTCTACAAGGGTTTTT	NM_012330.1-3969s1c1	1	MYST4		23522	9606	MYST histone acetyltransferase (monocytic leukemia) 4	Yes	HeLa
TRCN0000019361	CSTGLY 05291221MN 11of25	A	9	CCGGCCCAAACGTATGCGTCGTAAACTCGAGTTTACGACGCATACGTTTGGGTTTTT	NM_012330.1-2017s1c1	1	MYST4		23522	9606	MYST histone acetyltransferase (monocytic leukemia) 4	Yes	HeLa
TRCN0000019362	CSTGLY 05291221MN 11of25	A	10	CCGGGCACGGACTTTAACGATGCAACTCGAGTTGCATCGTTAAAGTCCGTGCTTTTT	NM_012330.1-6181s1c1	1	MYST4		23522	9606	MYST histone acetyltransferase (monocytic leukemia) 4	Yes	HeLa
TRCN0000330010	CSTGLY 05291221MN 11of25	A	11	CCGGCATCCACCCTAACTCTATAAACTCGAGTTTATAGAGTTAGGGTGGATGTTTTTG	NM_012406.3-809s21c1	2	PRDM4	NM_012406.3	11108	9606	PR domain containing 4	Yes	A549
TRCN0000330009	CSTGLY 05291221MN 11of25	A	12	CCGGCACTTAAAGAAGCATCTCAATCTCGAGATTGAGATGCTTCTTTAAGTGTTTTTG	NM_012406.3-2583s21c1	2	PRDM4	NM_012406.3	11108	9606	PR domain containing 4	Yes	A549
TRCN0000329957	CSTGLY 05291221MN 11of25	B	1	CCGGCGAGATTATGCTCAACAGATTCTCGAGAATCTGTTGAGCATAATCTCGTTTTTG	NM_012406.3-2025s21c1	2	PRDM4	NM_012406.3	11108	9606	PR domain containing 4	Yes	A549
TRCN0000051308	CSTGLY 05291221MN 11of25	B	2	CCGGCCAGAAATCTAACTCCCTGAACTCGAGTTCAGGGAGTTAGATTTCTGGTTTTTG	NM_012415.2-2669s1c1	1	RAD54B	NM_012415.2	25788	9606	RAD54 homolog B (S. cerevisiae)
TRCN0000051309	CSTGLY 05291221MN 11of25	B	3	CCGGGCAACATTAGATCCACCTCATCTCGAGATGAGGTGGATCTAATGTTGCTTTTTG	NM_012415.2-378s1c1	1	RAD54B	NM_012415.2	25788	9606	RAD54 homolog B (S. cerevisiae)
TRCN0000051310	CSTGLY 05291221MN 11of25	B	4	CCGGCCCTGGATCAAATTAAGAATACTCGAGTATTCTTAATTTGATCCAGGGTTTTTG	NM_012415.2-1345s1c1	1	RAD54B	NM_012415.2	25788	9606	RAD54 homolog B (S. cerevisiae)
TRCN0000051311	CSTGLY 05291221MN 11of25	B	5	CCGGGCTTTATCGAAAGCTGTTAAACTCGAGTTTAACAGCTTTCGATAAAGCTTTTTG	NM_012415.2-1769s1c1	1	RAD54B	NM_012415.2	25788	9606	RAD54 homolog B (S. cerevisiae)
TRCN0000051312	CSTGLY 05291221MN 11of25	B	6	CCGGGCAGATTGTTGATGGCTTTAACTCGAGTTAAAGCCATCAACAATCTGCTTTTTG	NM_012415.2-2198s1c1	1	RAD54B	NM_012415.2	25788	9606	RAD54 homolog B (S. cerevisiae)	Yes	A3
TRCN0000148112	CSTGLY 05291221MN 11of25	B	7	CCGGGCTCAGATGATAACTTCTGTACTCGAGTACAGAAGTTATCATCTGAGCTTTTTTG	NM_012432.2-2831s1c1	1	SETDB1	NM_001145415.1,NM_012432.3	9869	9606	SET domain, bifurcated 1	Yes	A549
TRCN0000276105	CSTGLY 05291221MN 11of25	B	8	CCGGAGTTAGAGACATGGGTAATACCTCGAGGTATTACCCATGTCTCTAACTTTTTTG	NM_012432.2-305s21c1	2	SETDB1	NM_001145415.1,NM_012432.3,NR_026977.1	9869	9606	SET domain, bifurcated 1	Yes	A549
TRCN0000276169	CSTGLY 05291221MN 11of25	B	9	CCGGGCTCAGATGATAACTTCTGTACTCGAGTACAGAAGTTATCATCTGAGCTTTTTG	NM_012432.2-2831s21c1	2	SETDB1	NM_001145415.1,NM_012432.3	9869	9606	SET domain, bifurcated 1	Yes	A549
TRCN0000137596	CSTGLY 05291221MN 11of25	B	10	CCGGCGTGATTTCCTTAGGCCACTTCTCGAGAAGTGGCCTAAGGAAATCACGTTTTTTG	NM_012447.1-2702s1c1	1	STAG3	NM_012447.2	10734	9606	stromal antigen 3	Yes	MCH58
TRCN0000138271	CSTGLY 05291221MN 11of25	B	11	CCGGCCAGCCTTGACTCTTGTCTATCTCGAGATAGACAAGAGTCAAGGCTGGTTTTTTG	NM_012447.1-2477s1c1	1	STAG3	NM_012447.2	10734	9606	stromal antigen 3	Yes	A3
TRCN0000137748	CSTGLY 05291221MN 11of25	B	12	CCGGGCAGGATTTCTGGAGCTTGTTCTCGAGAACAAGCTCCAGAAATCCTGCTTTTTTG	NM_012447.1-629s1c1	1	STAG3	NM_012447.2	10734	9606	stromal antigen 3	Yes	MCH58
TRCN0000038754	CSTGLY 05291221MN 11of25	C	1	CCGGCGCTGTAACAAAGTTCACATTCTCGAGAATGTGAACTTTGTTACAGCGTTTTTG	NM_013240.2-297s1c1	1	N6AMT1	NM_013240.3,NM_182749.2	29104	9606	N-6 adenine-specific DNA methyltransferase 1 (putative)
TRCN0000038755	CSTGLY 05291221MN 11of25	C	2	CCGGCCTTTCACCAAGAGGATTATTCTCGAGAATAATCCTCTTGGTGAAAGGTTTTTG	NM_013240.2-512s1c1	1	N6AMT1	noHits	29104	9606	N-6 adenine-specific DNA methyltransferase 1 (putative)
TRCN0000038756	CSTGLY 05291221MN 11of25	C	3	CCGGGTTGATCTTCTGGTGTTTAATCTCGAGATTAAACACCAGAAGATCAACTTTTTG	NM_013240.2-372s1c1	1	N6AMT1	NM_013240.3	29104	9606	N-6 adenine-specific DNA methyltransferase 1 (putative)
TRCN0000038757	CSTGLY 05291221MN 11of25	C	4	CCGGAGAAACTCTTTCAGTCCTCAACTCGAGTTGAGGACTGAAAGAGTTTCTTTTTTG	NM_013240.2-635s1c1	1	N6AMT1	NM_013240.3,NM_182749.2	29104	9606	N-6 adenine-specific DNA methyltransferase 1 (putative)
TRCN0000038758	CSTGLY 05291221MN 11of25	C	5	CCGGGTTCACATTCAACCAGTTATTCTCGAGAATAACTGGTTGAATGTGAACTTTTTG	NM_013240.2-309s1c1	1	N6AMT1	NM_013240.3,NM_182749.2	29104	9606	N-6 adenine-specific DNA methyltransferase 1 (putative)
TRCN0000151186	CSTGLY 05291221MN 11of25	C	6	CCGGGCAGATAGTTTACTGGATGTTCTCGAGAACATCCAGTAAACTATCTGCTTTTTTG	NM_013263.2-1445s1c1	1	BRD7	NM_013263.2	29117	9606	bromodomain containing 7	Yes	A3
TRCN0000154102	CSTGLY 05291221MN 11of25	C	7	CCGGCCAAGTGATTTCAGCATCCATCTCGAGATGGATGCTGAAATCACTTGGTTTTTTG	NM_013263.2-1385s1c1	1	BRD7	NM_013263.2	29117	9606	bromodomain containing 7
TRCN0000151378	CSTGLY 05291221MN 11of25	C	8	CCGGGCTGAACAAGTGACCAATAATCTCGAGATTATTGGTCACTTGTTCAGCTTTTTTG	NM_013263.2-1823s1c1	1	BRD7	NM_013263.2	29117	9606	bromodomain containing 7
TRCN0000158058	CSTGLY 05291221MN 11of25	C	9	CCGGCGGAGAAGAGTTAAGGAGGATCTCGAGATCCTCCTTAACTCTTCTCCGTTTTTTG	NM_013263.2-311s1c1	1	BRD7	NM_013263.2	29117	9606	bromodomain containing 7	Yes	A3
TRCN0000151543	CSTGLY 05291221MN 11of25	C	10	CCGGGAAGACACTGAAGAACCTAAACTCGAGTTTAGGTTCTTCAGTGTCTTCTTTTTTG	NM_013263.2-1964s1c1	1	BRD7	NM_013263.2	29117	9606	bromodomain containing 7
TRCN0000004352	CSTGLY 05291221MN 11of25	C	11	CCGGCCGCACCAAGGAATGTACCATCTCGAGATGGTACATTCCTTGGTGCGGTTTTT	NM_013282.x-1299s1c1	1	UHRF1	NM_001048201.1,NM_013282.3	29128	9606	ubiquitin-like with PHD and ring finger domains 1	Yes	A549
TRCN0000273315	CSTGLY 05291221MN 11of25	C	12	CCGGATGTGGGATGAGACGGAATTGCTCGAGCAATTCCGTCTCATCCCACATTTTTTG	NM_013282.3-708s21c1	2	UHRF1	NM_001048201.1,NM_013282.3	29128	9606	ubiquitin-like with PHD and ring finger domains 1	Yes	A549
TRCN0000273256	CSTGLY 05291221MN 11of25	D	1	CCGGGCCTTTGATTCGTTCCTTCTTCTCGAGAAGAAGGAACGAATCAAAGGCTTTTTG	NM_013282.3-3485s21c1	2	UHRF1	NM_001048201.1,NM_013282.3	29128	9606	ubiquitin-like with PHD and ring finger domains 1	Yes	A549
TRCN0000019679	CSTGLY 05291221MN 11of25	D	2	CCGGCCAGCGAAATATAGAAGACATCTCGAGATGTCTTCTATATTTCGCTGGTTTTT	NM_013369.2-619s1c1	1	DNMT3L	NM_013369.2,NM_175867.1	29947	9606	DNA (cytosine-5-)-methyltransferase 3-like
TRCN0000019680	CSTGLY 05291221MN 11of25	D	3	CCGGGCTCTGGTTTCGGAAGAAGAACTCGAGTTCTTCTTCCGAAACCAGAGCTTTTT	NM_013369.2-1493s1c1	1	DNMT3L	NM_013369.2,NM_175867.1	29947	9606	DNA (cytosine-5-)-methyltransferase 3-like
TRCN0000019682	CSTGLY 05291221MN 11of25	D	4	CCGGGTCAAGGCTAACCAGCGAAATCTCGAGATTTCGCTGGTTAGCCTTGACTTTTT	NM_013369.2-608s1c1	1	DNMT3L	NM_013369.2,NM_175867.1	29947	9606	DNA (cytosine-5-)-methyltransferase 3-like
TRCN0000019683	CSTGLY 05291221MN 11of25	D	5	CCGGCTTCTGGATGTTCGTGGACAACTCGAGTTGTCCACGAACATCCAGAAGTTTTT	NM_013369.2-1324s1c1	1	DNMT3L	NM_013369.2,NM_175867.1	29947	9606	DNA (cytosine-5-)-methyltransferase 3-like
TRCN0000019681	CSTGLY 05291221MN 11of25	D	6	CCGGCCCTGATTGCACCCGATGCTACTCGAGTAGCATCGGGTGCAATCAGGGTTTTT	NM_013369.2-814s1c1	1	DNMT3L	NM_013369.2,NM_175867.1	29947	9606	DNA (cytosine-5-)-methyltransferase 3-like
TRCN0000289977	CSTGLY 05291221MN 11of25	D	7	CCGGACCTCTCTGACAGTCCGTATACTCGAGTATACGGACTGTCAGAGAGGTTTTTTG	NM_013446.3-464s21c1	2	MKRN1	NM_001145125.1,NM_013446.3	23608	9606	makorin ring finger protein 1	Yes	293T/17
TRCN0000296491	CSTGLY 05291221MN 11of25	D	8	CCGGCCTCAAGTCTCTCATCGATAGCTCGAGCTATCGATGAGAGACTTGAGGTTTTTG	NM_013446.3-617s21c1	2	MKRN1	NM_001145125.1,NM_013446.3	23608	9606	makorin ring finger protein 1	Yes	293T/17
TRCN0000289976	CSTGLY 05291221MN 11of25	D	9	CCGGCGTATAGTGTAGTGTGCAAGTCTCGAGACTTGCACACTACACTATACGTTTTTG	NM_013446.3-479s21c1	2	MKRN1	NM_001145125.1,NM_013446.3	23608	9606	makorin ring finger protein 1	Yes	293T/17
TRCN0000229784	CSTGLY 05291221MN 11of25	D	10	CCGGTGCAATTGATCCCTTACTATTCTCGAGAATAGTAAGGGATCAATTGCATTTTTG	NM_013448.2-1117s21c1	2	BAZ1A	NM_013448.2,NM_182648.1	11177	9606	bromodomain adjacent to zinc finger domain, 1A	Yes	A549
TRCN0000229785	CSTGLY 05291221MN 11of25	D	11	CCGGCTGATAGCAAACCAACATATACTCGAGTATATGTTGGTTTGCTATCAGTTTTTG	NM_013448.2-3414s21c1	2	BAZ1A	NM_013448.2,NM_182648.1	11177	9606	bromodomain adjacent to zinc finger domain, 1A	Yes	A549
TRCN0000218199	CSTGLY 05291221MN 11of25	D	12	GTACCGGATTGGATACAGTACTGGTTTACTCGAGTAAACCAGTACTGTATCCAATTTTTTTG	NM_013448.2-5453s21c1	2	BAZ1A	NM_013448.2,NM_182648.1	11177	9606	bromodomain adjacent to zinc finger domain, 1A	Yes	A549
TRCN0000015568	CSTGLY 05291221MN 11of25	E	1	CCGGCGGCCAGTAAAGTGGACTTAACTCGAGTTAAGTCCACTTTACTGGCCGTTTTT	NM_013449.2-6264s1c1	1	BAZ2A	NM_013449.3	11176	9606	bromodomain adjacent to zinc finger domain, 2A
TRCN0000015569	CSTGLY 05291221MN 11of25	E	2	CCGGGCCAGAAATAAGCGGAAACAACTCGAGTTGTTTCCGCTTATTTCTGGCTTTTT	NM_013449.2-2300s1c1	1	BAZ2A	NM_013449.3	11176	9606	bromodomain adjacent to zinc finger domain, 2A
TRCN0000015570	CSTGLY 05291221MN 11of25	E	3	CCGGCCTGCCTTTCAAGAAGGGATTCTCGAGAATCCCTTCTTGAAAGGCAGGTTTTT	NM_013449.2-4583s1c1	1	BAZ2A	NM_013449.3	11176	9606	bromodomain adjacent to zinc finger domain, 2A
TRCN0000015571	CSTGLY 05291221MN 11of25	E	4	CCGGCCAAGTCATAACACTAACCTTCTCGAGAAGGTTAGTGTTATGACTTGGTTTTT	NM_013449.2-596s1c1	1	BAZ2A	NM_013449.3	11176	9606	bromodomain adjacent to zinc finger domain, 2A
TRCN0000015572	CSTGLY 05291221MN 11of25	E	5	CCGGGCCGTATTTGGCTGGTATCTTCTCGAGAAGATACCAGCCAAATACGGCTTTTT	NM_013449.2-3484s1c1	1	BAZ2A	NM_013449.3	11176	9606	bromodomain adjacent to zinc finger domain, 2A
TRCN0000019924	CSTGLY 05291221MN 11of25	E	6	CCGGCGGAACATTGAAAGAAGAATTCTCGAGAATTCTTCTTTCAATGTTCCGTTTTT	NM_013450.1-5422s1c1	1	BAZ2B	NM_013450.2	29994	9606	bromodomain adjacent to zinc finger domain, 2B	Yes	A549
TRCN0000365482	CSTGLY 05291221MN 11of25	E	7	CCGGTCAAGGAGAAGTAGCATATTACTCGAGTAATATGCTACTTCTCCTTGATTTTTG	NM_013450.2-2650s21c1	2	BAZ2B	NM_013450.2	29994	9606	bromodomain adjacent to zinc finger domain, 2B	Yes	A549
TRCN0000365481	CSTGLY 05291221MN 11of25	E	8	CCGGGAGAGTGAAGCACAACATAAACTCGAGTTTATGTTGTGCTTCACTCTCTTTTTG	NM_013450.2-1220s21c1	2	BAZ2B	NM_013450.2	29994	9606	bromodomain adjacent to zinc finger domain, 2B	Yes	A549
TRCN0000240737	CSTGLY 05291221MN 11of25	E	9	CCGGGGATCACGAGGTAGGAGTTAACTCGAGTTAACTCCTACCTCGTGATCCTTTTTG	NM_014033.3-2358s21c1	2	METTL7A	NM_014033.3	25840	9606	methyltransferase like 7A	Yes	293T/17
TRCN0000240736	CSTGLY 05291221MN 11of25	E	10	CCGGATAGTGTGAGCTGGCAGTTAACTCGAGTTAACTGCCAGCTCACACTATTTTTTG	NM_014033.3-1020s21c1	2	METTL7A	NM_014033.3	25840	9606	methyltransferase like 7A	Yes	293T/17
TRCN0000240738	CSTGLY 05291221MN 11of25	E	11	CCGGGTGAGGTTCACTGTGATATACCTCGAGGTATATCACAGTGAACCTCACTTTTTG	NM_014033.3-409s21c1	2	METTL7A	NM_014033.3	25840	9606	methyltransferase like 7A	Yes	293T/17
TRCN0000074270	CSTGLY 05291221MN 11of25	E	12	CCGGGTGAAGAATACGATCAAGTTTCTCGAGAAACTTGATCGTATTCTTCACTTTTTG	NM_014034.1-341s1c1	1	ASF1A	NM_014034.2	25842	9606	ASF1 anti-silencing function 1 homolog A (S. cerevisiae)	Yes	MCH58
TRCN0000074271	CSTGLY 05291221MN 11of25	F	1	CCGGAGGCGTAACTGTTGTGCTAATCTCGAGATTAGCACAACAGTTACGCCTTTTTTG	NM_014034.1-462s1c1	1	ASF1A	NM_014034.2	25842	9606	ASF1 anti-silencing function 1 homolog A (S. cerevisiae)	Yes	MCH58
TRCN0000074272	CSTGLY 05291221MN 11of25	F	2	CCGGGCACCTAATCCAGGACTCATTCTCGAGAATGAGTCCTGGATTAGGTGCTTTTTG	NM_014034.1-424s1c1	1	ASF1A	NM_014034.2	25842	9606	ASF1 anti-silencing function 1 homolog A (S. cerevisiae)	Yes	MCH58
TRCN0000140161	CSTGLY 05291221MN 11of25	F	3	CCGGGAACTACTTCTGTTGTGGGCTCTCGAGAGCCCACAACAGAAGTAGTTCTTTTTTG	NM_014064.1-476s1c1	1	METTL11A	NM_014064.2	28989	9606	methyltransferase like 11A	Yes	A549
TRCN0000139024	CSTGLY 05291221MN 11of25	F	4	CCGGCAACGGCATCATCGTCATCAACTCGAGTTGATGACGATGATGCCGTTGTTTTTTG	NM_014064.1-617s1c1	1	METTL11A	NM_014064.2	28989	9606	methyltransferase like 11A	Yes	A549
TRCN0000142077	CSTGLY 05291221MN 11of25	F	5	CCGGCGATGAGATCTACCATGTCTACTCGAGTAGACATGGTAGATCTCATCGTTTTTTG	NM_014064.1-773s1c1	1	METTL11A	NM_014064.2	28989	9606	methyltransferase like 11A	Yes	A549
TRCN0000303658	CSTGLY 05291221MN 11of25	F	6	CCGGGCCCATTGTTGGTCAACTTATCTCGAGATAAGTTGACCAACAATGGGCTTTTTG	NM_014071.2-2973s21c1	2	NCOA6	NM_014071.2	23054	9606	nuclear receptor coactivator 6	Yes	A549
TRCN0000303657	CSTGLY 05291221MN 11of25	F	7	CCGGACAAATGAACCCAGCTAATTTCTCGAGAAATTAGCTGGGTTCATTTGTTTTTTG	NM_014071.2-1072s21c1	2	NCOA6	NM_014071.2	23054	9606	nuclear receptor coactivator 6	Yes	A549
TRCN0000299538	CSTGLY 05291221MN 11of25	F	8	CCGGGCAGATTATGACCAATCAAATCTCGAGATTTGATTGGTCATAATCTGCTTTTTG	NM_014071.2-2464s21c1	2	NCOA6	NM_014071.2	23054	9606	nuclear receptor coactivator 6	Yes	A549
TRCN0000158789	CSTGLY 05291221MN 11of25	F	9	CCGGGCCTAATTGATGTAGTATGAACTCGAGTTCATACTACATCAATTAGGCTTTTTTG	NM_014109.2-4327s1c1	1	ATAD2	NM_014109.3	29028	9606	ATPase family, AAA domain containing 2	Yes	293T/17
TRCN0000161812	CSTGLY 05291221MN 11of25	F	10	CCGGCCAGAGTGCAAGTCATGATTTCTCGAGAAATCATGACTTGCACTCTGGTTTTTTG	NM_014109.2-4753s1c1	1	ATAD2	NM_014109.3	29028	9606	ATPase family, AAA domain containing 2	Yes	293T/17
TRCN0000159158	CSTGLY 05291221MN 11of25	F	11	CCGGGTAGGATTAGAAGTCGTTATACTCGAGTATAACGACTTCTAATCCTACTTTTTTG	NM_014109.2-563s1c1	1	ATAD2	NM_014109.3	29028	9606	ATPase family, AAA domain containing 2	Yes	293T/17
TRCN0000083568	CSTGLY 05291221MN 11of25	F	12	CCGGCGGAACTCATTGCAGTGTTTACTCGAGTAAACACTGCAATGAGTTCCGTTTTTG	NM_014140.2-867s1c1	1	SMARCAL1	NM_001127207.1,NM_014140.3	50485	9606	SWI/SNF related, matrix associated, actin dependent regulator of chromatin, subfamily a-like 1
TRCN0000083569	CSTGLY 05291221MN 11of25	G	1	CCGGGCGGAACTCATTGCAGTGTTTCTCGAGAAACACTGCAATGAGTTCCGCTTTTTG	NM_014140.2-866s1c1	1	SMARCAL1	NM_001127207.1,NM_014140.3	50485	9606	SWI/SNF related, matrix associated, actin dependent regulator of chromatin, subfamily a-like 1
TRCN0000083570	CSTGLY 05291221MN 11of25	G	2	CCGGCCCTTTGCTAACCCAACTCATCTCGAGATGAGTTGGGTTAGCAAAGGGTTTTTG	NM_014140.2-572s1c1	1	SMARCAL1	NM_001127207.1,NM_014140.3	50485	9606	SWI/SNF related, matrix associated, actin dependent regulator of chromatin, subfamily a-like 1
TRCN0000083571	CSTGLY 05291221MN 11of25	G	3	CCGGCGGGCTTTCTGAGACCAATTTCTCGAGAAATTGGTCTCAGAAAGCCCGTTTTTG	NM_014140.2-2668s1c1	1	SMARCAL1	NM_001127207.1,NM_014140.3	50485	9606	SWI/SNF related, matrix associated, actin dependent regulator of chromatin, subfamily a-like 1
TRCN0000083572	CSTGLY 05291221MN 11of25	G	4	CCGGGCTCATCTAATGCTGACCAAACTCGAGTTTGGTCAGCATTAGATGAGCTTTTTG	NM_014140.2-333s1c1	1	SMARCAL1	NM_001127207.1,NM_014140.3	50485	9606	SWI/SNF related, matrix associated, actin dependent regulator of chromatin, subfamily a-like 1
TRCN0000237837	CSTGLY 05291221MN 11of25	G	5	CCGGAGTAGTGCTTCCCGTTATAAACTCGAGTTTATAACGGGAAGCACTACTTTTTTG	NM_014159.5-1263s21c1	2	SETD2	NM_014159.6	29072	9606	SET domain containing 2	Yes	MCH58
TRCN0000237839	CSTGLY 05291221MN 11of25	G	6	CCGGCAGACCTGACTCCACTCTTAACTCGAGTTAAGAGTGGAGTCAGGTCTGTTTTTG	NM_014159.5-7564s21c1	2	SETD2	NM_014159.6	29072	9606	SET domain containing 2	Yes	MCH58
TRCN0000240766	CSTGLY 05291221MN 11of25	G	7	CCGGGTCATTCGATACAGTAATTATCTCGAGATAATTACTGTATCGAATGACTTTTTG	NM_014168.2-600s21c1	2	METTL5	NM_014168.2	29081	9606	methyltransferase like 5	Yes	293T/17
TRCN0000240768	CSTGLY 05291221MN 11of25	G	8	CCGGATTATAGCAGAACTTCGATATCTCGAGATATCGAAGTTCTGCTATAATTTTTTG	NM_014168.2-778s21c1	2	METTL5	NM_014168.2	29081	9606	methyltransferase like 5	Yes	293T/17
TRCN0000240769	CSTGLY 05291221MN 11of25	G	9	CCGGATGTGATGTGTGCTTATTATCCTCGAGGATAATAAGCACACATCACATTTTTTG	NM_014168.2-564s21c1	2	METTL5	NM_014168.2	29081	9606	methyltransferase like 5	Yes	293T/17
TRCN0000235709	CSTGLY 05291221MN 11of25	G	10	CCGGCAGGACCGTGCAGCATATAAACTCGAGTTTATATGCTGCACGGTCCTGTTTTTG	NM_014233.2-1985s21c1	2	UBTF	NM_001076683.1,NM_001076684.1,NM_014233.2	7343	9606	upstream binding transcription factor, RNA polymerase I	Yes	A549
TRCN0000235713	CSTGLY 05291221MN 11of25	G	11	CCGGGAGATCATGAGAGACTATATCCTCGAGGATATAGTCTCTCATGATCTCTTTTTG	NM_014233.2-839s21c1	2	UBTF	NM_001076683.1,NM_001076684.1,NM_014233.2	7343	9606	upstream binding transcription factor, RNA polymerase I	Yes	A549
TRCN0000235711	CSTGLY 05291221MN 11of25	G	12	CCGGGTGAGGAAGTTCCGTACATTGCTCGAGCAATGTACGGAACTTCCTCACTTTTTG	NM_014233.2-302s21c1	2	UBTF	NM_001076683.1,NM_001076684.1,NM_014233.2	7343	9606	upstream binding transcription factor, RNA polymerase I	Yes	A549
TRCN0000147345	CSTGLY 05291221MN 11of25	H	1	CCGGGCCATTCTCTATGCTAAACTTCTCGAGAAGTTTAGCATAGAGAATGGCTTTTTTG	NM_014290.1-1422s1c1	1	TDRD7	NM_014290.2	23424	9606	tudor domain containing 7	Yes	MCH58
TRCN0000146865	CSTGLY 05291221MN 11of25	H	2	CCGGCGAGTAGAGATCACAAATGTTCTCGAGAACATTTGTGATCTCTACTCGTTTTTTG	NM_014290.1-2382s1c1	1	TDRD7	NM_014290.2	23424	9606	tudor domain containing 7	Yes	MCH58
TRCN0000358991	CSTGLY 05291221MN 11of25	H	3	CCGGGATTATGGCAAACACGAATTACTCGAGTAATTCGTGTTTGCCATAATCTTTTTG	NM_014290.2-3202s21c1	2	TDRD7	NM_014290.2	23424	9606	tudor domain containing 7	Yes	MCH58
TRCN0000019065	CSTGLY 05291221MN 11of25	H	4	CCGGGCATCGAGTACCTGGTGAAATCTCGAGATTTCACCAGGTACTCGATGCTTTTT	NM_014292.2-97s1c1	1	CBX6	NM_014292.3	23466	9606	chromobox homolog 6
TRCN0000019067	CSTGLY 05291221MN 11of25	H	5	CCGGCCGCGTTATAGGCAAGAGCAACTCGAGTTGCTCTTGCCTATAACGCGGTTTTT	NM_014292.2-641s1c1	1	CBX6	NM_014292.3	23466	9606	chromobox homolog 6
TRCN0000019068	CSTGLY 05291221MN 11of25	H	6	CCGGGCGTACACAGATCCGCCACATCTCGAGATGTGGCGGATCTGTGTACGCTTTTT	NM_014292.2-683s1c1	1	CBX6	NM_014292.3	23466	9606	chromobox homolog 6	Yes	293T/17
TRCN0000019066	CSTGLY 05291221MN 11of25	H	7	CCGGTGACGGTCACAATCAAGGAATCTCGAGATTCCTTGATTGTGACCGTCATTTTT	NM_014292.2-1156s1c1	1	CBX6	NM_014292.3	23466	9606	chromobox homolog 6
TRCN0000019064	CSTGLY 05291221MN 11of25	H	8	CCGGCCGCATCAGTGATGTGCATTTCTCGAGAAATGCACATCACTGATGCGGTTTTT	NM_014292.2-293s1c1	1	CBX6	NM_014292.3	23466	9606	chromobox homolog 6
TRCN0000245140	CSTGLY 05291221MN 11of25	H	9	CCGGGAAGGCATGAGAGCTAATAATCTCGAGATTATTAGCTCTCATGCCTTCTTTTTG	NM_014390.2-635s21c1	2	SND1	NM_014390.2	27044	9606	staphylococcal nuclease and tudor domain containing 1	Yes	A549
TRCN0000245141	CSTGLY 05291221MN 11of25	H	10	CCGGTGTGGCTCCCACAGCTAATTTCTCGAGAAATTAGCTGTGGGAGCCACATTTTTG	NM_014390.2-1213s21c1	2	SND1	NM_014390.2	27044	9606	staphylococcal nuclease and tudor domain containing 1	Yes	A549
TRCN0000245143	CSTGLY 05291221MN 11of25	H	11	CCGGGCTGATGATGCAGACGAATTTCTCGAGAAATTCGTCTGCATCATCAGCTTTTTG	NM_014390.2-2924s21c1	2	SND1	NM_014390.2	27044	9606	staphylococcal nuclease and tudor domain containing 1	Yes	A549
TRCN0000049658	CSTGLY 05291221MN 11of25	H	12	CCGGCCTACCCTTCTCTTCCTCTTTCTCGAGAAAGAGGAAGAGAAGGGTAGGTTTTTG	NM_014481.2-1734s1c1	1	APEX2	NM_014481.2	27301	9606	APEX nuclease (apurinic/apyrimidinic endonuclease) 2	Yes	A549
TRCN0000049660	CSTGLY 05291221MN 12of25	A	1	CCGGGCCACCTTCTGTAAGGACAATCTCGAGATTGTCCTTACAGAAGGTGGCTTTTTG	NM_014481.2-323s1c1	1	APEX2	NM_014481.2	27301	9606	APEX nuclease (apurinic/apyrimidinic endonuclease) 2	Yes	A549
TRCN0000049662	CSTGLY 05291221MN 12of25	A	2	CCGGAGAAGGAGTTACGGACCTCATCTCGAGATGAGGTCCGTAACTCCTTCTTTTTTG	NM_014481.2-1419s1c1	1	APEX2	NM_014481.2	27301	9606	APEX nuclease (apurinic/apyrimidinic endonuclease) 2	Yes	A549
TRCN0000052098	CSTGLY 05291221MN 12of25	A	3	CCGGCCAGGCACATTCTACTTCCAACTCGAGTTGGAAGTAGAATGTGCCTGGTTTTTG	NM_014508.2-143s1c1	1	APOBEC3C	NM_014508.2	27350	9606	apolipoprotein B mRNA editing enzyme, catalytic polypeptide-like 3C
TRCN0000052100	CSTGLY 05291221MN 12of25	A	4	CCGGACCAACTTTCGACTTCTGAAACTCGAGTTTCAGAAGTCGAAAGTTGGTTTTTTG	NM_014508.2-629s1c1	1	APOBEC3C	NM_014508.2	27350	9606	apolipoprotein B mRNA editing enzyme, catalytic polypeptide-like 3C
TRCN0000052101	CSTGLY 05291221MN 12of25	A	5	CCGGGCACATTCTACTTCCAATTTACTCGAGTAAATTGGAAGTAGAATGTGCTTTTTG	NM_014508.2-147s1c1	1	APOBEC3C	NM_014508.2	27350	9606	apolipoprotein B mRNA editing enzyme, catalytic polypeptide-like 3C
TRCN0000299560	CSTGLY 05291221MN 12of25	A	6	CCGGCGCTGTGGAGATCATGGACTACTCGAGTAGTCCATGATCTCCACAGCGTTTTTG	NM_014508.2-532s21c1	2	APOBEC3C	NM_014508.2	27350	9606	apolipoprotein B mRNA editing enzyme, catalytic polypeptide-like 3C	Yes	A549
TRCN0000052099	CSTGLY 05291221MN 12of25	A	7	CCGGCGCCTCTACTACTTCCAGTATCTCGAGATACTGGAAGTAGTAGAGGCGTTTTTG	NM_014508.2-467s1c1	1	APOBEC3C	NM_014508.2	27350	9606	apolipoprotein B mRNA editing enzyme, catalytic polypeptide-like 3C
TRCN0000016399	CSTGLY 05291221MN 12of25	A	8	CCGGGCCTCAAACTTTATTCAGCATCTCGAGATGCTGAATAAAGTTTGAGGCTTTTT	NM_014569.2-1292s1c1	1	ZKSCAN5	NM_014569.3,NM_145102.2	23660	9606	zinc finger with KRAB and SCAN domains 5	Yes	A549
TRCN0000016401	CSTGLY 05291221MN 12of25	A	9	CCGGCGCATCTGATCGAACACCTAACTCGAGTTAGGTGTTCGATCAGATGCGTTTTT	NM_014569.2-1548s1c1	1	ZKSCAN5	NM_014569.3,NM_145102.2	23660	9606	zinc finger with KRAB and SCAN domains 5	Yes	A549
TRCN0000016402	CSTGLY 05291221MN 12of25	A	10	CCGGGCTGGAGTTGTAGCCTCTTTACTCGAGTAAAGAGGCTACAACTCCAGCTTTTT	NM_014569.2-2652s1c1	1	ZKSCAN5	NM_014569.3,NM_145102.2	23660	9606	zinc finger with KRAB and SCAN domains 5	Yes	A549
TRCN0000019286	CSTGLY 05291221MN 12of25	A	11	CCGGGCCACAATGAGGAAACGGTTACTCGAGTAACCGTTTCCTCATTGTGGCTTTTT	NM_014577.1-2315s1c1	1	BRD1	NM_014577.1	23774	9606	bromodomain containing 1	Yes	MCH58
TRCN0000019287	CSTGLY 05291221MN 12of25	A	12	CCGGCCCGCAGAGGTTAAATAGGATCTCGAGATCCTATTTAACCTCTGCGGGTTTTT	NM_014577.1-1846s1c1	1	BRD1	NM_014577.1	23774	9606	bromodomain containing 1	Yes	MCH58
TRCN0000233206	CSTGLY 05291221MN 12of25	B	1	CCGGGACCGTGTGCGCTCCTTATATCTCGAGATATAAGGAGCGCACACGGTCTTTTTG	NM_014577.1-1822s21c1	2	BRD1	NM_014577.1	23774	9606	bromodomain containing 1	Yes	MCH58
TRCN0000018138	CSTGLY 05291221MN 12of25	B	2	CCGGCCAGAACATCGACTTCAGCAACTCGAGTTGCTGAAGTCGATGTTCTGGTTTTT	NM_014587.2-883s1c1	1	SOX8	NM_014587.3	30812	9606	SRY (sex determining region Y)-box 8
TRCN0000018139	CSTGLY 05291221MN 12of25	B	3	CCGGGCGCTCAAAGCCAAGCCGCATCTCGAGATGCGGCTTGGCTTTGAGCGCTTTTT	NM_014587.2-398s1c1	1	SOX8	NM_014587.3	30812	9606	SRY (sex determining region Y)-box 8
TRCN0000018140	CSTGLY 05291221MN 12of25	B	4	CCGGGCCGGCTCACAGGGCGACTATCTCGAGATAGTCGCCCTGTGAGCCGGCTTTTT	NM_014587.2-1244s1c1	1	SOX8	NM_014587.3	30812	9606	SRY (sex determining region Y)-box 8
TRCN0000018141	CSTGLY 05291221MN 12of25	B	5	CCGGCGGCGCAGGAAGAGCGCCAAACTCGAGTTTGGCGCTCTTCCTGCGCCGTTTTT	NM_014587.2-635s1c1	1	SOX8	NM_014587.3	30812	9606	SRY (sex determining region Y)-box 8
TRCN0000018142	CSTGLY 05291221MN 12of25	B	6	CCGGCGTCCACGAGTTCGACCAGTACTCGAGTACTGGTCGAACTCGTGGACGTTTTT	NM_014587.2-958s1c1	1	SOX8	NM_014587.3	30812	9606	SRY (sex determining region Y)-box 8
TRCN0000155700	CSTGLY 05291221MN 12of25	B	7	CCGGCGTTCCTCCACTCATCTGTTTCTCGAGAAACAGATGAGTGGAGGAACGTTTTTTG	NM_014593.1-2275s1c1	1	CXXC1	NM_001101654.1,NM_014593.3	30827	9606	CXXC finger 1 (PHD domain)	Yes	A549
TRCN0000155505	CSTGLY 05291221MN 12of25	B	8	CCGGCATCCGGATCACTGAGAAGATCTCGAGATCTTCTCAGTGATCCGGATGTTTTTTG	NM_014593.1-399s1c1	1	CXXC1	NM_001101654.1,NM_014593.3	30827	9606	CXXC finger 1 (PHD domain)	Yes	A549
TRCN0000155042	CSTGLY 05291221MN 12of25	B	9	CCGGGATTCGCTATCGGCACAAGAACTCGAGTTCTTGTGCCGATAGCGAATCTTTTTTG	NM_014593.1-480s1c1	1	CXXC1	NM_001101654.1,NM_014593.3	30827	9606	CXXC finger 1 (PHD domain)	Yes	A549
TRCN0000013495	CSTGLY 05291221MN 12of25	B	10	CCGGGCACCGAGTTTGTCTTGAAATCTCGAGATTTCAAGACAAACTCGGTGCTTTTT	NM_014663.1-1319s1c1	1	KDM4A	NM_014663.2	9682	9606	lysine (K)-specific demethylase 4A	Yes	293T/17
TRCN0000234910	CSTGLY 05291221MN 12of25	B	11	CCGGTTCGAGAGTTCCGCAAGATAGCTCGAGCTATCTTGCGGAACTCTCGAATTTTTG	NM_014663.2-447s21c1	2	KDM4A	NM_014663.2	9682	9606	lysine (K)-specific demethylase 4A	Yes	293T/17
TRCN0000234913	CSTGLY 05291221MN 12of25	B	12	CCGGAGATACCGGGAAGATTATATTCTCGAGAATATAATCTTCCCGGTATCTTTTTTG	NM_014663.2-3308s21c1	2	KDM4A	NM_014663.2	9682	9606	lysine (K)-specific demethylase 4A	Yes	293T/17
TRCN0000196384	CSTGLY 05291221MN 12of25	C	1	CCGGGAGCAGTTAATAGGCTTTAAACTCGAGTTTAAAGCCTATTAACTGCTCTTTTTTG	NM_014707.1-2149s1c1	1	HDAC9	NM_014707.1	9734	9606	histone deacetylase 9	Yes	HeLa
TRCN0000195059	CSTGLY 05291221MN 12of25	C	2	CCGGCAAACTGCTTTCGAAATCTATCTCGAGATAGATTTCGAAAGCAGTTTGTTTTTTG	NM_014707.1-1605s1c1	1	HDAC9	NM_014707.1,NM_058176.2,NM_058177.2,NM_178423.1,NM_178425.2	9734	9606	histone deacetylase 9	Yes	HeLa
TRCN0000004856	CSTGLY 05291221MN 12of25	C	3	CCGGCGCATTCTAATTCATGAAGATCTCGAGATCTTCATGAATTAGAATGCGTTTTT	NM_014707.1-1072s1c1	1	HDAC9	NM_014707.1,NM_058176.2,NM_058177.2,NM_178423.1,NM_178425.2	9734	9606	histone deacetylase 9	Yes	HeLa
TRCN0000150815	CSTGLY 05291221MN 12of25	C	4	CCGGGCGTATTATGAAAGCTGGAATCTCGAGATTCCAGCTTTCATAATACGCTTTTTTG	NM_014712.1-1788s1c1	1	SETD1A	NM_014712.1	9739	9606	SET domain containing 1A
TRCN0000152242	CSTGLY 05291221MN 12of25	C	5	CCGGCAAAGGACAACAACGAATGAACTCGAGTTCATTCGTTGTTGTCCTTTGTTTTTTG	NM_014712.1-1199s1c1	1	SETD1A	NM_014712.1	9739	9606	SET domain containing 1A
TRCN0000152168	CSTGLY 05291221MN 12of25	C	6	CCGGCGAGTTCTATATTGGACAGATCTCGAGATCTGTCCAATATAGAACTCGTTTTTTG	NM_014712.1-938s1c1	1	SETD1A	NM_014712.1	9739	9606	SET domain containing 1A
TRCN0000153348	CSTGLY 05291221MN 12of25	C	7	CCGGGAACAGATGACCATCCTGTATCTCGAGATACAGGATGGTCATCTGTTCTTTTTTG	NM_014712.1-4950s1c1	1	SETD1A	NM_014712.1	9739	9606	SET domain containing 1A
TRCN0000153349	CSTGLY 05291221MN 12of25	C	8	CCGGGAAGATCGTGATCTACTCCAACTCGAGTTGGAGTAGATCACGATCTTCTTTTTTG	NM_014712.1-5678s1c1	1	SETD1A	NM_014712.1	9739	9606	SET domain containing 1A
TRCN0000005958	CSTGLY 05291221MN 12of25	C	9	CCGGACCCTCATGTTCAGGGTGGATCTCGAGATCCACCCTGAACATGAGGGTTTTTT	NM_014727.1-8253s1c1	1		NM_014727.1	9757	9606	myeloid/lymphoid or mixed-lineage leukemia 4
TRCN0000005959	CSTGLY 05291221MN 12of25	C	10	CCGGCCAGCACTATAAGTTCCGTTACTCGAGTAACGGAACTTATAGTGCTGGTTTTT	NM_014727.1-7455s1c1	1		NM_014727.1	9757	9606	myeloid/lymphoid or mixed-lineage leukemia 4
TRCN0000005960	CSTGLY 05291221MN 12of25	C	11	CCGGCGCATGGATGACTTTGATGTACTCGAGTACATCAAAGTCATCCATGCGTTTTT	NM_014727.1-7894s1c1	1		NM_014727.1	9757	9606	myeloid/lymphoid or mixed-lineage leukemia 4
TRCN0000005961	CSTGLY 05291221MN 12of25	C	12	CCGGCCCAGCTATATGAGAAAGGAACTCGAGTTCCTTTCTCATATAGCTGGGTTTTT	NM_014727.1-3986s1c1	1		NM_014727.1	9757	9606	myeloid/lymphoid or mixed-lineage leukemia 4
TRCN0000005962	CSTGLY 05291221MN 12of25	D	1	CCGGCCTGAAGAATATCCGGCAGTTCTCGAGAACTGCCGGATATTCTTCAGGTTTTT	NM_014727.1-1560s1c1	1		NM_014727.1	9757	9606	myeloid/lymphoid or mixed-lineage leukemia 4
TRCN0000019554	CSTGLY 05291221MN 12of25	D	2	CCGGGCTCATCTGTTCACAGTATAACTCGAGTTATACTGTGAACAGATGAGCTTTTT	NM_014735.2-2007s1c1	1	PHF16	NM_001077445.1,NM_014735.3	9767	9606	PHD finger protein 16	Yes	A549
TRCN0000019556	CSTGLY 05291221MN 12of25	D	3	CCGGGCAGAAAGTGATGGGAATAAACTCGAGTTTATTCCCATCACTTTCTGCTTTTT	NM_014735.2-2630s1c1	1	PHF16	NM_001077445.1,NM_014735.3	9767	9606	PHD finger protein 16	Yes	A549
TRCN0000359621	CSTGLY 05291221MN 12of25	D	4	CCGGGGGCAGCTTTCCGGTTATATACTCGAGTATATAACCGGAAAGCTGCCCTTTTTG	NM_014735.3-3039s21c1	2	PHF16	NM_001077445.1,NM_014735.3	9767	9606	PHD finger protein 16	Yes	A549
TRCN0000004780	CSTGLY 05291221MN 12of25	D	5	CCGGGCTGTGATCTACCCTAGAGAACTCGAGTTCTCTAGGGTAGATCACAGCTTTTT	NM_014771.2-3480s1c1	1	RNF40	NM_014771.2	9810	9606	ring finger protein 40	Yes	A549
TRCN0000004781	CSTGLY 05291221MN 12of25	D	6	CCGGCGCATCGAGTTTGAGCAGAATCTCGAGATTCTGCTCAAACTCGATGCGTTTTT	NM_014771.2-1510s1c1	1	RNF40	NM_014771.2	9810	9606	ring finger protein 40	Yes	A549
TRCN0000004784	CSTGLY 05291221MN 12of25	D	7	CCGGGCAGAAGTTTGAGATGCTGAACTCGAGTTCAGCATCTCAAACTTCTGCTTTTT	NM_014771.2-1110s1c1	1	RNF40	NM_014771.2	9810	9606	ring finger protein 40	Yes	A549
TRCN0000322869	CSTGLY 05291221MN 12of25	D	8	CCGGCCGGAAACCTGCAGTCAATATCTCGAGATATTGACTGCAGGTTTCCGGTTTTTG	NM_014827.4-1207s21c1	2	ZC3H11A	NM_014827.4	9877	9606	zinc finger CCCH-type containing 11A	Yes	293T/17
TRCN0000322870	CSTGLY 05291221MN 12of25	D	9	CCGGACGCATCCACCAGTTGTAATTCTCGAGAATTACAACTGGTGGATGCGTTTTTTG	NM_014827.4-1067s21c1	2	ZC3H11A	NM_014827.4	9877	9606	zinc finger CCCH-type containing 11A	Yes	293T/17
TRCN0000322871	CSTGLY 05291221MN 12of25	D	10	CCGGTTTACCTGAGATGATCATTTCCTCGAGGAAATGATCATCTCAGGTAAATTTTTG	NM_014827.4-3119s21c1	2	ZC3H11A	NM_014827.4	9877	9606	zinc finger CCCH-type containing 11A	Yes	293T/17
TRCN0000141114	CSTGLY 05291221MN 12of25	D	11	CCGGCCTTCTCAGATGGATGTTGAACTCGAGTTCAACATCCATCTGAGAAGGTTTTTTG	NM_014828.1-1683s1c1	1	TOX4	NM_014828.2	9878	9606	TOX high mobility group box family member 4
TRCN0000142121	CSTGLY 05291221MN 12of25	D	12	CCGGGCCCAGCTAATTTGTGGTATTCTCGAGAATACCACAAATTAGCTGGGCTTTTTTG	NM_014828.1-2963s1c1	1	TOX4	NM_014828.2	9878	9606	TOX high mobility group box family member 4
TRCN0000140848	CSTGLY 05291221MN 12of25	E	1	CCGGCCGAGACATTCCATACACCAACTCGAGTTGGTGTATGGAATGTCTCGGTTTTTTG	NM_014828.1-103s1c1	1	TOX4	NM_014828.2	9878	9606	TOX high mobility group box family member 4	Yes	A549
TRCN0000145434	CSTGLY 05291221MN 12of25	E	2	CCGGGATCCTAATGAACCTCAGAAACTCGAGTTTCTGAGGTTCATTAGGATCTTTTTTG	NM_014828.1-687s1c1	1	TOX4	NM_014828.2	9878	9606	TOX high mobility group box family member 4	Yes	A549
TRCN0000141194	CSTGLY 05291221MN 12of25	E	3	CCGGCTCAGAAACCAGTTTCAGCATCTCGAGATGCTGAAACTGGTTTCTGAGTTTTTTG	NM_014828.1-700s1c1	1	TOX4	NM_014828.2	9878	9606	TOX high mobility group box family member 4
TRCN0000129645	CSTGLY 05291221MN 12of25	E	4	CCGGCAATGCTGAAGCTCTCAATAACTCGAGTTATTGAGAGCTTCAGCATTGTTTTTTG	NM_014952.2-437s1c1	1	BAHD1	NM_014952.3	22893	9606	bromo adjacent homology domain containing 1
TRCN0000129644	CSTGLY 05291221MN 12of25	E	5	CCGGCCCAGAAAGTTAACTGATGATCTCGAGATCATCAGTTAACTTTCTGGGTTTTTTG	NM_014952.2-3124s1c1	1	BAHD1	NM_014952.3	22893	9606	bromo adjacent homology domain containing 1
TRCN0000129912	CSTGLY 05291221MN 12of25	E	6	CCGGGCTGGTAGAATTTCAATGGAACTCGAGTTCCATTGAAATTCTACCAGCTTTTTTG	NM_014952.2-4301s1c1	1	BAHD1	NM_014952.3	22893	9606	bromo adjacent homology domain containing 1
TRCN0000127907	CSTGLY 05291221MN 12of25	E	7	CCGGCAAGGTCAATGGCAAGAACTACTCGAGTAGTTCTTGCCATTGACCTTGTTTTTTG	NM_014952.2-821s1c1	1	BAHD1	NM_014952.3	22893	9606	bromo adjacent homology domain containing 1
TRCN0000130595	CSTGLY 05291221MN 12of25	E	8	CCGGCCCACCTGAAATCAAACCAAACTCGAGTTTGGTTTGATTTCAGGTGGGTTTTTTG	NM_014952.2-3312s1c1	1	BAHD1	NM_014952.3	22893	9606	bromo adjacent homology domain containing 1
TRCN0000141891	CSTGLY 05291221MN 12of25	E	9	CCGGGCTGAAGGATGTGTCTCACAACTCGAGTTGTGAGACACATCCTTCAGCTTTTTTG	NM_014955.1-1248s1c1	1	METTL13	NM_001007239.1,NM_014955.2,NM_015935.4	51603	9606	methyltransferase like 13	Yes	A549
TRCN0000142728	CSTGLY 05291221MN 12of25	E	10	CCGGCAGCATTTGTGGAGCAATCTTCTCGAGAAGATTGCTCCACAAATGCTGTTTTTTG	NM_014955.1-1730s1c1	1	METTL13	NM_001007239.1,NM_014955.2,NM_015935.4	51603	9606	methyltransferase like 13	Yes	A549
TRCN0000142045	CSTGLY 05291221MN 12of25	E	11	CCGGGCCTGTCTTTGCCTTCATCATCTCGAGATGATGAAGGCAAAGACAGGCTTTTTTG	NM_014955.1-567s1c1	1	METTL13	NM_014955.2,NM_015935.4	51603	9606	methyltransferase like 13	Yes	A549
TRCN0000046071	CSTGLY 05291221MN 12of25	E	12	CCGGGCTACATCTTACCTTAGTCATCTCGAGATGACTAAGGTAAGATGTAGCTTTTTG	NM_015013.1-1232s1c1	1	KDM1A	NM_001009999.2,NM_015013.3	23028	9606	lysine (K)-specific demethylase 1A	Yes	MCF7
TRCN0000046068	CSTGLY 05291221MN 12of25	F	1	CCGGGCCTAGACATTAAACTGAATACTCGAGTATTCAGTTTAATGTCTAGGCTTTTTG	NM_015013.1-1812s1c1	1	KDM1A	NM_001009999.2,NM_015013.3	23028	9606	lysine (K)-specific demethylase 1A	Yes	MCF7
TRCN0000046072	CSTGLY 05291221MN 12of25	F	2	CCGGCCACGAGTCAAACCTTTATTTCTCGAGAAATAAAGGTTTGACTCGTGGTTTTTG	NM_015013.1-1896s1c1	1	KDM1A	NM_001009999.2,NM_015013.3	23028	9606	lysine (K)-specific demethylase 1A	Yes	MCF7
TRCN0000329963	CSTGLY 05291221MN 12of25	F	3	CCGGGTGGAAGCTGAAATGCGTGTACTCGAGTACACGCATTTCAGCTTCCACTTTTTG	NM_015015.2-2767s21c1	2	KDM4B	NM_015015.2	23030	9606	lysine (K)-specific demethylase 4B	Yes	293T/17
TRCN0000381567	CSTGLY 05291221MN 12of25	F	4	GTACCGGGTGCTACTGCAATGCCCTACTCTCGAGAGTAGGGCATTGCAGTAGCACTTTTTTG	NM_015015.2-3793s21c1	2	KDM4B	NM_015015.2	23030	9606	lysine (K)-specific demethylase 4B	Yes	293T/17
TRCN0000379460	CSTGLY 05291221MN 12of25	F	5	GTACCGGACTGAGCAACCTTTGAGATTGCTCGAGCAATCTCAAAGGTTGCTCAGTTTTTTTG	NM_015015.2-3811s21c1	2	KDM4B	NM_015015.2	23030	9606	lysine (K)-specific demethylase 4B	Yes	293T/17
TRCN0000218026	CSTGLY 05291221MN 12of25	F	6	GTACCGGGGATGTACTCGAACCTATAATCTCGAGATTATAGGTTCGAGTACATCCTTTTTTG	NM_015021.1-3351s21c1	2	ZNF292	NM_015021.1	23036	9606	zinc finger protein 292	Yes	293T/17
TRCN0000230620	CSTGLY 05291221MN 12of25	F	7	CCGGCAGCGAGAGGTAGAGGTTATTCTCGAGAATAACCTCTACCTCTCGCTGTTTTTG	NM_015021.1-9579s21c1	2	ZNF292	NM_015021.1	23036	9606	zinc finger protein 292	Yes	293T/17
TRCN0000230617	CSTGLY 05291221MN 12of25	F	8	CCGGTGACAAAGGATGCACTATTTACTCGAGTAAATAGTGCATCCTTTGTCATTTTTG	NM_015021.1-5782s21c1	2	ZNF292	NM_015021.1	23036	9606	zinc finger protein 292	Yes	293T/17
TRCN0000022054	CSTGLY 05291221MN 12of25	F	9	CCGGGCCCAAGTCTTGGTATGCTATCTCGAGATAGCATACCAAGACTTGGGCTTTTT	NM_015061.1-768s1c1	1	KDM4C	NM_001146694.1,NM_001146695.1,NM_001146696.1,NM_015061.3	23081	9606	lysine (K)-specific demethylase 4C	Yes	A549
TRCN0000022055	CSTGLY 05291221MN 12of25	F	10	CCGGCCTTGCATACATGGAGTCTAACTCGAGTTAGACTCCATGTATGCAAGGTTTTT	NM_015061.1-246s1c1	1	KDM4C	NM_001146694.1,NM_001146695.1,NM_001146696.1,NM_015061.3	23081	9606	lysine (K)-specific demethylase 4C
TRCN0000022056	CSTGLY 05291221MN 12of25	F	11	CCGGGCCTCTGACATGCGATTTGAACTCGAGTTCAAATCGCATGTCAGAGGCTTTTT	NM_015061.1-3151s1c1	1	KDM4C	NM_015061.3	23081	9606	lysine (K)-specific demethylase 4C
TRCN0000022057	CSTGLY 05291221MN 12of25	F	12	CCGGGCACCTATCTATGGTGCAGATCTCGAGATCTGCACCATAGATAGGTGCTTTTT	NM_015061.1-541s1c1	1	KDM4C	NM_001146694.1,NM_001146695.1,NM_001146696.1,NM_015061.3	23081	9606	lysine (K)-specific demethylase 4C
TRCN0000022058	CSTGLY 05291221MN 12of25	G	1	CCGGGCAGAGAGTAATGGTGTGTTACTCGAGTAACACACCATTACTCTCTGCTTTTT	NM_015061.1-1702s1c1	1	KDM4C	NM_001146694.1,NM_001146695.1,NM_001146696.1,NM_015061.3	23081	9606	lysine (K)-specific demethylase 4C	Yes	A549
TRCN0000245584	CSTGLY 05291221MN 12of25	G	2	CCGGGCCCATCGTATGCGCAGTATTCTCGAGAATACTGCGCATACGATGGGCTTTTTG	NM_015106.2-3076s21c1	2	RAD54L2	NM_015106.2	23132	9606	RAD54-like 2 (S. cerevisiae)	Yes	MCH58
TRCN0000245587	CSTGLY 05291221MN 12of25	G	3	CCGGTTGAGAGGGAGCGGCTTATTACTCGAGTAATAAGCCGCTCCCTCTCAATTTTTG	NM_015106.2-2500s21c1	2	RAD54L2	NM_015106.2	23132	9606	RAD54-like 2 (S. cerevisiae)	Yes	MCH58
TRCN0000245585	CSTGLY 05291221MN 12of25	G	4	CCGGTTGCCATTGTGCCGGTTAATACTCGAGTATTAACCGGCACAATGGCAATTTTTG	NM_015106.2-1120s21c1	2	RAD54L2	NM_015106.2	23132	9606	RAD54-like 2 (S. cerevisiae)	Yes	MCH58
TRCN0000358844	CSTGLY 05291221MN 12of25	G	5	CCGGGCTGGCCAGTTGAGCTATAATCTCGAGATTATAGCTCAACTGGCCAGCTTTTTG	NM_015107.2-2054s21c1	2	PHF8	NM_015107.2	23133	9606	PHD finger protein 8	Yes	A549
TRCN0000358911	CSTGLY 05291221MN 12of25	G	6	CCGGACGTTGGGAAGACGAGCAATACTCGAGTATTGCTCGTCTTCCCAACGTTTTTTG	NM_015107.2-1845s21c1	2	PHF8	NM_015107.2	23133	9606	PHD finger protein 8	Yes	A549
TRCN0000358845	CSTGLY 05291221MN 12of25	G	7	CCGGCTGCAACTCTAGCCCTATATCCTCGAGGATATAGGGCTAGAGTTGCAGTTTTTG	NM_015107.2-3979s21c1	2	PHF8	NM_015107.2	23133	9606	PHD finger protein 8	Yes	A549
TRCN0000018920	CSTGLY 05291221MN 12of25	G	8	CCGGCTTAGTGTATTCGGACAAGAACTCGAGTTCTTGTCCGAATACACTAAGTTTTT	NM_015125.2-2218s1c1	1	CIC	NM_015125.3	23152	9606	capicua homolog (Drosophila)	Yes	A549
TRCN0000018921	CSTGLY 05291221MN 12of25	G	9	CCGGCTTTGCTGAGTTGCCTGAGTTCTCGAGAACTCAGGCAACTCAGCAAAGTTTTT	NM_015125.2-4114s1c1	1	CIC	NM_015125.3	23152	9606	capicua homolog (Drosophila)
TRCN0000018922	CSTGLY 05291221MN 12of25	G	10	CCGGAGATTGGAAGTGGTGCAACAACTCGAGTTGTTGCACCACTTCCAATCTTTTTT	NM_015125.2-835s1c1	1	CIC	NM_015125.3	23152	9606	capicua homolog (Drosophila)
TRCN0000018923	CSTGLY 05291221MN 12of25	G	11	CCGGGTAGCCTTTGGCAAAGGCTATCTCGAGATAGCCTTTGCCAAAGGCTACTTTTT	NM_015125.2-1604s1c1	1	CIC	NM_015125.3	23152	9606	capicua homolog (Drosophila)
TRCN0000018924	CSTGLY 05291221MN 12of25	G	12	CCGGCCTGGGCTCTTACCGCAAGAACTCGAGTTCTTGCGGTAAGAGCCCAGGTTTTT	NM_015125.2-4198s1c1	1	CIC	NM_015125.3	23152	9606	capicua homolog (Drosophila)
TRCN0000019115	CSTGLY 05291221MN 12of25	H	1	CCGGCCAGTCAAGTAGCGTTTCTTACTCGAGTAAGAAACGCTACTTGACTGGTTTTT	NM_015153.1-1446s1c1	1	PHF3	NM_015153.2	23469	9606	PHD finger protein 3	Yes	A549
TRCN0000019116	CSTGLY 05291221MN 12of25	H	2	CCGGCCTCGTTTAATGGCACAAGAACTCGAGTTCTTGTGCCATTAAACGAGGTTTTT	NM_015153.1-415s1c1	1	PHF3	NM_015153.2	23469	9606	PHD finger protein 3
TRCN0000019117	CSTGLY 05291221MN 12of25	H	3	CCGGGCAGCAAAGTATGAAGTAATACTCGAGTATTACTTCATACTTTGCTGCTTTTT	NM_015153.1-1558s1c1	1	PHF3	NM_015153.2	23469	9606	PHD finger protein 3
TRCN0000019118	CSTGLY 05291221MN 12of25	H	4	CCGGGCAACTGGATAGGCCATTTAACTCGAGTTAAATGGCCTATCCAGTTGCTTTTT	NM_015153.1-5748s1c1	1	PHF3	NM_015153.2	23469	9606	PHD finger protein 3	Yes	A549
TRCN0000274375	CSTGLY 05291221MN 12of25	H	5	CCGGGCAGCAAAGTATGAAGTAATACTCGAGTATTACTTCATACTTTGCTGCTTTTTG	NM_015153.2-1557s21c1	2	PHF3	NM_015153.2	23469	9606	PHD finger protein 3
TRCN0000303286	CSTGLY 05291221MN 12of25	H	6	CCGGCACGGGAACCCATTCACTTAGCTCGAGCTAAGTGAATGGGTTCCCGTGTTTTTG	NM_015167.2-1664s21c1	2	JMJD6	NM_015167.2	23210	9606	jumonji domain containing 6	Yes	A549
TRCN0000063340	CSTGLY 05291221MN 12of25	H	7	CCGGCGATGGCTACTCAGTGAAGATCTCGAGATCTTCACTGAGTAGCCATCGTTTTTG	NM_015167.1-315s1c1	1	JMJD6	NM_001081461.1,NM_015167.2	23210	9606	jumonji domain containing 6	Yes	A549
TRCN0000063341	CSTGLY 05291221MN 12of25	H	8	CCGGGCACAACTACTACGAGAGCTTCTCGAGAAGCTCTCGTAGTAGTTGTGCTTTTTG	NM_015167.1-84s1c1	1	JMJD6	NM_001081461.1,NM_015167.2	23210	9606	jumonji domain containing 6	Yes	A549
TRCN0000107805	CSTGLY 05291221MN 12of25	H	9	CCGGCGCACAGATATTTATTCCTTTCTCGAGAAAGGAATAAATATCTGTGCGTTTTTG	NM_015260.1-4311s1c1	1	SIN3B	NM_015260.1	23309	9606	SIN3 homolog B, transcription regulator (yeast)
TRCN0000107806	CSTGLY 05291221MN 12of25	H	10	CCGGCCTCGGATATAGAATAGACATCTCGAGATGTCTATTCTATATCCGAGGTTTTTG	NM_015260.1-329s1c1	1	SIN3B	NM_015260.1	23309	9606	SIN3 homolog B, transcription regulator (yeast)
TRCN0000107807	CSTGLY 05291221MN 12of25	H	11	CCGGCCGTGCCATTTATCGCATCTACTCGAGTAGATGCGATAAATGGCACGGTTTTTG	NM_015260.1-1637s1c1	1	SIN3B	NM_015260.1	23309	9606	SIN3 homolog B, transcription regulator (yeast)
TRCN0000107808	CSTGLY 05291221MN 12of25	H	12	CCGGGTGCCGTATAAAGAGGACAAACTCGAGTTTGTCCTCTTTATACGGCACTTTTTG	NM_015260.1-444s1c1	1	SIN3B	NM_015260.1	23309	9606	SIN3 homolog B, transcription regulator (yeast)
TRCN0000234602	CSTGLY 05291221MN 13of25	A	1	CCGGCAAGCAGCAGGTGCCGTATAACTCGAGTTATACGGCACCTGCTGCTTGTTTTTG	NM_015260.1-434s21c1	2	SIN3B	NM_015260.1	23309	9606	SIN3 homolog B, transcription regulator (yeast)	Yes	A549
TRCN0000018513	CSTGLY 05291221MN 13of25	A	2	CCGGGCGGACTATATTAGCAGACAACTCGAGTTGTCTGCTAATATAGTCCGCTTTTT	NM_015288.4-1214s1c1	1	PHF15	NM_015288.4	23338	9606	PHD finger protein 15
TRCN0000018514	CSTGLY 05291221MN 13of25	A	3	CCGGGCCTGGAAATGCGGACTATATCTCGAGATATAGTCCGCATTTCCAGGCTTTTT	NM_015288.4-1204s1c1	1	PHF15	NM_015288.4	23338	9606	PHD finger protein 15	Yes	A549
TRCN0000018515	CSTGLY 05291221MN 13of25	A	4	CCGGGCTCATCAACTCGGAGCTTAACTCGAGTTAAGCTCCGAGTTGATGAGCTTTTT	NM_015288.4-623s1c1	1	PHF15	NM_015288.4	23338	9606	PHD finger protein 15	Yes	A549
TRCN0000018516	CSTGLY 05291221MN 13of25	A	5	CCGGCGACATCTACATCCGCATCAACTCGAGTTGATGCGGATGTAGATGTCGTTTTT	NM_015288.4-244s1c1	1	PHF15	NM_015288.4	23338	9606	PHD finger protein 15
TRCN0000018517	CSTGLY 05291221MN 13of25	A	6	CCGGACGTCGGACATCTTCTCACTTCTCGAGAAGTGAGAAGATGTCCGACGTTTTTT	NM_015288.4-2123s1c1	1	PHF15	NM_015288.4	23338	9606	PHD finger protein 15
TRCN0000263372	CSTGLY 05291221MN 13of25	A	7	CCGGGAGACCTTTCAGCGGTGTAAACTCGAGTTTACACCGCTGAAAGGTCTCTTTTTG	NM_015297.1-824s21c1	2	KIAA1045	NM_015297.1	23349	9606	KIAA1045
TRCN0000263371	CSTGLY 05291221MN 13of25	A	8	CCGGGGCTTCTGTTTCCAACTTAATCTCGAGATTAAGTTGGAAACAGAAGCCTTTTTG	NM_015297.1-2819s21c1	2	KIAA1045	NM_015297.1	23349	9606	KIAA1045
TRCN0000263373	CSTGLY 05291221MN 13of25	A	9	CCGGTGATGACAAACCTCCAGAAATCTCGAGATTTCTGGAGGTTTGTCATCATTTTTG	NM_015297.1-547s21c1	2	KIAA1045	NM_015297.1	23349	9606	KIAA1045
TRCN0000263374	CSTGLY 05291221MN 13of25	A	10	CCGGCGATGAGATGTGTGATGTTTGCTCGAGCAAACATCACACATCTCATCGTTTTTG	NM_015297.1-598s21c1	2	KIAA1045	NM_015297.1	23349	9606	KIAA1045
TRCN0000263370	CSTGLY 05291221MN 13of25	A	11	CCGGCTGAACATCGAGGCCACATAGCTCGAGCTATGTGGCCTCGATGTTCAGTTTTTG	NM_015297.1-981s21c1	2	KIAA1045	NM_015297.1	23349	9606	KIAA1045
TRCN0000138572	CSTGLY 05291221MN 13of25	A	12	CCGGCCAGGAGAATCAGTGCGTATACTCGAGTATACGCACTGATTCTCCTGGTTTTTTG	NM_015338.3-1584s1c1	1	ASXL1	NM_015338.5	171023	9606	additional sex combs like 1 (Drosophila)	Yes	A549
TRCN0000275380	CSTGLY 05291221MN 13of25	B	1	CCGGCCAGGAGAATCAGTGCGTATACTCGAGTATACGCACTGATTCTCCTGGTTTTTG	NM_015338.4-1591s21c1	2	ASXL1	NM_015338.5	171023	9606	additional sex combs like 1 (Drosophila)	Yes	A549
TRCN0000379665	CSTGLY 05291221MN 13of25	B	2	GTACCGGGTGCCTTGTGGTGAGATAATACTCGAGTATTATCTCACCACAAGGCACTTTTTTG	NM_015338.5-5040s21c1	2	ASXL1	NM_015338.5	171023	9606	additional sex combs like 1 (Drosophila)	Yes	A549
TRCN0000038726	CSTGLY 05291221MN 13of25	B	3	CCGGCCAAACCTCTTGCCACTAGAACTCGAGTTCTAGTGGCAAGAGGTTTGGTTTTTG	NM_015355.1-1315s1c1	1	SUZ12	NM_015355.2	23512	9606	suppressor of zeste 12 homolog (Drosophila)	Yes	A549
TRCN0000038727	CSTGLY 05291221MN 13of25	B	4	CCGGCGGAATCTCATAGCACCAATACTCGAGTATTGGTGCTATGAGATTCCGTTTTTG	NM_015355.1-501s1c1	1	SUZ12	NM_015355.2	23512	9606	suppressor of zeste 12 homolog (Drosophila)	Yes	A549
TRCN0000038728	CSTGLY 05291221MN 13of25	B	5	CCGGGCTGACAATCAAATGAATCATCTCGAGATGATTCATTTGATTGTCAGCTTTTTG	NM_015355.1-2076s1c1	1	SUZ12	NM_015355.2	23512	9606	suppressor of zeste 12 homolog (Drosophila)	Yes	A549
TRCN0000195442	CSTGLY 05291221MN 13of25	B	6	CCGGCAAGTAGTTGGAACCAGAGAACTCGAGTTCTCTGGTTCCAACTACTTGTTTTTTG	NM_015401.1-3176s1c1	1	HDAC7	NM_001098416.2,NM_015401.3	51564	9606	histone deacetylase 7	Yes	A549
TRCN0000255687	CSTGLY 05291221MN 13of25	B	7	CCGGGATCCGGGTGCACAGTAAATACTCGAGTATTTACTGTGCACCCGGATCTTTTTG	NM_015401.3-2973s21c1	2	HDAC7	NM_001098416.2,NM_015401.3	51564	9606	histone deacetylase 7	Yes	A549
TRCN0000255686	CSTGLY 05291221MN 13of25	B	8	CCGGTCACTGACCTCGCCTTCAAAGCTCGAGCTTTGAAGGCGAGGTCAGTGATTTTTG	NM_015401.3-2246s21c1	2	HDAC7	NM_001098416.2,NM_015401.3	51564	9606	histone deacetylase 7	Yes	A549
TRCN0000370638	CSTGLY 05291221MN 13of25	B	9	CCGGGCCTTATACGAGGACGTTATCCTCGAGGATAACGTCCTCGTATAAGGCTTTTTG	NM_015409.3-3998s21c1	2	EP400	NM_015409.3	57634	9606	E1A binding protein p400	Yes	A549
TRCN0000312679	CSTGLY 05291221MN 13of25	B	10	CCGGGGAGGTCTTCAAGGAGTATTTCTCGAGAAATACTCCTTGAAGACCTCCTTTTTG	NM_015409.3-1249s21c1	2	EP400	NM_015409.3	57634	9606	E1A binding protein p400	Yes	A549
TRCN0000050260	CSTGLY 05291221MN 13of25	B	11	CCGGGCGGAAACTCATGGAGGAAATCTCGAGATTTCCTCCATGAGTTTCCGCTTTTTG	NM_015409.2-4236s1c1	1	EP400	NM_015409.3	57634	9606	E1A binding protein p400	Yes	A549
TRCN0000229296	CSTGLY 05291221MN 13of25	B	12	CCGGGGTGGAACAGAATCGTTATTTCTCGAGAAATAACGATTCTGTTCCACCTTTTTG	NM_015477.1-1637s21c1	2	SIN3A	NM_001145357.1,NM_001145358.1,NM_015477.2	25942	9606	SIN3 homolog A, transcription regulator (yeast)	Yes	A549
TRCN0000229297	CSTGLY 05291221MN 13of25	C	1	CCGGCTAGCACAGAAACCAGTATTTCTCGAGAAATACTGGTTTCTGTGCTAGTTTTTG	NM_015477.1-3614s21c1	2	SIN3A	NM_001145357.1,NM_001145358.1,NM_015477.2	25942	9606	SIN3 homolog A, transcription regulator (yeast)	Yes	A549
TRCN0000229298	CSTGLY 05291221MN 13of25	C	2	CCGGGATCAAATCAGAGGACTATATCTCGAGATATAGTCCTCTGATTTGATCTTTTTG	NM_015477.1-3796s21c1	2	SIN3A	NM_001145357.1,NM_001145358.1,NM_015477.2	25942	9606	SIN3 homolog A, transcription regulator (yeast)	Yes	A549
TRCN0000016866	CSTGLY 05291221MN 13of25	C	3	CCGGGCTGGAGTCATGGCTATGATTCTCGAGAATCATAGCCATGACTCCAGCTTTTT	NM_015478.4-1565s1c1	1	L3MBTL	NM_015478.5,NM_032107.3	26013	9606	l(3)mbt-like (Drosophila)
TRCN0000016863	CSTGLY 05291221MN 13of25	C	4	CCGGCCTCCGAAGTATCGAAAGATTCTCGAGAATCTTTCGATACTTCGGAGGTTTTT	NM_015478.4-1975s1c1	1	L3MBTL	NM_015478.5,NM_032107.3	26013	9606	l(3)mbt-like (Drosophila)
TRCN0000016864	CSTGLY 05291221MN 13of25	C	5	CCGGGCCTGCACTTTGATGGGTATTCTCGAGAATACCCATCAAAGTGCAGGCTTTTT	NM_015478.4-917s1c1	1	L3MBTL	NM_015478.5,NM_032107.3	26013	9606	l(3)mbt-like (Drosophila)
TRCN0000016865	CSTGLY 05291221MN 13of25	C	6	CCGGCCCACTCATTTGCTTGCCAAACTCGAGTTTGGCAAGCAAATGAGTGGGTTTTT	NM_015478.4-2380s1c1	1	L3MBTL	NM_015478.5,NM_032107.3	26013	9606	l(3)mbt-like (Drosophila)
TRCN0000016867	CSTGLY 05291221MN 13of25	C	7	CCGGGCAGTCACTCACAACAAGAATCTCGAGATTCTTGTTGTGAGTGACTGCTTTTT	NM_015478.4-799s1c1	1	L3MBTL	NM_015478.5,NM_032107.3	26013	9606	l(3)mbt-like (Drosophila)	Yes	A549
TRCN0000147760	CSTGLY 05291221MN 13of25	C	8	CCGGGCTACTGTTGAGATAGTGAAACTCGAGTTTCACTATCTCAACAGTAGCTTTTTTG	NM_015479.1-2078s1c1	1	SFMBT1	NM_001005158.1,NM_001005159.1,NM_016329.2	51460	9606	Scm-like with four mbt domains 1	Yes	A3
TRCN0000148746	CSTGLY 05291221MN 13of25	C	9	CCGGCCTTCAGCCATTAGACATCTACTCGAGTAGATGTCTAATGGCTGAAGGTTTTTTG	NM_015479.1-1019s1c1	1	SFMBT1	NM_001005158.1,NM_001005159.1,NM_016329.2	51460	9606	Scm-like with four mbt domains 1	Yes	A3
TRCN0000147815	CSTGLY 05291221MN 13of25	C	10	CCGGGAAGCCTATACCTGAATGTATCTCGAGATACATTCAGGTATAGGCTTCTTTTTTG	NM_015479.1-1591s1c1	1	SFMBT1	NM_001005158.1,NM_001005159.1,NM_016329.2	51460	9606	Scm-like with four mbt domains 1	Yes	A3
TRCN0000004092	CSTGLY 05291221MN 13of25	C	11	CCGGCATATCCTCAGCCAACCAGAACTCGAGTTCTGGTTGGCTGAGGATATGTTTTT	NM_015485.x-389s1c1	1	RWDD3	NM_001128142.1,NM_015485.4	25950	9606	RWD domain containing 3	Yes	A549
TRCN0000004093	CSTGLY 05291221MN 13of25	C	12	CCGGCCAGTCAATTATCCTTCATGTCTCGAGACATGAAGGATAATTGACTGGTTTTT	NM_015485.x-224s1c1	1	RWDD3	NM_001128142.1,NM_015485.4	25950	9606	RWD domain containing 3	Yes	A549
TRCN0000004096	CSTGLY 05291221MN 13of25	D	1	CCGGTGGATGATGGATTGTGGATAACTCGAGTTATCCACAATCCATCATCCATTTTT	NM_015485.x-456s1c1	1	RWDD3	NM_001128142.1,NM_015485.4	25950	9606	RWD domain containing 3	Yes	A549
TRCN0000021794	CSTGLY 05291221MN 13of25	D	2	CCGGCGAATCCTGAACCATAGCTTTCTCGAGAAAGCTATGGTTCAGGATTCGTTTTT	NM_015557.1-1886s1c1	1	CHD5	NM_015557.1	26038	9606	chromodomain helicase DNA binding protein 5
TRCN0000021795	CSTGLY 05291221MN 13of25	D	3	CCGGCCTGGAGATGAAGAACAAGTTCTCGAGAACTTGTTCTTCATCTCCAGGTTTTT	NM_015557.1-5443s1c1	1	CHD5	NM_015557.1	26038	9606	chromodomain helicase DNA binding protein 5
TRCN0000021796	CSTGLY 05291221MN 13of25	D	4	CCGGCGTGTTCCTTTACTCCCTCTACTCGAGTAGAGGGAGTAAAGGAACACGTTTTT	NM_015557.1-2308s1c1	1	CHD5	NM_015557.1	26038	9606	chromodomain helicase DNA binding protein 5
TRCN0000021797	CSTGLY 05291221MN 13of25	D	5	CCGGGCTACAGAACATGAACGAGTACTCGAGTACTCGTTCATGTTCTGTAGCTTTTT	NM_015557.1-3931s1c1	1	CHD5	NM_015557.1	26038	9606	chromodomain helicase DNA binding protein 5
TRCN0000021798	CSTGLY 05291221MN 13of25	D	6	CCGGCGCAAGAAGAAGAGGATTGATCTCGAGATCAATCCTCTTCTTCTTGCGTTTTT	NM_015557.1-1079s1c1	1	CHD5	NM_015557.1	26038	9606	chromodomain helicase DNA binding protein 5
TRCN0000016908	CSTGLY 05291221MN 13of25	D	7	CCGGCCTATGATGAACCTTGGTTATCTCGAGATAACCAAGGTTCATCATAGGTTTTT	NM_015559.1-3018s1c1	1	SETBP1	NM_015559.2	26040	9606	SET binding protein 1
TRCN0000016909	CSTGLY 05291221MN 13of25	D	8	CCGGGCACCCACTTTCAACACAGTTCTCGAGAACTGTGTTGAAAGTGGGTGCTTTTT	NM_015559.1-2171s1c1	1	SETBP1	NM_015559.2	26040	9606	SET binding protein 1
TRCN0000016910	CSTGLY 05291221MN 13of25	D	9	CCGGCGTGTCCCTAAGTTGAGTAAACTCGAGTTTACTCAACTTAGGGACACGTTTTT	NM_015559.1-1230s1c1	1	SETBP1	NM_015559.2	26040	9606	SET binding protein 1
TRCN0000016911	CSTGLY 05291221MN 13of25	D	10	CCGGCGCAGTTGACAGTGTTACAATCTCGAGATTGTAACACTGTCAACTGCGTTTTT	NM_015559.1-3938s1c1	1	SETBP1	NM_015559.2	26040	9606	SET binding protein 1
TRCN0000016912	CSTGLY 05291221MN 13of25	D	11	CCGGCCAACCAACCATAAGAGGAAACTCGAGTTTCCTCTTATGGTTGGTTGGTTTTT	NM_015559.1-1080s1c1	1	SETBP1	NM_015559.2	26040	9606	SET binding protein 1
TRCN0000257021	CSTGLY 05291221MN 13of25	D	12	CCGGCTCAATCTCTGACCGTAAATCCTCGAGGATTTACGGTCAGAGATTGAGTTTTTG	NM_015603.2-645s21c1	2	CCDC9	NM_015603.2	26093	9606	coiled-coil domain containing 9	Yes	MCH58
TRCN0000244793	CSTGLY 05291221MN 13of25	E	1	CCGGTGGAGAAGATCGCCGAGTATGCTCGAGCATACTCGGCGATCTTCTCCATTTTTG	NM_015603.2-719s21c1	2	CCDC9	NM_015603.2	26093	9606	coiled-coil domain containing 9	Yes	MCH58
TRCN0000244791	CSTGLY 05291221MN 13of25	E	2	CCGGATGAAGAATGGGAGGACATAACTCGAGTTATGTCCTCCCATTCTTCATTTTTTG	NM_015603.2-1469s21c1	2	CCDC9	NM_015603.2	26093	9606	coiled-coil domain containing 9	Yes	MCH58
TRCN0000129967	CSTGLY 05291221MN 13of25	E	3	CCGGGAGGCTATAGTACATTCAGAACTCGAGTTCTGAATGTACTATAGCCTCTTTTTTG	NM_015617.1-296s1c1	1	PYGO1	NM_015617.1	26108	9606	pygopus homolog 1 (Drosophila)
TRCN0000128133	CSTGLY 05291221MN 13of25	E	4	CCGGCAGAATGTCAACATGCCTAATCTCGAGATTAGGCATGTTGACATTCTGTTTTTTG	NM_015617.1-499s1c1	1	PYGO1	NM_015617.1	26108	9606	pygopus homolog 1 (Drosophila)
TRCN0000148786	CSTGLY 05291221MN 13of25	E	5	CCGGCCACAAACAATAACCCTGCAACTCGAGTTGCAGGGTTATTGTTTGTGGTTTTTTG	NM_015617.1-881s1c1	1	PYGO1	NM_015617.1	26108	9606	pygopus homolog 1 (Drosophila)
TRCN0000130684	CSTGLY 05291221MN 13of25	E	6	CCGGCCATCTTATGTGAGGCCTCTTCTCGAGAAGAGGCCTCACATAAGATGGTTTTTTG	NM_015617.1-1067s1c1	1	PYGO1	NM_015617.1	26108	9606	pygopus homolog 1 (Drosophila)
TRCN0000149202	CSTGLY 05291221MN 13of25	E	7	CCGGGCCTCTTGTCAGAAATGGTTTCTCGAGAAACCATTTCTGACAAGAGGCTTTTTTG	NM_015617.1-1081s1c1	1	PYGO1	NM_015617.1	26108	9606	pygopus homolog 1 (Drosophila)
TRCN0000062733	CSTGLY 05291221MN 13of25	E	8	CCGGCCAGTCAATGTGCATATCAATCTCGAGATTGATATGCACATTGACTGGTTTTTG	NM_015630.2-2240s1c1	1	EPC2	NM_015630.3	26122	9606	enhancer of polycomb homolog 2 (Drosophila)	Yes	A549
TRCN0000062734	CSTGLY 05291221MN 13of25	E	9	CCGGGCCAGTATTATGCTCCTCGTTCTCGAGAACGAGGAGCATAATACTGGCTTTTTG	NM_015630.2-1236s1c1	1	EPC2	NM_015630.3	26122	9606	enhancer of polycomb homolog 2 (Drosophila)	Yes	A549
TRCN0000062735	CSTGLY 05291221MN 13of25	E	10	CCGGCGAGAATTTAGTAGAGCCATACTCGAGTATGGCTCTACTAAATTCTCGTTTTTG	NM_015630.2-734s1c1	1	EPC2	NM_015630.3	26122	9606	enhancer of polycomb homolog 2 (Drosophila)	Yes	A549
TRCN0000108185	CSTGLY 05291221MN 13of25	E	11	CCGGCCTGAAATGGACAATCACTTTCTCGAGAAAGTGATTGTCCATTTCAGGTTTTTG	NM_015651.1-3188s1c1	1	PHF19	NM_015651.1	26147	9606	PHD finger protein 19
TRCN0000108186	CSTGLY 05291221MN 13of25	E	12	CCGGCCTCGTGACTTTCGAAGATAACTCGAGTTATCTTCGAAAGTCACGAGGTTTTTG	NM_015651.1-463s1c1	1	PHF19	NM_001009936.1,NM_015651.1	26147	9606	PHD finger protein 19
TRCN0000108187	CSTGLY 05291221MN 13of25	F	1	CCGGCCTGGCTAGCATATTTGACTTCTCGAGAAGTCAAATATGCTAGCCAGGTTTTTG	NM_015651.1-1507s1c1	1	PHF19	NM_015651.1	26147	9606	PHD finger protein 19
TRCN0000108188	CSTGLY 05291221MN 13of25	F	2	CCGGGCCACACATTTGAGAGCATCACTCGAGTGATGCTCTCAAATGTGTGGCTTTTTG	NM_015651.1-1809s1c1	1	PHF19	NM_015651.1	26147	9606	PHD finger protein 19
TRCN0000108189	CSTGLY 05291221MN 13of25	F	3	CCGGCCCACCTCAAGTCATCTATCACTCGAGTGATAGATGACTTGAGGTGGGTTTTTG	NM_015651.1-1851s1c1	1	PHF19	NM_015651.1	26147	9606	PHD finger protein 19
TRCN0000220049	CSTGLY 05291221MN 13of25	F	4	CCGGGGGAGATCGAGGTCATGATTGCTCGAGCAATCATGACCTCGATCTCCCTTTTTG	NM_015654.3-385s1c1	1	NAT9	NM_015654.3	26151	9606	N-acetyltransferase 9 (GCN5-related, putative)
TRCN0000220050	CSTGLY 05291221MN 13of25	F	5	CCGGCGCTAGGTCTGACCAAGTTTGCTCGAGCAAACTTGGTCAGACCTAGCGTTTTTG	NM_015654.3-478s1c1	1	NAT9	NM_015654.3	26151	9606	N-acetyltransferase 9 (GCN5-related, putative)	Yes	A549
TRCN0000167236	CSTGLY 05291221MN 13of25	F	6	CCGGCTTAGATAAGTAAGGTGACTTCTCGAGAAGTCACCTTACTTATCTAAGTTTTTTG	NM_015654.3-1748s1c1	1	NAT9	NM_015654.3	26151	9606	N-acetyltransferase 9 (GCN5-related, putative)
TRCN0000167101	CSTGLY 05291221MN 13of25	F	7	CCGGGATGTTCCAGAAACTTCACTTCTCGAGAAGTGAAGTTTCTGGAACATCTTTTTTG	NM_015654.3-536s1c1	1	NAT9	NM_015654.3	26151	9606	N-acetyltransferase 9 (GCN5-related, putative)	Yes	A549
TRCN0000172803	CSTGLY 05291221MN 13of25	F	8	CCGGGAGATGTGAACCTCTTCCTCACTCGAGTGAGGAAGAGGTTCACATCTCTTTTTTG	NM_015654.3-340s1c1	1	NAT9	NM_015654.3	26151	9606	N-acetyltransferase 9 (GCN5-related, putative)
TRCN0000277697	CSTGLY 05291221MN 13of25	F	9	CCGGTCACACTCTCTCCCGCTTATCCTCGAGGATAAGCGGGAGAGAGTGTGATTTTTG	NM_015695.2-4291s21c1	2	BRPF3	NM_015695.2	27154	9606	bromodomain and PHD finger containing, 3	Yes	MCF7
TRCN0000022004	CSTGLY 05291221MN 13of25	F	10	CCGGGCGACTGATTACTTTCCAGTTCTCGAGAACTGGAAAGTAATCAGTCGCTTTTT	NM_015906.2-1380s1c1	1	TRIM33	NM_015906.3,NM_033020.2	51592	9606	tripartite motif-containing 33	Yes	293T/17
TRCN0000322655	CSTGLY 05291221MN 13of25	F	11	CCGGTACTTTCCAGTTGCGTCATATCTCGAGATATGACGCAACTGGAAAGTATTTTTG	NM_015906.3-1389s21c1	2	TRIM33	NM_015906.3,NM_033020.2	51592	9606	tripartite motif-containing 33	Yes	293T/17
TRCN0000322586	CSTGLY 05291221MN 13of25	F	12	CCGGGATGCTGGCTCAAGTAGTTTACTCGAGTAAACTACTTGAGCCAGCATCTTTTTG	NM_015906.3-2152s21c1	2	TRIM33	NM_015906.3,NM_033020.2	51592	9606	tripartite motif-containing 33	Yes	293T/17
TRCN0000137779	CSTGLY 05291221MN 13of25	G	1	CCGGGCTCGCAGCAAGAAATGCAAACTCGAGTTTGCATTTCTTGCTGCGAGCTTTTTTG	NM_016018.3-1364s1c1	1	PHF20L1	NM_016018.4,NM_032205.3	51105	9606	PHD finger protein 20-like 1	Yes	MCH58
TRCN0000135709	CSTGLY 05291221MN 13of25	G	2	CCGGGTGGATTTACTGGGATAGCAACTCGAGTTGCTATCCCAGTAAATCCACTTTTTTG	NM_016018.3-493s1c1	1	PHF20L1	NM_016018.4,NM_032205.3,NM_198513.1	51105	9606	PHD finger protein 20-like 1	Yes	MCH58
TRCN0000230402	CSTGLY 05291221MN 13of25	G	3	CCGGTTGGACAGACTGTCGCTATTACTCGAGTAATAGCGACAGTCTGTCCAATTTTTG	NM_016018.4-613s21c1	2	PHF20L1	NM_016018.4,NM_032205.3,NM_198513.1	51105	9606	PHD finger protein 20-like 1	Yes	MCH58
TRCN0000128564	CSTGLY 05291221MN 13of25	G	4	CCGGGTCTTTGTTCAGAGTTACCTTCTCGAGAAGGTAACTCTGAACAAAGACTTTTTTG	NM_016025.2-354s1c1	1	METTL9	NM_001077180.1,NM_016025.3	51108	9606	methyltransferase like 9	Yes	293T/17
TRCN0000350754	CSTGLY 05291221MN 13of25	G	5	CCGGCAAGTGAATAGTCTGCCTGAACTCGAGTTCAGGCAGACTATTCACTTGTTTTTG	NM_016025.3-1013s21c1	2	METTL9	NM_001077180.1,NM_016025.3	51108	9606	methyltransferase like 9	Yes	293T/17
TRCN0000323229	CSTGLY 05291221MN 13of25	G	6	CCGGGTCTTTGTTCAGAGTTACCTTCTCGAGAAGGTAACTCTGAACAAAGACTTTTTG	NM_016025.3-410s21c1	2	METTL9	NM_001077180.1,NM_016025.3	51108	9606	methyltransferase like 9	Yes	293T/17
TRCN0000035539	CSTGLY 05291221MN 13of25	G	7	CCGGGCTGCTAAACTTATGGAGTTACTCGAGTAACTCCATAAGTTTAGCAGCTTTTTG	NM_016100.2-369s1c1	1	NAA20	NM_016100.3,NM_181527.2,NM_181528.2	51126	9606	N(alpha)-acetyltransferase 20, NatB catalytic subunit	Yes	A549
TRCN0000035541	CSTGLY 05291221MN 13of25	G	8	CCGGCCGCTTCAACAACATTAACTTCTCGAGAAGTTAATGTTGTTGAAGCGGTTTTTG	NM_016100.2-143s1c1	1	NAA20	NM_016100.3,NM_181528.2	51126	9606	N(alpha)-acetyltransferase 20, NatB catalytic subunit	Yes	A549
TRCN0000035543	CSTGLY 05291221MN 13of25	G	9	CCGGGTGGAGAATTAATGGGTTATACTCGAGTATAACCCATTAATTCTCCACTTTTTG	NM_016100.2-253s1c1	1	NAA20	NM_016100.3,NM_181527.2,NM_181528.2	51126	9606	N(alpha)-acetyltransferase 20, NatB catalytic subunit	Yes	A549
TRCN0000020109	CSTGLY 05291221MN 13of25	G	10	CCGGCCCAAAGATGTCGAATATAATCTCGAGATTATATTCGACATCTTTGGGTTTTT	NM_016119.1-156s1c1	1	PHF11	NM_001040443.1,NM_001040444.1	51131	9606	PHD finger protein 11
TRCN0000020110	CSTGLY 05291221MN 13of25	G	11	CCGGCCCGAAACAATGAAATGTAATCTCGAGATTACATTTCATTGTTTCGGGTTTTT	NM_016119.1-585s1c1	1	PHF11	NM_001040443.1,NM_001040444.1	51131	9606	PHD finger protein 11
TRCN0000020112	CSTGLY 05291221MN 13of25	G	12	CCGGCGAATATAATGTCCTGTACTTCTCGAGAAGTACAGGACATTATATTCGTTTTT	NM_016119.1-167s1c1	1	PHF11	noHits	51131	9606	PHD finger protein 11
TRCN0000020113	CSTGLY 05291221MN 13of25	H	1	CCGGCATCGCTCAAAGTGCTAAATTCTCGAGAATTTAGCACTTTGAGCGATGTTTTT	NM_016119.1-503s1c1	1	PHF11	NM_001040443.1,NM_001040444.1	51131	9606	PHD finger protein 11
TRCN0000128673	CSTGLY 05291221MN 13of25	H	2	CCGGCGAGAACTTGTAAGTTCTCAACTCGAGTTGAGAACTTACAAGTTCTCGTTTTTTG	NM_016162.2-1528s1c1	1	ING4	noHits	51147	9606	inhibitor of growth family, member 4
TRCN0000129127	CSTGLY 05291221MN 13of25	H	3	CCGGGCTAGGTGTGATCAACACTTTCTCGAGAAAGTGTTGATCACACCTAGCTTTTTTG	NM_016162.2-1178s1c1	1	ING4	NM_001127582.1,NM_001127583.1,NM_001127584.1,NM_001127585.1,NM_001127586.1,NM_016162.3	51147	9606	inhibitor of growth family, member 4	Yes	A549
TRCN0000129395	CSTGLY 05291221MN 13of25	H	4	CCGGGAACCCACCTATTGCCTTTGTCTCGAGACAAAGGCAATAGGTGGGTTCTTTTTTG	NM_016162.2-617s1c1	1	ING4	NM_001127582.1,NM_001127583.1,NM_001127584.1,NM_001127585.1,NM_016162.3	51147	9606	inhibitor of growth family, member 4	Yes	A549
TRCN0000129334	CSTGLY 05291221MN 13of25	H	5	CCGGCAAACAGATCCAGGAAGCCTACTCGAGTAGGCTTCCTGGATCTGTTTGTTTTTTG	NM_016162.2-232s1c1	1	ING4	NM_001127582.1,NM_001127583.1,NM_001127584.1,NM_001127585.1,NM_001127586.1,NM_016162.3	51147	9606	inhibitor of growth family, member 4
TRCN0000131049	CSTGLY 05291221MN 13of25	H	6	CCGGCCAAAGAACAGAGGACCTGAACTCGAGTTCAGGTCCTCTGTTCTTTGGTTTTTTG	NM_016162.2-133s1c1	1	ING4	NM_001127582.1,NM_001127583.1,NM_001127584.1,NM_001127586.1,NM_016162.3	51147	9606	inhibitor of growth family, member 4
TRCN0000020161	CSTGLY 05291221MN 13of25	H	7	CCGGCCACACTGACAGTGACCTAATCTCGAGATTAGGTCACTGTCAGTGTGGTTTTT	NM_016269.2-1473s1c1	1	LEF1	NM_001130713.2,NM_001130714.2,NM_001166119.1,NM_016269.4	51176	9606	lymphoid enhancer-binding factor 1
TRCN0000020162	CSTGLY 05291221MN 13of25	H	8	CCGGGCACGGAAAGAAAGACAGCTACTCGAGTAGCTGTCTTTCTTTCCGTGCTTTTT	NM_016269.2-1708s1c1	1	LEF1	NM_001130713.2,NM_001130714.2,NM_001166119.1,NM_016269.4	51176	9606	lymphoid enhancer-binding factor 1	Yes	A3
TRCN0000020163	CSTGLY 05291221MN 13of25	H	9	CCGGCCATCAGATGTCAACTCCAAACTCGAGTTTGGAGTTGACATCTGATGGTTTTT	NM_016269.2-1177s1c1	1	LEF1	NM_001130713.2,NM_001130714.2,NM_001166119.1,NM_016269.4	51176	9606	lymphoid enhancer-binding factor 1	Yes	A3
TRCN0000413476	CSTGLY 05291221MN 13of25	H	10	CCGGACGGTAACTTGGCTGCATTTGCTCGAGCAAATGCAGCCAAGTTACCGTTTTTTTG	NM_016269.4-2773s21c1	2	LEF1	NM_001130713.2,NM_001130714.2,NM_001166119.1,NM_016269.4	51176	9606	lymphoid enhancer-binding factor 1
TRCN0000416642	CSTGLY 05291221MN 13of25	H	11	CCGGCATCCTCCAGCTCCTGATATCCTCGAGGATATCAGGAGCTGGAGGATGTTTTTTG	NM_016269.4-1748s21c1	2	LEF1	NM_001130713.2,NM_001130714.2,NM_001166119.1,NM_016269.4	51176	9606	lymphoid enhancer-binding factor 1
TRCN0000035564	CSTGLY 05291221MN 13of25	H	12	CCGGCGCGGTATGTAGACATAGCATCTCGAGATGCTATGTCTACATACCGCGTTTTTG	NM_016347.1-283s1c1	1	NAT8B	NM_016347.2	51471	9606	N-acetyltransferase 8B (GCN5-related, putative, gene/pseudogene)
TRCN0000035565	CSTGLY 05291221MN 14of25	A	1	CCGGCATAGCATTGCGCACAGACATCTCGAGATGTCTGTGCGCAATGCTATGTTTTTG	NM_016347.1-296s1c1	1	NAT8B	NM_016347.2	51471	9606	N-acetyltransferase 8B (GCN5-related, putative, gene/pseudogene)
TRCN0000035566	CSTGLY 05291221MN 14of25	A	2	CCGGGCCAGTCCTTCTTCCACGTGTCTCGAGACACGTGGAAGAAGGACTGGCTTTTTG	NM_016347.1-625s1c1	1	NAT8B	NM_016347.2	51471	9606	N-acetyltransferase 8B (GCN5-related, putative, gene/pseudogene)
TRCN0000035568	CSTGLY 05291221MN 14of25	A	3	CCGGTGGATCTTCATACAGTTCATTCTCGAGAATGAACTGTATGAAGATCCATTTTTG	NM_016347.1-658s1c1	1	NAT8B	NM_016347.2	51471	9606	N-acetyltransferase 8B (GCN5-related, putative, gene/pseudogene)
TRCN0000035567	CSTGLY 05291221MN 14of25	A	4	CCGGCCGCAAGTCGGTCGTGGGCTTCTCGAGAAGCCCACGACCGACTTGCGGTTTTTG	NM_016347.1-74s1c1	1	NAT8B	NM_016347.2	51471	9606	N-acetyltransferase 8B (GCN5-related, putative, gene/pseudogene)
TRCN0000147109	CSTGLY 05291221MN 14of25	A	5	CCGGCTAGGCAAAGTTGTATGTGTACTCGAGTACACATACAACTTTGCCTAGTTTTTTG	NM_016374.4-983s1c1	1	ARID4B	NM_016374.5,NM_031371.3	51742	9606	AT rich interactive domain 4B (RBP1-like)	Yes	293T/17
TRCN0000146353	CSTGLY 05291221MN 14of25	A	6	CCGGCCTATTAACAAACGACCTGTACTCGAGTACAGGTCGTTTGTTAATAGGTTTTTTG	NM_016374.4-1442s1c1	1	ARID4B	NM_016374.5,NM_031371.3	51742	9606	AT rich interactive domain 4B (RBP1-like)	Yes	293T/17
TRCN0000147816	CSTGLY 05291221MN 14of25	A	7	CCGGGCAATACAGAAGAGTGTCTAACTCGAGTTAGACACTCTTCTGTATTGCTTTTTTG	NM_016374.4-2949s1c1	1	ARID4B	NM_016374.5,NM_031371.3	51742	9606	AT rich interactive domain 4B (RBP1-like)	Yes	293T/17
TRCN0000004177	CSTGLY 05291221MN 14of25	A	8	CCGGGCTGGAATCTAAGGAGTATATCTCGAGATATACTCCTTAGATTCCAGCTTTTT	NM_016422.x-1320s1c1	1	RNF141	NM_016422.3	50862	9606	ring finger protein 141
TRCN0000004178	CSTGLY 05291221MN 14of25	A	9	CCGGTGAAGATGATATGGCTAACTACTCGAGTAGTTAGCCATATCATCTTCATTTTT	NM_016422.x-780s1c1	1	RNF141	NM_016422.3	50862	9606	ring finger protein 141
TRCN0000004179	CSTGLY 05291221MN 14of25	A	10	CCGGAGGAGGAGTGTTGTATCTGTACTCGAGTACAGATACAACACTCCTCCTTTTTT	NM_016422.x-608s1c1	1	RNF141	NM_016422.3	50862	9606	ring finger protein 141
TRCN0000004180	CSTGLY 05291221MN 14of25	A	11	CCGGCATCTTGTCAGGCTAGTCTTTCTCGAGAAAGACTAGCCTGACAAGATGTTTTT	NM_016422.x-557s1c1	1	RNF141	NM_016422.3	50862	9606	ring finger protein 141	Yes	HeLa
TRCN0000004181	CSTGLY 05291221MN 14of25	A	12	CCGGAGATGACTGGAGCAAATGAATCTCGAGATTCATTTGCTCCAGTCATCTTTTTT	NM_016422.x-734s1c1	1	RNF141	NM_016422.3	50862	9606	ring finger protein 141	Yes	HeLa
TRCN0000016315	CSTGLY 05291221MN 14of25	B	1	CCGGCCAGCTCACATAGAAGACATTCTCGAGAATGTCTTCTATGTGAGCTGGTTTTT	NM_016436.3-176s1c1	1	PHF20	NM_016436.4	51230	9606	PHD finger protein 20	Yes	A3
TRCN0000016316	CSTGLY 05291221MN 14of25	B	2	CCGGGCATGGGATTACTGGAAGAAACTCGAGTTTCTTCCAGTAATCCCATGCTTTTT	NM_016436.3-2127s1c1	1	PHF20	NM_016436.4	51230	9606	PHD finger protein 20	Yes	A3
TRCN0000016317	CSTGLY 05291221MN 14of25	B	3	CCGGCCTGACTTGGTTGTATCAGATCTCGAGATCTGATACAACCAAGTCAGGTTTTT	NM_016436.3-1112s1c1	1	PHF20	NM_016436.4	51230	9606	PHD finger protein 20	Yes	A3
TRCN0000139498	CSTGLY 05291221MN 14of25	B	4	CCGGCCTGGGCAAAGAATGGACAATCTCGAGATTGTCCATTCTTTGCCCAGGTTTTTTG	NM_016463.5-1892s1c1	1	CXXC5	noHits	51523	9606	CXXC finger 5	Yes	MCH58
TRCN0000142729	CSTGLY 05291221MN 14of25	B	5	CCGGCCTTTGATTCTTTCCGACCATCTCGAGATGGTCGGAAAGAATCAAAGGTTTTTTG	NM_016463.5-2065s1c1	1	CXXC5	noHits	51523	9606	CXXC finger 5	Yes	MCH58
TRCN0000143369	CSTGLY 05291221MN 14of25	B	6	CCGGGAAAGACTGGCCATCAGATTTCTCGAGAAATCTGATGGCCAGTCTTTCTTTTTTG	NM_016463.5-1496s1c1	1	CXXC5	NM_016463.7	51523	9606	CXXC finger 5	Yes	MCH58
TRCN0000016795	CSTGLY 05291221MN 14of25	B	7	CCGGCCGCAAGTGCATACAGAAATACTCGAGTATTTCTGTATGCACTTGCGGTTTTT	NM_016483.4-1364s1c1	1	PHF7	NM_016483.4,NM_173341.1	51533	9606	PHD finger protein 7
TRCN0000358521	CSTGLY 05291221MN 14of25	B	8	CCGGCAATATCAGCGTGCATTATTTCTCGAGAAATAATGCACGCTGATATTGTTTTTG	NM_016483.4-965s21c1	2	PHF7	NM_016483.4,NM_173341.1	51533	9606	PHD finger protein 7
TRCN0000358522	CSTGLY 05291221MN 14of25	B	9	CCGGTGCTCCTCTCTTAGATCTAACCTCGAGGTTAGATCTAAGAGAGGAGCATTTTTG	NM_016483.4-1659s21c1	2	PHF7	NM_016483.4,NM_173341.1	51533	9606	PHD finger protein 7
TRCN0000358484	CSTGLY 05291221MN 14of25	B	10	CCGGTGTCTTATCTTATCTAGTAAGCTCGAGCTTACTAGATAAGATAAGACATTTTTG	NM_016483.4-987s21c1	2	PHF7	NM_016483.4,NM_173341.1	51533	9606	PHD finger protein 7
TRCN0000016793	CSTGLY 05291221MN 14of25	B	11	CCGGCCCACACATCAGCAAAGCATTCTCGAGAATGCTTTGCTGATGTGTGGGTTTTT	NM_016483.4-1387s1c1	1	PHF7	NM_016483.4,NM_173341.1	51533	9606	PHD finger protein 7
TRCN0000139228	CSTGLY 05291221MN 14of25	B	12	CCGGCCGATCCATGTTCACTTCCAACTCGAGTTGGAAGTGAACATGGATCGGTTTTTTG	NM_016506.3-363s1c1	1	KBTBD4	NM_016506.5,NM_018095.4,NR_024222.1	55709	9606	kelch repeat and BTB (POZ) domain containing 4	Yes	MCH58
TRCN0000141375	CSTGLY 05291221MN 14of25	C	1	CCGGGAGGTATTAAGGTGCTGCTTACTCGAGTAAGCAGCACCTTAATACCTCTTTTTTG	NM_016506.3-1664s1c1	1	KBTBD4	NM_016506.5,NM_018095.4,NR_024222.1	55709	9606	kelch repeat and BTB (POZ) domain containing 4	Yes	A549
TRCN0000144852	CSTGLY 05291221MN 14of25	C	2	CCGGGAAGCCTGGATCAACTTTAATCTCGAGATTAAAGTTGATCCAGGCTTCTTTTTTG	NM_016506.3-781s1c1	1	KBTBD4	NM_016506.5,NM_018095.4,NR_024222.1	55709	9606	kelch repeat and BTB (POZ) domain containing 4	Yes	A549
TRCN0000020254	CSTGLY 05291221MN 14of25	C	3	CCGGCGCCAAATACTTGGTCGTCTACTCGAGTAGACGACCAAGTATTTGGCGTTTTT	NM_016538.1-327s1c1	1	SIRT7	NM_016538.1	51547	9606	sirtuin (silent mating type information regulation 2 homolog) 7 (S. cerevisiae)
TRCN0000020256	CSTGLY 05291221MN 14of25	C	4	CCGGGCCTGAAGGTTCTAAAGAAGTCTCGAGACTTCTTTAGAACCTTCAGGCTTTTT	NM_016538.1-842s1c1	1	SIRT7	NM_016538.1	51547	9606	sirtuin (silent mating type information regulation 2 homolog) 7 (S. cerevisiae)
TRCN0000020258	CSTGLY 05291221MN 14of25	C	5	CCGGCTTCAGAAAGGGAGAAGCGTTCTCGAGAACGCTTCTCCCTTTCTGAAGTTTTT	NM_016538.1-418s1c1	1	SIRT7	NM_016538.1	51547	9606	sirtuin (silent mating type information regulation 2 homolog) 7 (S. cerevisiae)
TRCN0000359663	CSTGLY 05291221MN 14of25	C	6	CCGGGTCCAGCCTGAAGGTTCTAAACTCGAGTTTAGAACCTTCAGGCTGGACTTTTTG	NM_016538.1-837s21c1	2	SIRT7	NM_016538.1	51547	9606	sirtuin (silent mating type information regulation 2 homolog) 7 (S. cerevisiae)	Yes	MCH58
TRCN0000020257	CSTGLY 05291221MN 14of25	C	7	CCGGCGGGACACCATTGTGCACTTTCTCGAGAAAGTGCACAATGGTGTCCCGTTTTT	NM_016538.1-730s1c1	1	SIRT7	NM_016538.1	51547	9606	sirtuin (silent mating type information regulation 2 homolog) 7 (S. cerevisiae)
TRCN0000050473	CSTGLY 05291221MN 14of25	C	8	CCGGTGGAAGAATGTGCCAAGTGTACTCGAGTACACTTGGCACATTCTTCCATTTTTG	NM_016539.1-473s1c1	1	SIRT6	NM_016539.1	51548	9606	sirtuin (silent mating type information regulation 2 homolog) 6 (S. cerevisiae)
TRCN0000050474	CSTGLY 05291221MN 14of25	C	9	CCGGGCAGTCTTCCAGTGTGGTGTTCTCGAGAACACCACACTGGAAGACTGCTTTTTG	NM_016539.1-186s1c1	1	SIRT6	NM_016539.1	51548	9606	sirtuin (silent mating type information regulation 2 homolog) 6 (S. cerevisiae)
TRCN0000050476	CSTGLY 05291221MN 14of25	C	10	CCGGCACCCGGATCAACGGCTCTATCTCGAGATAGAGCCGTTGATCCGGGTGTTTTTG	NM_016539.1-972s1c1	1	SIRT6	NM_016539.1	51548	9606	sirtuin (silent mating type information regulation 2 homolog) 6 (S. cerevisiae)
TRCN0000050477	CSTGLY 05291221MN 14of25	C	11	CCGGCACGGGAACATGTTTGTGGAACTCGAGTTCCACAAACATGTTCCCGTGTTTTTG	NM_016539.1-457s1c1	1	SIRT6	NM_016539.1	51548	9606	sirtuin (silent mating type information regulation 2 homolog) 6 (S. cerevisiae)
TRCN0000050475	CSTGLY 05291221MN 14of25	C	12	CCGGGCTGGGTACATCGCTGCAGATCTCGAGATCTGCAGCGATGTACCCAGCTTTTTG	NM_016539.1-696s1c1	1	SIRT6	NM_016539.1	51548	9606	sirtuin (silent mating type information regulation 2 homolog) 6 (S. cerevisiae)
TRCN0000128361	CSTGLY 05291221MN 14of25	D	1	CCGGGAGTTTGTTGTGTCTGATGAACTCGAGTTCATCAGACACAACAAACTCTTTTTTG	NM_016578.3-3472s1c1	1	RSF1	NM_016578.3	51773	9606	remodeling and spacing factor 1	Yes	A549
TRCN0000148481	CSTGLY 05291221MN 14of25	D	2	CCGGCTTCTGAGACAAAGGGTTCTACTCGAGTAGAACCCTTTGTCTCAGAAGTTTTTTG	NM_016578.3-2201s1c1	1	RSF1	NM_016578.3	51773	9606	remodeling and spacing factor 1	Yes	A549
TRCN0000280788	CSTGLY 05291221MN 14of25	D	3	CCGGGAGTTTGTTGTGTCTGATGAACTCGAGTTCATCAGACACAACAAACTCTTTTTG	NM_016578.3-3472s21c1	2	RSF1	NM_016578.3	51773	9606	remodeling and spacing factor 1	Yes	A549
TRCN0000017093	CSTGLY 05291221MN 14of25	D	4	CCGGCCCTAGTTCATCGCAACCTTTCTCGAGAAAGGTTGCGATGAACTAGGGTTTTT	NM_016604.2-1628s1c1	1	KDM3B	NM_016604.3	51780	9606	lysine (K)-specific demethylase 3B	Yes	A549
TRCN0000017095	CSTGLY 05291221MN 14of25	D	5	CCGGGCGATCTTTGTAGAATTTGATCTCGAGATCAAATTCTACAAAGATCGCTTTTT	NM_016604.2-390s1c1	1	KDM3B	NM_016604.3	51780	9606	lysine (K)-specific demethylase 3B	Yes	A549
TRCN0000380564	CSTGLY 05291221MN 14of25	D	6	GTACCGGCCTCTGTGAAGCAGGTCTTTCCTCGAGGAAAGACCTGCTTCACAGAGGTTTTTTG	NM_016604.3-5507s21c1	2	KDM3B	NM_016604.3	51780	9606	lysine (K)-specific demethylase 3B	Yes	A549
TRCN0000036999	CSTGLY 05291221MN 14of25	D	7	CCGGGCCCAGAATAACATTCCTATTCTCGAGAATAGGAATGTTATTCTGGGCTTTTTG	NM_016621.2-1106s1c1	1	PHF21A	NM_001101802.1,NM_016621.3	51317	9606	PHD finger protein 21A	Yes	MCF7
TRCN0000037000	CSTGLY 05291221MN 14of25	D	8	CCGGCCCATCAAAGTACCACAGTTTCTCGAGAAACTGTGGTACTTTGATGGGTTTTTG	NM_016621.2-1022s1c1	1	PHF21A	NM_001101802.1,NM_016621.3	51317	9606	PHD finger protein 21A	Yes	MCF7
TRCN0000037001	CSTGLY 05291221MN 14of25	D	9	CCGGCCAGAGACCTACCATTGCTATCTCGAGATAGCAATGGTAGGTCTCTGGTTTTTG	NM_016621.2-838s1c1	1	PHF21A	NM_001101802.1,NM_016621.3	51317	9606	PHD finger protein 21A	Yes	MCF7
TRCN0000137161	CSTGLY 05291221MN 14of25	D	10	CCGGGAGAGCCACAAGTCTGAATTTCTCGAGAAATTCAGACTTGTGGCTCTCTTTTTTG	NM_017438.1-154s1c1	1	SETD4	NM_001007259.1,NM_017438.2	54093	9606	SET domain containing 4	Yes	A549
TRCN0000134840	CSTGLY 05291221MN 14of25	D	11	CCGGCAGATACGAATGAGAAGACAACTCGAGTTGTCTTCTCATTCGTATCTGTTTTTTG	NM_017438.1-1178s1c1	1	SETD4	NM_017438.2	54093	9606	SET domain containing 4	Yes	A549
TRCN0000137911	CSTGLY 05291221MN 14of25	D	12	CCGGGAACGACTTCACGTTGGAGAACTCGAGTTCTCCAACGTGAAGTCGTTCTTTTTTG	NM_017438.1-845s1c1	1	SETD4	NM_001007259.1,NM_017438.2	54093	9606	SET domain containing 4	Yes	A549
TRCN0000017402	CSTGLY 05291221MN 14of25	E	1	CCGGGAAAGTGACCATGATGAAGCTCTCGAGAGCTTCATCATGGTCACTTTCTTTTT	NM_017444.3-562s1c1	1	CHRAC1	NM_017444.4,NR_023360.1	54108	9606	chromatin accessibility complex 1	Yes	A549
TRCN0000274395	CSTGLY 05291221MN 14of25	E	2	CCGGTTCAGTTTCTTGCAGATATATCTCGAGATATATCTGCAAGAAACTGAATTTTTG	NM_017444.4-458s21c1	2	CHRAC1	NM_017444.4	54108	9606	chromatin accessibility complex 1	Yes	A549
TRCN0000380232	CSTGLY 05291221MN 14of25	E	3	GTACCGGACTCCACTGTCTCTAAGTAAACTCGAGTTTACTTAGAGACAGTGGAGTTTTTTTG	NM_017444.4-642s21c1	2	CHRAC1	NM_017444.4,NR_023360.1	54108	9606	chromatin accessibility complex 1	Yes	A549
TRCN0000107360	CSTGLY 05291221MN 14of25	E	4	CCGGCCACAGGAATATGGTTCCATTCTCGAGAATGGAACCATATTCCTGTGGTTTTTG	NM_017519.1-7426s1c1	1	ARID1B	NM_017519.1,NM_020732.2,NM_175863.2	57492	9606	AT rich interactive domain 1B (SWI1-like)
TRCN0000107361	CSTGLY 05291221MN 14of25	E	5	CCGGGCCGAATTACAAACGCCATATCTCGAGATATGGCGTTTGTAATTCGGCTTTTTG	NM_017519.1-4205s1c1	1	ARID1B	NM_017519.1,NM_020732.2,NM_175863.2	57492	9606	AT rich interactive domain 1B (SWI1-like)
TRCN0000107363	CSTGLY 05291221MN 14of25	E	6	CCGGGCAGTATATTCAGTACCTGTTCTCGAGAACAGGTACTGAATATACTGCTTTTTG	NM_017519.1-3527s1c1	1	ARID1B	NM_017519.1,NM_020732.2,NM_175863.2	57492	9606	AT rich interactive domain 1B (SWI1-like)
TRCN0000107364	CSTGLY 05291221MN 14of25	E	7	CCGGGCACGCAATGATATGCCTTATCTCGAGATAAGGCATATCATTGCGTGCTTTTTG	NM_017519.1-4497s1c1	1	ARID1B	NM_017519.1,NM_020732.2,NM_175863.2	57492	9606	AT rich interactive domain 1B (SWI1-like)
TRCN0000107362	CSTGLY 05291221MN 14of25	E	8	CCGGGCCGTCTATGAAGATGCAGAACTCGAGTTCTGCATCTTCATAGACGGCTTTTTG	NM_017519.1-4823s1c1	1	ARID1B	NM_017519.1,NM_020732.2,NM_175863.2	57492	9606	AT rich interactive domain 1B (SWI1-like)
TRCN0000117922	CSTGLY 05291221MN 14of25	E	9	CCGGCCTCTTGCAGTTAAGCCTGTTCTCGAGAACAGGCTTAACTGCAAGAGGTTTTTG	NM_017520.2-2700s1c1	1	MPHOSPH8	NM_017520.3	54737	9606	M-phase phosphoprotein 8
TRCN0000117923	CSTGLY 05291221MN 14of25	E	10	CCGGGCTGTTTATCTTCCATGCAAACTCGAGTTTGCATGGAAGATAAACAGCTTTTTG	NM_017520.2-2352s1c1	1	MPHOSPH8	NM_017520.3	54737	9606	M-phase phosphoprotein 8
TRCN0000117924	CSTGLY 05291221MN 14of25	E	11	CCGGGCTTCTTGAATTTAGGAAGAACTCGAGTTCTTCCTAAATTCAAGAAGCTTTTTG	NM_017520.2-315s1c1	1	MPHOSPH8	NM_017520.3	54737	9606	M-phase phosphoprotein 8
TRCN0000117925	CSTGLY 05291221MN 14of25	E	12	CCGGCAAGCTGTAGTTCTGAATGATCTCGAGATCATTCAGAACTACAGCTTGTTTTTG	NM_017520.2-2422s1c1	1	MPHOSPH8	NM_017520.3	54737	9606	M-phase phosphoprotein 8
TRCN0000117926	CSTGLY 05291221MN 14of25	F	1	CCGGGCTAGAGAACAAGAACGCTTTCTCGAGAAAGCGTTCTTGTTCTCTAGCTTTTTG	NM_017520.2-1047s1c1	1	MPHOSPH8	NM_017520.3	54737	9606	M-phase phosphoprotein 8
TRCN0000144133	CSTGLY 05291221MN 14of25	F	2	CCGGCAGTGCCAAAGCAAAGAAATTCTCGAGAATTTCTTTGCTTTGGCACTGTTTTTTG	NM_017528.2-637s1c1	1	WBSCR22	NM_017528.2	114049	9606	Williams Beuren syndrome chromosome region 22	Yes	A549
TRCN0000140572	CSTGLY 05291221MN 14of25	F	3	CCGGGACTACCCTAACAGTGCCAAACTCGAGTTTGGCACTGTTAGGGTAGTCTTTTTTG	NM_017528.2-626s1c1	1	WBSCR22	NM_017528.2	114049	9606	Williams Beuren syndrome chromosome region 22	Yes	A549
TRCN0000139958	CSTGLY 05291221MN 14of25	F	4	CCGGGTTCGCAACTCACGGATGATTCTCGAGAATCATCCGTGAGTTGCGAACTTTTTTG	NM_017528.2-137s1c1	1	WBSCR22	NM_017528.2	114049	9606	Williams Beuren syndrome chromosome region 22	Yes	A549
TRCN0000137269	CSTGLY 05291221MN 14of25	F	5	CCGGCGAGTTGGTGAAATGCAACTTCTCGAGAAGTTGCATTTCACCAACTCGTTTTTTG	NM_017550.1-825s1c1	1	MIER2	NM_017550.1	54531	9606	mesoderm induction early response 1, family member 2	Yes	A549
TRCN0000138939	CSTGLY 05291221MN 14of25	F	6	CCGGGAGTTTGGACTCATCGGCATTCTCGAGAATGCCGATGAGTCCAAACTCTTTTTTG	NM_017550.1-1531s1c1	1	MIER2	NM_017550.1	54531	9606	mesoderm induction early response 1, family member 2	Yes	A549
TRCN0000138895	CSTGLY 05291221MN 14of25	F	7	CCGGGAAGAGGAAGAGACGCAATCACTCGAGTGATTGCGTCTCTTCCTCTTCTTTTTTG	NM_017550.1-412s1c1	1	MIER2	NM_017550.1	54531	9606	mesoderm induction early response 1, family member 2	Yes	A549
TRCN0000004206	CSTGLY 05291221MN 14of25	F	8	CCGGCCAGCCAATTTCGCACCATATCTCGAGATATGGTGCGAAATTGGCTGGTTTTT	NM_017610.x-2606s1c1	1	RNF111	NM_017610.6	54778	9606	ring finger protein 111
TRCN0000004207	CSTGLY 05291221MN 14of25	F	9	CCGGCCGTTACATTTCATCAGGATTCTCGAGAATCCTGATGAAATGTAACGGTTTTT	NM_017610.x-3002s1c1	1	RNF111	NM_017610.6	54778	9606	ring finger protein 111
TRCN0000004208	CSTGLY 05291221MN 14of25	F	10	CCGGGCTCTGATGAACACTAAATATCTCGAGATATTTAGTGTTCATCAGAGCTTTTT	NM_017610.x-4158s1c1	1	RNF111	NM_017610.6	54778	9606	ring finger protein 111
TRCN0000004209	CSTGLY 05291221MN 14of25	F	11	CCGGCCAAGTGATGAAGATAATGATCTCGAGATCATTATCTTCATCACTTGGTTTTT	NM_017610.x-795s1c1	1	RNF111	NM_017610.6	54778	9606	ring finger protein 111
TRCN0000004210	CSTGLY 05291221MN 14of25	F	12	CCGGCCGCCTCAAGTGGATTATGTTCTCGAGAACATAATCCACTTGAGGCGGTTTTT	NM_017610.x-2454s1c1	1	RNF111	NM_017610.6	54778	9606	ring finger protein 111
TRCN0000162098	CSTGLY 05291221MN 14of25	G	1	CCGGCATACCGTTTCATTTACTGCTCTCGAGAGCAGTAAATGAAACGGTATGTTTTTTG	NM_017621.2-133s1c1	1	ALKBH4	NM_017621.2	54784	9606	alkB, alkylation repair homolog 4 (E. coli)	Yes	MCF7
TRCN0000164468	CSTGLY 05291221MN 14of25	G	2	CCGGCCCAAAGTCAACTTTCGGAAACTCGAGTTTCCGAAAGTTGACTTTGGGTTTTTTG	NM_017621.2-336s1c1	1	ALKBH4	NM_017621.2	54784	9606	alkB, alkylation repair homolog 4 (E. coli)	Yes	MCF7
TRCN0000165212	CSTGLY 05291221MN 14of25	G	3	CCGGGTGATGCTGATCGAGGACTTTCTCGAGAAAGTCCTCGATCAGCATCACTTTTTTG	NM_017621.2-222s1c1	1	ALKBH4	NM_017621.2	54784	9606	alkB, alkylation repair homolog 4 (E. coli)	Yes	MCF7
TRCN0000144344	CSTGLY 05291221MN 14of25	G	4	CCGGCCTTATAGTCAGACCATGAAACTCGAGTTTCATGGTCTGACTATAAGGTTTTTTG	NM_017628.2-2857s1c1	1	TET2	NM_001127208.1,NM_017628.3	54790	9606	tet oncogene family member 2
TRCN0000122172	CSTGLY 05291221MN 14of25	G	5	CCGGGCGTTTATCCAGAATTAGCAACTCGAGTTGCTAATTCTGGATAAACGCTTTTTTG	NM_017628.2-3845s1c1	1	TET2	NM_017628.3	54790	9606	tet oncogene family member 2
TRCN0000139778	CSTGLY 05291221MN 14of25	G	6	CCGGCCTCAAGCATAACCCACCAATCTCGAGATTGGTGGGTTATGCTTGAGGTTTTTTG	NM_017628.2-1938s1c1	1	TET2	NM_001127208.1,NM_017628.3	54790	9606	tet oncogene family member 2
TRCN0000145351	CSTGLY 05291221MN 14of25	G	7	CCGGGCCAAGTCATTATTTGACCATCTCGAGATGGTCAAATAATGACTTGGCTTTTTTG	NM_017628.2-3514s1c1	1	TET2	noHits	54790	9606	tet oncogene family member 2
TRCN0000142853	CSTGLY 05291221MN 14of25	G	8	CCGGCCTCAGAGATATTGTGGGTTTCTCGAGAAACCCACAATATCTCTGAGGTTTTTTG	NM_017628.2-4449s1c1	1	TET2	NM_017628.3	54790	9606	tet oncogene family member 2
TRCN0000128012	CSTGLY 05291221MN 14of25	G	9	CCGGGCGAGTGTTACACTTGCGAAACTCGAGTTTCGCAAGTGTAACACTCGCTTTTTTG	NM_017635.2-1159s1c1	1	SUV420H1	NM_016028.4,NM_017635.3	51111	9606	suppressor of variegation 4-20 homolog 1 (Drosophila)
TRCN0000129968	CSTGLY 05291221MN 14of25	G	10	CCGGGCTTGAGGTTAATAGTTGGAACTCGAGTTCCAACTATTAACCTCAAGCTTTTTTG	NM_017635.2-2773s1c1	1	SUV420H1	NM_017635.3	51111	9606	suppressor of variegation 4-20 homolog 1 (Drosophila)
TRCN0000130307	CSTGLY 05291221MN 14of25	G	11	CCGGGAAAGTTTAGTGGCAGCACTTCTCGAGAAGTGCTGCCACTAAACTTTCTTTTTTG	NM_017635.2-2935s1c1	1	SUV420H1	NM_017635.3	51111	9606	suppressor of variegation 4-20 homolog 1 (Drosophila)
TRCN0000129867	CSTGLY 05291221MN 14of25	G	12	CCGGGCTAATATCACCAGCAATGATCTCGAGATCATTGCTGGTGATATTAGCTTTTTTG	NM_017635.2-3282s1c1	1	SUV420H1	NM_017635.3	51111	9606	suppressor of variegation 4-20 homolog 1 (Drosophila)
TRCN0000128784	CSTGLY 05291221MN 14of25	H	1	CCGGCGCTTGAGGTTAATAGTTGGACTCGAGTCCAACTATTAACCTCAAGCGTTTTTTG	NM_017635.2-2772s1c1	1	SUV420H1	NM_017635.3	51111	9606	suppressor of variegation 4-20 homolog 1 (Drosophila)
TRCN0000234829	CSTGLY 05291221MN 14of25	H	2	CCGGACAAGATCTCTCCAGTATAAACTCGAGTTTATACTGGAGAGATCTTGTTTTTTG	NM_017669.2-2455s21c1	2	ERCC6L	NM_017669.2	54821	9606	excision repair cross-complementing rodent repair deficiency, complementation group 6-like	Yes	MCH58
TRCN0000234831	CSTGLY 05291221MN 14of25	H	3	CCGGTATTCTGAGCACTAGCTTAATCTCGAGATTAAGCTAGTGCTCAGAATATTTTTG	NM_017669.2-4011s21c1	2	ERCC6L	NM_017669.2	54821	9606	excision repair cross-complementing rodent repair deficiency, complementation group 6-like	Yes	MCH58
TRCN0000016293	CSTGLY 05291221MN 14of25	H	4	CCGGCCACCAAGTGTGTTCTGTAATCTCGAGATTACAGAACACACTTGGTGGTTTTT	NM_017715.1-1271s1c1	1	ZNF3	noHits	7551	9606	zinc finger protein 3
TRCN0000016294	CSTGLY 05291221MN 14of25	H	5	CCGGCCCATAAGTGTGATGAATGTACTCGAGTACATTCATCACACTTATGGGTTTTT	NM_017715.1-658s1c1	1	ZNF3	NM_032924.3	7551	9606	zinc finger protein 3
TRCN0000016295	CSTGLY 05291221MN 14of25	H	6	CCGGCCCTTATTCACCATCAGAGAACTCGAGTTCTCTGATGGTGAATAAGGGTTTTT	NM_017715.1-1039s1c1	1	ZNF3	NM_032924.3	7551	9606	zinc finger protein 3
TRCN0000016296	CSTGLY 05291221MN 14of25	H	7	CCGGGCAAGAGCTTTAATCGAACTTCTCGAGAAGTTCGATTAAAGCTCTTGCTTTTT	NM_017715.1-679s1c1	1	ZNF3	NM_032924.3	7551	9606	zinc finger protein 3
TRCN0000016297	CSTGLY 05291221MN 14of25	H	8	CCGGGCCACAATCTTTGCACTGATACTCGAGTATCAGTGCAAAGATTGTGGCTTTTT	NM_017715.1-1161s1c1	1	ZNF3	NM_017715.2	7551	9606	zinc finger protein 3
TRCN0000278947	CSTGLY 05291221MN 14of25	H	9	CCGGGAGCGATGCCTTAGGATATTACTCGAGTAATATCCTAAGGCATCGCTCTTTTTG	NM_017755.4-1284s21c1	2	NSUN2	NM_017755.4	54888	9606	NOP2/Sun domain family, member 2	Yes	A549
TRCN0000278877	CSTGLY 05291221MN 14of25	H	10	CCGGTGCAGTGTCCCATCGTCTTATCTCGAGATAAGACGATGGGACACTGCATTTTTG	NM_017755.4-2077s21c1	2	NSUN2	NM_017755.4	54888	9606	NOP2/Sun domain family, member 2	Yes	A549
TRCN0000297587	CSTGLY 05291221MN 14of25	H	11	CCGGTGAGAAGATGAAGGTTATTAACTCGAGTTAATAACCTTCATCTTCTCATTTTTG	NM_017755.4-1790s21c1	2	NSUN2	NM_017755.4	54888	9606	NOP2/Sun domain family, member 2	Yes	A549
TRCN0000064783	CSTGLY 05291221MN 14of25	H	12	CCGGGAAAGGCTGTTGGCATCAATACTCGAGTATTGATGCCAACAGCCTTTCTTTTTG	NM_017758.2-1625s1c1	1	ALKBH5	NM_017758.3	54890	9606	alkB, alkylation repair homolog 5 (E. coli)	Yes	A549
TRCN0000064786	CSTGLY 05291221MN 15of25	A	1	CCGGCCACCCAGCTATGCTTCAGATCTCGAGATCTGAAGCATAGCTGGGTGGTTTTTG	NM_017758.2-1176s1c1	1	ALKBH5	NM_017758.3	54890	9606	alkB, alkylation repair homolog 5 (E. coli)	Yes	A549
TRCN0000064787	CSTGLY 05291221MN 15of25	A	2	CCGGCCTCAGGAAGACAAGATTAGACTCGAGTCTAATCTTGTCTTCCTGAGGTTTTTG	NM_017758.2-1112s1c1	1	ALKBH5	NM_017758.3	54890	9606	alkB, alkylation repair homolog 5 (E. coli)	Yes	A549
TRCN0000004220	CSTGLY 05291221MN 15of25	A	3	CCGGCCTGATAGCAAATGGGAAATACTCGAGTATTTCCCATTTGCTATCAGGTTTTT	NM_017769.x-851s1c1	1	G2E3	NM_017769.3	55632	9606	G2/M-phase specific E3 ubiquitin ligase	Yes	A3
TRCN0000004221	CSTGLY 05291221MN 15of25	A	4	CCGGGCCTTTAGCATTCAGTCATTACTCGAGTAATGACTGAATGCTAAAGGCTTTTT	NM_017769.x-5067s1c1	1	G2E3	NM_017769.3	55632	9606	G2/M-phase specific E3 ubiquitin ligase
TRCN0000004222	CSTGLY 05291221MN 15of25	A	5	CCGGCTTGGTTTCATAGAGACTGTTCTCGAGAACAGTCTCTATGAAACCAAGTTTTT	NM_017769.x-609s1c1	1	G2E3	NM_017769.3	55632	9606	G2/M-phase specific E3 ubiquitin ligase
TRCN0000004223	CSTGLY 05291221MN 15of25	A	6	CCGGGTTCTCATTACATTGGACATTCTCGAGAATGTCCAATGTAATGAGAACTTTTT	NM_017769.x-2205s1c1	1	G2E3	NM_017769.3	55632	9606	G2/M-phase specific E3 ubiquitin ligase
TRCN0000004224	CSTGLY 05291221MN 15of25	A	7	CCGGCGAGACTATAATGCACCTGATCTCGAGATCAGGTGCATTATAGTCTCGTTTTT	NM_017769.x-836s1c1	1	G2E3	NM_017769.3	55632	9606	G2/M-phase specific E3 ubiquitin ligase
TRCN0000015613	CSTGLY 05291221MN 15of25	A	8	CCGGCGAGAGTATAAAGGTCATAAACTCGAGTTTATGACCTTTATACTCTCGTTTTT	NM_017778.2-1500s1c1	1	WHSC1L1	NM_017778.2,NM_023034.1	54904	9606	Wolf-Hirschhorn syndrome candidate 1-like 1
TRCN0000015614	CSTGLY 05291221MN 15of25	A	9	CCGGCCATCATCAATCAGTGTGTATCTCGAGATACACACTGATTGATGATGGTTTTT	NM_017778.2-738s1c1	1	WHSC1L1	NM_017778.2,NM_023034.1	54904	9606	Wolf-Hirschhorn syndrome candidate 1-like 1
TRCN0000015615	CSTGLY 05291221MN 15of25	A	10	CCGGCGAGAATATCATGTCCAGTTTCTCGAGAAACTGGACATGATATTCTCGTTTTT	NM_017778.2-1434s1c1	1	WHSC1L1	NM_017778.2,NM_023034.1	54904	9606	Wolf-Hirschhorn syndrome candidate 1-like 1
TRCN0000015616	CSTGLY 05291221MN 15of25	A	11	CCGGGCTTCCATTACGATGCACAAACTCGAGTTTGTGCATCGTAATGGAAGCTTTTT	NM_017778.2-1959s1c1	1	WHSC1L1	NM_017778.2,NM_023034.1	54904	9606	Wolf-Hirschhorn syndrome candidate 1-like 1
TRCN0000015617	CSTGLY 05291221MN 15of25	A	12	CCGGGCAGGGAATTGTTTGAGTCTTCTCGAGAAGACTCAAACAATTCCCTGCTTTTT	NM_017778.2-1009s1c1	1	WHSC1L1	NM_017778.2,NM_023034.1	54904	9606	Wolf-Hirschhorn syndrome candidate 1-like 1
TRCN0000064823	CSTGLY 05291221MN 15of25	B	1	CCGGGCCCTTGTTGAACACAATGATCTCGAGATCATTGTGTTCAACAAGGGCTTTTTG	NM_017902.1-1031s1c1	1	HIF1AN	NM_017902.2	55662	9606	hypoxia inducible factor 1, alpha subunit inhibitor	Yes	A3
TRCN0000064826	CSTGLY 05291221MN 15of25	B	2	CCGGCCCTGAAATGGGACCTTGAATCTCGAGATTCAAGGTCCCATTTCAGGGTTTTTG	NM_017902.1-238s1c1	1	HIF1AN	NM_017902.2	55662	9606	hypoxia inducible factor 1, alpha subunit inhibitor	Yes	A3
TRCN0000064827	CSTGLY 05291221MN 15of25	B	3	CCGGGAGAATTGAATATCCTCTCAACTCGAGTTGAGAGGATATTCAATTCTCTTTTTG	NM_017902.1-932s1c1	1	HIF1AN	NM_017902.2	55662	9606	hypoxia inducible factor 1, alpha subunit inhibitor	Yes	A3
TRCN0000322839	CSTGLY 05291221MN 15of25	B	4	CCGGTCGAACTGGCAGACGGATATTCTCGAGAATATCCGTCTGCCAGTTCGATTTTTG	NM_017934.5-802s21c1	2	PHIP	NM_017934.5	55023	9606	pleckstrin homology domain interacting protein	Yes	293T/17
TRCN0000322841	CSTGLY 05291221MN 15of25	B	5	CCGGCACTCTTTAGGAGCATAATATCTCGAGATATTATGCTCCTAAAGAGTGTTTTTG	NM_017934.5-6037s21c1	2	PHIP	NM_017934.5	55023	9606	pleckstrin homology domain interacting protein	Yes	293T/17
TRCN0000359508	CSTGLY 05291221MN 15of25	B	6	CCGGCATGATATGCCTGACGTTATACTCGAGTATAACGTCAGGCATATCATGTTTTTG	NM_017934.5-3353s21c1	2	PHIP	NM_017934.5	55023	9606	pleckstrin homology domain interacting protein	Yes	293T/17
TRCN0000139148	CSTGLY 05291221MN 15of25	B	7	CCGGCCCATTCGTAAGCGAGTCAAACTCGAGTTTGACTCGCTTACGAATGGGTTTTTTG	NM_017984.2-1671s1c1	1	ZCWPW1	NM_017984.3	55063	9606	zinc finger, CW type with PWWP domain 1
TRCN0000140405	CSTGLY 05291221MN 15of25	B	8	CCGGGTTTGGTTTCTGGAGCCGATTCTCGAGAATCGGCTCCAGAAACCAAACTTTTTTG	NM_017984.2-1514s1c1	1	ZCWPW1	NM_017984.3	55063	9606	zinc finger, CW type with PWWP domain 1
TRCN0000140908	CSTGLY 05291221MN 15of25	B	9	CCGGCCTGCCAAAGGCCAGTTTAAACTCGAGTTTAAACTGGCCTTTGGCAGGTTTTTTG	NM_017984.2-410s1c1	1	ZCWPW1	NM_017984.3	55063	9606	zinc finger, CW type with PWWP domain 1
TRCN0000139000	CSTGLY 05291221MN 15of25	B	10	CCGGCCCGTAGTATCTACCCAATCACTCGAGTGATTGGGTAGATACTACGGGTTTTTTG	NM_017984.2-654s1c1	1	ZCWPW1	NM_017984.3	55063	9606	zinc finger, CW type with PWWP domain 1
TRCN0000139194	CSTGLY 05291221MN 15of25	B	11	CCGGCTGGAGCAACTCATGGAAGATCTCGAGATCTTCCATGAGTTGCTCCAGTTTTTTG	NM_017984.2-2089s1c1	1	ZCWPW1	NM_017984.3	55063	9606	zinc finger, CW type with PWWP domain 1
TRCN0000149414	CSTGLY 05291221MN 15of25	B	12	CCGGCCTGGTATATGCAACTACCATCTCGAGATGGTAGTTGCATATACCAGGTTTTTTG	NM_018039.2-2707s1c1	1	KDM4D	NM_018039.2	55693	9606	lysine (K)-specific demethylase 4D
TRCN0000147186	CSTGLY 05291221MN 15of25	C	1	CCGGCCTGGAATGTCTTTGGATATTCTCGAGAATATCCAAAGACATTCCAGGTTTTTTG	NM_018039.2-2603s1c1	1	KDM4D	NM_018039.2	55693	9606	lysine (K)-specific demethylase 4D
TRCN0000148837	CSTGLY 05291221MN 15of25	C	2	CCGGCAGATTATCCACCCGTCAAATCTCGAGATTTGACGGGTGGATAATCTGTTTTTTG	NM_018039.2-2156s1c1	1	KDM4D	NM_018039.2	55693	9606	lysine (K)-specific demethylase 4D
TRCN0000148192	CSTGLY 05291221MN 15of25	C	3	CCGGGCTAAGATAATTCCACCCAAACTCGAGTTTGGGTGGAATTATCTTAGCTTTTTTG	NM_018039.2-977s1c1	1	KDM4D	NM_018039.2	55693	9606	lysine (K)-specific demethylase 4D
TRCN0000147464	CSTGLY 05291221MN 15of25	C	4	CCGGCGCATCTATAATTCACCGATTCTCGAGAATCGGTGAATTATAGATGCGTTTTTTG	NM_018039.2-1217s1c1	1	KDM4D	NM_018039.2	55693	9606	lysine (K)-specific demethylase 4D
TRCN0000145489	CSTGLY 05291221MN 15of25	C	5	CCGGGCACATCTAACATCTACACTTCTCGAGAAGTGTAGATGTTAGATGTGCTTTTTTG	NM_018044.2-1366s1c1	1	NSUN5	NM_001168348.1,NM_018044.3	55695	9606	NOP2/Sun domain family, member 5
TRCN0000139265	CSTGLY 05291221MN 15of25	C	6	CCGGCAGGCAATAAGACCAGTCACTCTCGAGAGTGACTGGTCTTATTGCCTGTTTTTTG	NM_018044.2-746s1c1	1	NSUN5	NM_001168347.1,NM_001168348.1,NM_018044.3,NM_148956.2	55695	9606	NOP2/Sun domain family, member 5
TRCN0000000306	CSTGLY 05291221MN 15of25	C	7	CCGGGAAGTGAATATCCCTGTAGAACTCGAGTTCTACAGGGATATTCACTTCTTTTT	NM_018063.x-1744s1c1	1	HELLS	NM_018063.3	3070	9606	helicase, lymphoid-specific	Yes	A549
TRCN0000273217	CSTGLY 05291221MN 15of25	C	8	CCGGGATCAAGAGAGAAGGTCATTACTCGAGTAATGACCTTCTCTCTTGATCTTTTTG	NM_018063.3-2462s21c1	2	HELLS	NM_018063.3	3070	9606	helicase, lymphoid-specific	Yes	A549
TRCN0000273147	CSTGLY 05291221MN 15of25	C	9	CCGGGAACAAAGAAGTATCCATATTCTCGAGAATATGGATACTTCTTTGTTCTTTTTG	NM_018063.3-2789s21c1	2	HELLS	NM_018063.3	3070	9606	helicase, lymphoid-specific	Yes	A549
TRCN0000000312	CSTGLY 05291221MN 15of25	C	10	CCGGGTTCCTGCATCTTGACCAATACTCGAGTATTGGTCAAGATGCAGGAACTTTTT	NM_018081.x-714s1c1	1	WRAP53	NM_001143990.1,NM_001143991.1,NM_001143992.1,NM_018081.2	55135	9606	WD repeat containing, antisense to TP53	Yes	293T/17
TRCN0000293319	CSTGLY 05291221MN 15of25	C	11	CCGGCACCCAACCTGAGAACTTCTTCTCGAGAAGAAGTTCTCAGGTTGGGTGTTTTTG	NM_018081.2-795s21c1	2	WRAP53	NM_001143990.1,NM_001143991.1,NM_001143992.1,NM_018081.2	55135	9606	WD repeat containing, antisense to TP53	Yes	293T/17
TRCN0000342432	CSTGLY 05291221MN 15of25	C	12	CCGGGTTCCTGCATCTTGACCAATACTCGAGTATTGGTCAAGATGCAGGAACTTTTTG	NM_018081.2-842s21c1	2	WRAP53	NM_001143990.1,NM_001143991.1,NM_001143992.1,NM_018081.2	55135	9606	WD repeat containing, antisense to TP53	Yes	293T/17
TRCN0000127962	CSTGLY 05291221MN 15of25	D	1	CCGGGCTACAATGAAGCCACACTATCTCGAGATAGTGTGGCTTCATTGTAGCTTTTTTG	NM_018089.1-905s1c1	1	ANKZF1	NM_001042410.1,NM_018089.2	55139	9606	ankyrin repeat and zinc finger domain containing 1
TRCN0000130644	CSTGLY 05291221MN 15of25	D	2	CCGGCGAAGGTTCATGGAGAAGAATCTCGAGATTCTTCTCCATGAACCTTCGTTTTTTG	NM_018089.1-1863s1c1	1	ANKZF1	NM_001042410.1,NM_018089.2	55139	9606	ankyrin repeat and zinc finger domain containing 1
TRCN0000150131	CSTGLY 05291221MN 15of25	D	3	CCGGCTGGTGCTATATTTCAAGGAACTCGAGTTCCTTGAAATATAGCACCAGTTTTTTG	NM_018089.1-764s1c1	1	ANKZF1	NM_001042410.1,NM_018089.2	55139	9606	ankyrin repeat and zinc finger domain containing 1	Yes	293T/17
TRCN0000128558	CSTGLY 05291221MN 15of25	D	4	CCGGGCTGACAAATCAACACGTAATCTCGAGATTACGTGTTGATTTGTCAGCTTTTTTG	NM_018089.1-1836s1c1	1	ANKZF1	NM_001042410.1,NM_018089.2	55139	9606	ankyrin repeat and zinc finger domain containing 1
TRCN0000127977	CSTGLY 05291221MN 15of25	D	5	CCGGGTCTTTGTTCTTTGGAGGCAACTCGAGTTGCCTCCAAAGAACAAAGACTTTTTTG	NM_018089.1-1020s1c1	1	ANKZF1	NM_001042410.1,NM_018089.2	55139	9606	ankyrin repeat and zinc finger domain containing 1
TRCN0000001278	CSTGLY 05291221MN 15of25	D	6	CCGGGCCAGATATGACCCTTTCCTACTCGAGTAGGAAAGGGTCATATCTGGCTTTTT	NM_018091.x-424s1c1	1	ELP3	NM_018091.5	55140	9606	elongation protein 3 homolog (S. cerevisiae)	Yes	A549
TRCN0000001280	CSTGLY 05291221MN 15of25	D	7	CCGGCGTGGGACTAGAAAGAGACATCTCGAGATGTCTCTTTCTAGTCCCACGTTTTT	NM_018091.x-879s1c1	1	ELP3	NM_018091.5	55140	9606	elongation protein 3 homolog (S. cerevisiae)	Yes	A549
TRCN0000235508	CSTGLY 05291221MN 15of25	D	8	CCGGTTACTGCATGAAGCGACATTTCTCGAGAAATGTCGCTTCATGCAGTAATTTTTG	NM_018091.5-823s21c1	2	ELP3	NM_018091.5	55140	9606	elongation protein 3 homolog (S. cerevisiae)	Yes	A549
TRCN0000083587	CSTGLY 05291221MN 15of25	D	9	CCGGCGCTTGGAAAGGTGATACATTCTCGAGAATGTATCACCTTTCCAAGCGTTTTTG	NM_018117.10-2386s1c1	1	WDR11	NM_018117.11	55717	9606	WD repeat domain 11	Yes	A549
TRCN0000303846	CSTGLY 05291221MN 15of25	D	10	CCGGGAACGTGAATGCTTAAGATTTCTCGAGAAATCTTAAGCATTCACGTTCTTTTTG	NM_018117.10-4116s21c1	2	WDR11	NM_018117.11	55717	9606	WD repeat domain 11	Yes	A549
TRCN0000299980	CSTGLY 05291221MN 15of25	D	11	CCGGGCAGTCGTATTCAGAGATAAACTCGAGTTTATCTCTGAATACGACTGCTTTTTG	NM_018117.10-1988s21c1	2	WDR11	NM_018117.11	55717	9606	WD repeat domain 11	Yes	A549
TRCN0000299956	CSTGLY 05291221MN 15of25	D	12	CCGGCACCGGCATTCTGAGCATCTTCTCGAGAAGATGCTCAGAATGCCGGTGTTTTTG	NM_018137.2-347s21c1	2	PRMT6	NM_018137.2	55170	9606	protein arginine methyltransferase 6	Yes	MCF7
TRCN0000299933	CSTGLY 05291221MN 15of25	E	1	CCGGCACGGACGTTTCAGGAGAGATCTCGAGATCTCTCCTGAAACGTCCGTGTTTTTG	NM_018137.2-1073s21c1	2	PRMT6	NM_018137.2	55170	9606	protein arginine methyltransferase 6	Yes	MCF7
TRCN0000299934	CSTGLY 05291221MN 15of25	E	2	CCGGACCAGTGGAGACTGTAGAGTTCTCGAGAACTCTACAGTCTCCACTGGTTTTTTG	NM_018137.2-485s21c1	2	PRMT6	NM_018137.2	55170	9606	protein arginine methyltransferase 6	Yes	MCF7
TRCN0000074225	CSTGLY 05291221MN 15of25	E	3	CCGGGAGTGGAAGATCATTTATGTTCTCGAGAACATAAATGATCTTCCACTCTTTTTG	NM_018154.1-278s1c1	1	ASF1B	NM_018154.2	55723	9606	ASF1 anti-silencing function 1 homolog B (S. cerevisiae)
TRCN0000074226	CSTGLY 05291221MN 15of25	E	4	CCGGCCCACTCAACTGCACTCCTATCTCGAGATAGGAGTGCAGTTGAGTGGGTTTTTG	NM_018154.1-685s1c1	1	ASF1B	NM_018154.2	55723	9606	ASF1 anti-silencing function 1 homolog B (S. cerevisiae)
TRCN0000074227	CSTGLY 05291221MN 15of25	E	5	CCGGAGTGGGCTACTACGTCAACAACTCGAGTTGTTGACGTAGTAGCCCACTTTTTTG	NM_018154.1-487s1c1	1	ASF1B	NM_018154.2	55723	9606	ASF1 anti-silencing function 1 homolog B (S. cerevisiae)
TRCN0000245021	CSTGLY 05291221MN 15of25	E	6	CCGGTTAGTTAGTAGGTAGACTTAGCTCGAGCTAAGTCTACCTACTAACTAATTTTTG	NM_018154.2-1247s21c1	2	ASF1B	NM_018154.2	55723	9606	ASF1 anti-silencing function 1 homolog B (S. cerevisiae)	Yes	293T/17
TRCN0000245017	CSTGLY 05291221MN 15of25	E	7	CCGGCTGGAGTGGAAGATCATTTATCTCGAGATAAATGATCTTCCACTCCAGTTTTTG	NM_018154.2-284s21c1	2	ASF1B	NM_018154.2	55723	9606	ASF1 anti-silencing function 1 homolog B (S. cerevisiae)	Yes	293T/17
TRCN0000015994	CSTGLY 05291221MN 15of25	E	8	CCGGCCGGAGTCTTTGATCTACAAACTCGAGTTTGTAGATCAAAGACTCCGGTTTTT	NM_018165.2-2128s1c1	1	PBRM1	NM_018165.4,NM_018313.4,NM_181042.3	55193	9606	polybromo 1	Yes	MCH58
TRCN0000235890	CSTGLY 05291221MN 15of25	E	9	CCGGCCGGAATGCCAGGCACTATAACTCGAGTTATAGTGCCTGGCATTCCGGTTTTTG	NM_018165.4-1698s21c1	2	PBRM1	NM_018165.4,NM_018313.4,NM_181042.3	55193	9606	polybromo 1	Yes	MCH58
TRCN0000235889	CSTGLY 05291221MN 15of25	E	10	CCGGTCGCTACCGTCGGCTTGATTTCTCGAGAAATCAAGCCGACGGTAGCGATTTTTG	NM_018165.4-2412s21c1	2	PBRM1	NM_018165.4,NM_018313.4,NM_181042.3	55193	9606	polybromo 1	Yes	MCH58
TRCN0000020824	CSTGLY 05291221MN 15of25	E	11	CCGGCCGCTGATGATATAGCCTCTACTCGAGTAGAGGCTATATCATCAGCGGTTTTT	NM_018179.3-832s1c1	1	ATF7IP	NM_018179.3	55729	9606	activating transcription factor 7 interacting protein	Yes	MCF7
TRCN0000020825	CSTGLY 05291221MN 15of25	E	12	CCGGCCAGGGACTTTGGTGACTAATCTCGAGATTAGTCACCAAAGTCCCTGGTTTTT	NM_018179.3-2562s1c1	1	ATF7IP	NM_018179.3	55729	9606	activating transcription factor 7 interacting protein
TRCN0000020826	CSTGLY 05291221MN 15of25	F	1	CCGGCCAAGGATATTTATGGACGTTCTCGAGAACGTCCATAAATATCCTTGGTTTTT	NM_018179.3-3892s1c1	1	ATF7IP	NM_018179.3	55729	9606	activating transcription factor 7 interacting protein
TRCN0000020827	CSTGLY 05291221MN 15of25	F	2	CCGGCCCTGTATCCTAAGTGTTAATCTCGAGATTAACACTTAGGATACAGGGTTTTT	NM_018179.3-432s1c1	1	ATF7IP	NM_018179.3	55729	9606	activating transcription factor 7 interacting protein	Yes	MCF7
TRCN0000020828	CSTGLY 05291221MN 15of25	F	3	CCGGCGTCGATATATGGAAGAAGAACTCGAGTTCTTCTTCCATATATCGACGTTTTT	NM_018179.3-1866s1c1	1	ATF7IP	NM_018179.3	55729	9606	activating transcription factor 7 interacting protein
TRCN0000163997	CSTGLY 05291221MN 15of25	F	4	CCGGCTGGACAATGGCGAGGTATATCTCGAGATATACCTCGCCATTGTCCAGTTTTTTG	NM_018191.2-824s1c1	1	RCBTB1	NM_018191.3	55213	9606	regulator of chromosome condensation (RCC1) and BTB (POZ) domain containing protein 1	Yes	A549
TRCN0000159424	CSTGLY 05291221MN 15of25	F	5	CCGGGCTTATGTGGAAAGAAGATTACTCGAGTAATCTTCTTTCCACATAAGCTTTTTTG	NM_018191.2-444s1c1	1	RCBTB1	NM_018191.3	55213	9606	regulator of chromosome condensation (RCC1) and BTB (POZ) domain containing protein 1	Yes	A549
TRCN0000273671	CSTGLY 05291221MN 15of25	F	6	CCGGGCTTATGTGGAAAGAAGATTACTCGAGTAATCTTCTTTCCACATAAGCTTTTTG	NM_018191.3-470s21c1	2	RCBTB1	NM_018191.3	55213	9606	regulator of chromosome condensation (RCC1) and BTB (POZ) domain containing protein 1	Yes	A549
TRCN0000107445	CSTGLY 05291221MN 15of25	F	7	CCGGCGTGGTTTGCTCTTAATGTTTCTCGAGAAACATTAAGAGCAAACCACGTTTTTG	NM_018197.2-2771s1c1	1	ZFP64	NM_018197.2,NM_022088.4,NM_199426.1	55734	9606	zinc finger protein 64 homolog (mouse)
TRCN0000107446	CSTGLY 05291221MN 15of25	F	8	CCGGCTGGCAATCAAACTTTCATTACTCGAGTAATGAAAGTTTGATTGCCAGTTTTTG	NM_018197.2-2142s1c1	1	ZFP64	NM_018197.2,NM_022088.4,NM_199426.1	55734	9606	zinc finger protein 64 homolog (mouse)
TRCN0000107447	CSTGLY 05291221MN 15of25	F	9	CCGGCCGCCCTTTCAAGTGCAACTACTCGAGTAGTTGCACTTGAAAGGGCGGTTTTTG	NM_018197.2-1453s1c1	1	ZFP64	NM_018197.2,NM_022088.4,NM_199426.1	55734	9606	zinc finger protein 64 homolog (mouse)
TRCN0000107448	CSTGLY 05291221MN 15of25	F	10	CCGGGCAATCAAACTTTCATTACCACTCGAGTGGTAATGAAAGTTTGATTGCTTTTTG	NM_018197.2-2145s1c1	1	ZFP64	NM_018197.2,NM_022088.4,NM_199426.1	55734	9606	zinc finger protein 64 homolog (mouse)
TRCN0000107449	CSTGLY 05291221MN 15of25	F	11	CCGGTGCCAATTCAAGACTGCTTATCTCGAGATAAGCAGTCTTGAATTGGCATTTTTG	NM_018197.2-800s1c1	1	ZFP64	NM_018197.2,NM_022088.4,NM_199426.1,NM_199427.2	55734	9606	zinc finger protein 64 homolog (mouse)	Yes	A3
TRCN0000015581	CSTGLY 05291221MN 15of25	F	12	CCGGGTGGACACCATTGACTCATATCTCGAGATATGAGTCAATGGTGTCCACTTTTT	NM_018200.2-1129s1c1	1	HMG20A	NM_018200.2	10363	9606	high-mobility group 20A	Yes	293T/17
TRCN0000285558	CSTGLY 05291221MN 15of25	G	1	CCGGGTGGACACCATTGACTCATATCTCGAGATATGAGTCAATGGTGTCCACTTTTTG	NM_018200.2-1129s21c1	2	HMG20A	NM_018200.2	10363	9606	high-mobility group 20A	Yes	293T/17
TRCN0000276467	CSTGLY 05291221MN 15of25	G	2	CCGGCGCAAATCCAACATGGAGTTTCTCGAGAAACTCCATGTTGGATTTGCGTTTTTG	NM_018200.2-919s21c1	2	HMG20A	NM_018200.2	10363	9606	high-mobility group 20A	Yes	293T/17
TRCN0000172755	CSTGLY 05291221MN 15of25	G	3	CCGGCCGGACTCCATTCTGGTTAATCTCGAGATTAACCAGAATGGAGTCCGGTTTTTTG	NM_018263.2-904s1c1	1	ASXL2	NM_018263.4	55252	9606	additional sex combs like 2 (Drosophila)
TRCN0000167410	CSTGLY 05291221MN 15of25	G	4	CCGGGCCAAGAATCTTTAGTTACATCTCGAGATGTAACTAAAGATTCTTGGCTTTTTTG	NM_018263.2-1634s1c1	1	ASXL2	NM_018263.4	55252	9606	additional sex combs like 2 (Drosophila)
TRCN0000172274	CSTGLY 05291221MN 15of25	G	5	CCGGCCAACCAGCATCTCTCACTAACTCGAGTTAGTGAGAGATGCTGGTTGGTTTTTTG	NM_018263.2-653s1c1	1	ASXL2	NM_018263.4	55252	9606	additional sex combs like 2 (Drosophila)
TRCN0000167981	CSTGLY 05291221MN 15of25	G	6	CCGGCCAGGTAGAATGGGAGTATATCTCGAGATATACTCCCATTCTACCTGGTTTTTTG	NM_018263.2-307s1c1	1	ASXL2	NM_018263.4	55252	9606	additional sex combs like 2 (Drosophila)
TRCN0000421673	CSTGLY 05291221MN 15of25	G	7	CCGGATACACCCATGAGTCATAAAGCTCGAGCTTTATGACTCATGGGTGTATTTTTTTG	NM_018263.4-298s21c1	2	ASXL2	NM_018263.4	55252	9606	additional sex combs like 2 (Drosophila)
TRCN0000021185	CSTGLY 05291221MN 15of25	G	8	CCGGGCAGTGATGAAGTGATTGATTCTCGAGAATCAATCACTTCATCACTGCTTTTT	NM_018288.2-382s1c1	1	PHF10	NM_018288.3,NM_133325.2	55274	9606	PHD finger protein 10	Yes	293T/17
TRCN0000021188	CSTGLY 05291221MN 15of25	G	9	CCGGCGAGGTGATGAGAAACGGAAACTCGAGTTTCCGTTTCTCATCACCTCGTTTTT	NM_018288.2-879s1c1	1	PHF10	NM_018288.3,NM_133325.2	55274	9606	PHD finger protein 10	Yes	293T/17
TRCN0000358963	CSTGLY 05291221MN 15of25	G	10	CCGGGGAAGAAAGAAGAGCTTATTTCTCGAGAAATAAGCTCTTCTTTCTTCCTTTTTG	NM_018288.3-736s21c1	2	PHF10	NM_018288.3,NM_133325.2	55274	9606	PHD finger protein 10	Yes	293T/17
TRCN0000038771	CSTGLY 05291221MN 15of25	G	11	CCGGCCCAAAGATCACGCTCATCTTCTCGAGAAGATGAGCGTGATCTTTGGGTTTTTG	NM_018328.3-1660s1c1	1	MBD5	NM_018328.3	55777	9606	methyl-CpG binding domain protein 5	Yes	293T/17
TRCN0000295991	CSTGLY 05291221MN 15of25	G	12	CCGGGGATATCCCTAACCCATTAATCTCGAGATTAATGGGTTAGGGATATCCTTTTTG	NM_018328.3-1847s21c1	2	MBD5	NM_018328.3	55777	9606	methyl-CpG binding domain protein 5	Yes	293T/17
TRCN0000298783	CSTGLY 05291221MN 15of25	H	1	CCGGCCCAAAGATCACGCTCATCTTCTCGAGAAGATGAGCGTGATCTTTGGGTTTTTG	NM_018328.3-1660s21c1	2	MBD5	NM_018328.3	55777	9606	methyl-CpG binding domain protein 5	Yes	293T/17
TRCN0000034635	CSTGLY 05291221MN 15of25	H	2	CCGGCCACAAATACTGGAATGACTTCTCGAGAAGTCATTCCAGTATTTGTGGTTTTTG	NM_018396.1-132s1c1	1	METTL2B	NM_018396.2	55798	9606	methyltransferase like 2B	Yes	A549
TRCN0000034638	CSTGLY 05291221MN 15of25	H	3	CCGGCCAAGGGCAGTCTTGATATTACTCGAGTAATATCAAGACTGCCCTTGGTTTTTG	NM_018396.1-659s1c1	1	METTL2B	NM_018396.2	55798	9606	methyltransferase like 2B	Yes	A549
TRCN0000034636	CSTGLY 05291221MN 15of25	H	4	CCGGCGGGTTTGGATTCAGTGCAAACTCGAGTTTGCACTGAATCCAAACCCGTTTTTG	NM_018396.1-994s1c1	1	METTL2B	NM_018396.2	55798	9606	methyltransferase like 2B	Yes	A549
TRCN0000047868	CSTGLY 05291221MN 15of25	H	5	CCGGCCTTTAGCAAATTACCACTATCTCGAGATAGTGGTAATTTGCTAAAGGTTTTTG	NM_018415.1-2724s1c1	1	TRERF1	NM_033502.2	55809	9606	transcriptional regulating factor 1
TRCN0000047869	CSTGLY 05291221MN 15of25	H	6	CCGGCAATGCAGATACCTCAGTATTCTCGAGAATACTGAGGTATCTGCATTGTTTTTG	NM_018415.1-1300s1c1	1	TRERF1	NM_033502.2	55809	9606	transcriptional regulating factor 1
TRCN0000047870	CSTGLY 05291221MN 15of25	H	7	CCGGGCTTGAGATTCCAAGCAGAAACTCGAGTTTCTGCTTGGAATCTCAAGCTTTTTG	NM_018415.1-2443s1c1	1	TRERF1	NM_033502.2	55809	9606	transcriptional regulating factor 1
TRCN0000047871	CSTGLY 05291221MN 15of25	H	8	CCGGGCCACTTACAGCAAAGACTTTCTCGAGAAAGTCTTTGCTGTAAGTGGCTTTTTG	NM_018415.1-2799s1c1	1	TRERF1	NM_033502.2	55809	9606	transcriptional regulating factor 1
TRCN0000047872	CSTGLY 05291221MN 15of25	H	9	CCGGAGGAGGAACAACAGAGGCAAACTCGAGTTTGCCTCTGTTGTTCCTCCTTTTTTG	NM_018415.1-3460s1c1	1	TRERF1	NM_033502.2	55809	9606	transcriptional regulating factor 1
TRCN0000017448	CSTGLY 05291221MN 15of25	H	10	CCGGCCTCACCGAGTTCGACCAGTACTCGAGTACTGGTCGAACTCGGTGAGGTTTTT	NM_018419.2-1079s1c1	1	SOX18	NM_018419.2	54345	9606	SRY (sex determining region Y)-box 18
TRCN0000017449	CSTGLY 05291221MN 15of25	H	11	CCGGCCCTTCGTGGAGGAAGCCGAACTCGAGTTCGGCTTCCTCCACGAAGGGTTTTT	NM_018419.2-507s1c1	1	SOX18	NM_018419.2	54345	9606	SRY (sex determining region Y)-box 18
TRCN0000017450	CSTGLY 05291221MN 15of25	H	12	CCGGCGGTCTATTACAGCGCGTGCACTCGAGTGCACGCGCTGTAATAGACCGTTTTT	NM_018419.2-1234s1c1	1	SOX18	NM_018419.2	54345	9606	SRY (sex determining region Y)-box 18
TRCN0000017452	CSTGLY 05291221MN 16of25	A	1	CCGGCAAAGCGTGGAAGGAGCTGAACTCGAGTTCAGCTCCTTCCACGCTTTGTTTTT	NM_018419.2-470s1c1	1	SOX18	NM_018419.2	54345	9606	SRY (sex determining region Y)-box 18
TRCN0000017451	CSTGLY 05291221MN 16of25	A	2	CCGGGCCGCTCGCTGGCCTGTACTACTCGAGTAGTACAGGCCAGCGAGCGGCTTTTT	NM_018419.2-941s1c1	1	SOX18	NM_018419.2	54345	9606	SRY (sex determining region Y)-box 18
TRCN0000329992	CSTGLY 05291221MN 16of25	A	3	CCGGACAACTTAGATTGGGTTTATACTCGAGTATAAACCCAATCTAAGTTGTTTTTTG	NM_018433.5-4600s21c1	2	KDM3A	NM_001146688.1,NM_018433.5	55818	9606	lysine (K)-specific demethylase 3A	Yes	293T/17
TRCN0000329990	CSTGLY 05291221MN 16of25	A	4	CCGGGCTTTGATTGTGAAGCATTTACTCGAGTAAATGCTTCACAATCAAAGCTTTTTG	NM_018433.5-841s21c1	2	KDM3A	NM_001146688.1,NM_018433.5	55818	9606	lysine (K)-specific demethylase 3A	Yes	293T/17
TRCN0000021149	CSTGLY 05291221MN 16of25	A	5	CCGGCCCAAGATGTATAATGCTTATCTCGAGATAAGCATTATACATCTTGGGTTTTT	NM_018433.2-3447s1c1	1	KDM3A	NM_001146688.1,NM_018433.5	55818	9606	lysine (K)-specific demethylase 3A	Yes	293T/17
TRCN0000004851	CSTGLY 05291221MN 16of25	A	6	CCGGGCGTATTCTCTACGTGGATTTCTCGAGAAATCCACGTAGAGAATACGCTTTTT	NM_018486.1-552s1c1	1	HDAC8	NM_001166418.1,NM_001166419.1,NM_001166448.1,NM_018486.2	55869	9606	histone deacetylase 8	Yes	A549
TRCN0000314872	CSTGLY 05291221MN 16of25	A	7	CCGGAGTCGCTGGTCCCGGTTTATACTCGAGTATAAACCGGGACCAGCGACTTTTTTG	NM_018486.1-77s21c1	2	HDAC8	NM_001166418.1,NM_001166419.1,NM_001166420.1,NM_001166422.1,NM_001166448.1,NM_018486.2	55869	9606	histone deacetylase 8	Yes	A549
TRCN0000350469	CSTGLY 05291221MN 16of25	A	8	CCGGGCGTATTCTCTACGTGGATTTCTCGAGAAATCCACGTAGAGAATACGCTTTTTG	NM_018486.1-552s21c1	2	HDAC8	NM_001166418.1,NM_001166419.1,NM_001166448.1,NM_018486.2	55869	9606	histone deacetylase 8	Yes	A549
TRCN0000246171	CSTGLY 05291221MN 16of25	A	9	GTACCGGGATGATTGAGCAGTATCATAACTCGAGTTATGATACTGCTCAATCATCTTTTTTG	NM_018489.2-7026s21c2	2	ASH1L	NM_018489.2	55870	9606	ash1 (absent, small, or homeotic)-like (Drosophila)	Yes	A549
TRCN0000246167	CSTGLY 05291221MN 16of25	A	10	GTACCGGGAGTCGATTGATCCAATTAAACTCGAGTTTAATTGGATCAATCGACTCTTTTTTG	NM_018489.2-6495s21c2	2	ASH1L	NM_018489.2	55870	9606	ash1 (absent, small, or homeotic)-like (Drosophila)	Yes	A549
TRCN0000358527	CSTGLY 05291221MN 16of25	A	11	CCGGTGCTGTTGGAGAGCGATATAACTCGAGTTATATCGCTCTCCAACAGCATTTTTG	NM_018489.2-5046s21c1	2	ASH1L	NM_018489.2	55870	9606	ash1 (absent, small, or homeotic)-like (Drosophila)	Yes	A549
TRCN0000078739	CSTGLY 05291221MN 16of25	A	12	CCGGCCTGGATCTGTCTTGTAATAACTCGAGTTATTACAAGACAGATCCAGGTTTTTG	NM_018509.2-283s1c1	1	LRRC59	NM_018509.2	55379	9606	leucine rich repeat containing 59	Yes	A549
TRCN0000294437	CSTGLY 05291221MN 16of25	B	1	CCGGGACTACTCTACCGTCGGATTTCTCGAGAAATCCGACGGTAGAGTAGTCTTTTTG	NM_018509.2-307s21c1	2	LRRC59	NM_018509.2	55379	9606	leucine rich repeat containing 59	Yes	A549
TRCN0000299665	CSTGLY 05291221MN 16of25	B	2	CCGGCCTGGATCTGTCTTGTAATAACTCGAGTTATTACAAGACAGATCCAGGTTTTTG	NM_018509.2-283s21c1	2	LRRC59	NM_018509.2	55379	9606	leucine rich repeat containing 59	Yes	A549
TRCN0000150550	CSTGLY 05291221MN 16of25	B	3	CCGGGCTGATTTGATGCTGTATGATCTCGAGATCATACAGCATCAAATCAGCTTTTTTG	NM_018682.2-6024s1c1	1	MLL5	NM_018682.3,NM_182931.2	55904	9606	myeloid/lymphoid or mixed-lineage leukemia 5 (trithorax homolog, Drosophila)
TRCN0000157609	CSTGLY 05291221MN 16of25	B	4	CCGGGCCCTGTGGTAGTTGAGAAATCTCGAGATTTCTCAACTACCACAGGGCTTTTTTG	NM_018682.2-293s1c1	1	MLL5	NM_018682.3,NM_182931.2	55904	9606	myeloid/lymphoid or mixed-lineage leukemia 5 (trithorax homolog, Drosophila)
TRCN0000154711	CSTGLY 05291221MN 16of25	B	5	CCGGGCTGTTCCCTTCCAGATTTAACTCGAGTTAAATCTGGAAGGGAACAGCTTTTTTG	NM_018682.2-2783s1c1	1	MLL5	NM_018682.3,NM_182931.2	55904	9606	myeloid/lymphoid or mixed-lineage leukemia 5 (trithorax homolog, Drosophila)	Yes	A549
TRCN0000158279	CSTGLY 05291221MN 16of25	B	6	CCGGCTTCCGAAGATGGGCTTGTATCTCGAGATACAAGCCCATCTTCGGAAGTTTTTTG	NM_018682.2-3572s1c1	1	MLL5	NM_018682.3,NM_182931.2	55904	9606	myeloid/lymphoid or mixed-lineage leukemia 5 (trithorax homolog, Drosophila)
TRCN0000155824	CSTGLY 05291221MN 16of25	B	7	CCGGCCTCTACGCATAACTACAGATCTCGAGATCTGTAGTTATGCGTAGAGGTTTTTTG	NM_018682.2-2470s1c1	1	MLL5	NM_018682.3,NM_182931.2	55904	9606	myeloid/lymphoid or mixed-lineage leukemia 5 (trithorax homolog, Drosophila)
TRCN0000015258	CSTGLY 05291221MN 16of25	B	8	CCGGCCTAATATGAATCCCAGATTTCTCGAGAAATCTGGGATTCATATTAGGTTTTT	NM_018699.2-2181s1c1	1	PRDM5	NM_018699.2	11107	9606	PR domain containing 5
TRCN0000015259	CSTGLY 05291221MN 16of25	B	9	CCGGGCGAGATTTGTAATAAGTCTTCTCGAGAAGACTTATTACAAATCTCGCTTTTT	NM_018699.2-1299s1c1	1	PRDM5	NM_018699.2	11107	9606	PR domain containing 5
TRCN0000015260	CSTGLY 05291221MN 16of25	B	10	CCGGGCTGCCATTCAAGAAGGAGAACTCGAGTTCTCCTTCTTGAATGGCAGCTTTTT	NM_018699.2-539s1c1	1	PRDM5	NM_018699.2	11107	9606	PR domain containing 5
TRCN0000015261	CSTGLY 05291221MN 16of25	B	11	CCGGGCGTCCCTATCAATGTCCTTACTCGAGTAAGGACATTGATAGGGACGCTTTTT	NM_018699.2-1792s1c1	1	PRDM5	NM_018699.2	11107	9606	PR domain containing 5
TRCN0000015262	CSTGLY 05291221MN 16of25	B	12	CCGGGCAAATTATGACAGTCATCAACTCGAGTTGATGACTGTCATAATTTGCTTTTT	NM_018699.2-655s1c1	1	PRDM5	NM_018699.2	11107	9606	PR domain containing 5
TRCN0000062663	CSTGLY 05291221MN 16of25	C	1	CCGGGCCTGCTATAAGACTACTATTCTCGAGAATAGTAGTCTTATAGCAGGCTTTTTG	NM_018963.3-7345s1c1	1	BRWD1	NM_018963.3	54014	9606	bromodomain and WD repeat domain containing 1
TRCN0000062664	CSTGLY 05291221MN 16of25	C	2	CCGGGCCGCTTGTTATCTACATTAACTCGAGTTAATGTAGATAACAAGCGGCTTTTTG	NM_018963.3-792s1c1	1	BRWD1	NM_018963.3,NM_033656.2	54014	9606	bromodomain and WD repeat domain containing 1
TRCN0000062665	CSTGLY 05291221MN 16of25	C	3	CCGGGCTGATATTTAGCAATGCAAACTCGAGTTTGCATTGCTAAATATCAGCTTTTTG	NM_018963.3-4288s1c1	1	BRWD1	NM_018963.3,NM_033656.2	54014	9606	bromodomain and WD repeat domain containing 1
TRCN0000062666	CSTGLY 05291221MN 16of25	C	4	CCGGGCGTGAGTTATCTTCTGGAAACTCGAGTTTCCAGAAGATAACTCACGCTTTTTG	NM_018963.3-2575s1c1	1	BRWD1	NM_018963.3,NM_033656.2	54014	9606	bromodomain and WD repeat domain containing 1
TRCN0000062667	CSTGLY 05291221MN 16of25	C	5	CCGGCGGACATCTATCTGCTGTTTACTCGAGTAAACAGCAGATAGATGTCCGTTTTTG	NM_018963.3-688s1c1	1	BRWD1	NM_018963.3,NM_033656.2	54014	9606	bromodomain and WD repeat domain containing 1
TRCN0000035149	CSTGLY 05291221MN 16of25	C	6	CCGGGCCCATGTTCAGCATAGACTTCTCGAGAAGTCTATGCTGAACATGGGCTTTTTG	NM_019023.1-1011s1c1	1	PRMT7	NM_019023.1	54496	9606	protein arginine methyltransferase 7	Yes	A3
TRCN0000035150	CSTGLY 05291221MN 16of25	C	7	CCGGGCTAACCACTTGGAAGATAAACTCGAGTTTATCTTCCAAGTGGTTAGCTTTTTG	NM_019023.1-1609s1c1	1	PRMT7	NM_019023.1	54496	9606	protein arginine methyltransferase 7	Yes	A3
TRCN0000035152	CSTGLY 05291221MN 16of25	C	8	CCGGCGATGACTACTGCGTATGGTACTCGAGTACCATACGCAGTAGTCATCGTTTTTG	NM_019023.1-1293s1c1	1	PRMT7	NM_019023.1	54496	9606	protein arginine methyltransferase 7	Yes	A3
TRCN0000073277	CSTGLY 05291221MN 16of25	C	9	CCGGGACGAAGAACATCAAGTTTAACTCGAGTTAAACTTGATGTTCTTCGTCTTTTTG	NM_019071.2-859s1c1	1	ING3	NM_019071.2	54556	9606	inhibitor of growth family, member 3	Yes	A549
TRCN0000229346	CSTGLY 05291221MN 16of25	C	10	CCGGCAGTTGGCAAACCAGATATATCTCGAGATATATCTGGTTTGCCAACTGTTTTTG	NM_019071.2-375s21c1	2	ING3	NM_019071.2,NM_198267.1	54556	9606	inhibitor of growth family, member 3	Yes	A549
TRCN0000219006	CSTGLY 05291221MN 16of25	C	11	GTACCGGGATAACCAAGATTGCCCTATACTCGAGTATAGGGCAATCTTGGTTATCTTTTTTG	NM_019071.2-1263s21c1	2	ING3	NM_019071.2	54556	9606	inhibitor of growth family, member 3	Yes	A549
TRCN0000062333	CSTGLY 05291221MN 16of25	C	12	CCGGCGCTGGATCGAGGATGTTAAACTCGAGTTTAACATCCTCGATCCAGCGTTTTTG	NM_019085.1-1292s1c1	1	FBXL19	NM_001099784.2	54620	9606	F-box and leucine-rich repeat protein 19
TRCN0000062334	CSTGLY 05291221MN 16of25	D	1	CCGGTGCACCTCAATCTTGCTGGTTCTCGAGAACCAGCAAGATTGAGGTGCATTTTTG	NM_019085.1-1563s1c1	1	FBXL19	NM_001099784.2	54620	9606	F-box and leucine-rich repeat protein 19
TRCN0000062335	CSTGLY 05291221MN 16of25	D	2	CCGGGCACCTGAAGAAGAAACCAAACTCGAGTTTGGTTTCTTCTTCAGGTGCTTTTTG	NM_019085.1-511s1c1	1	FBXL19	noHits	54620	9606	F-box and leucine-rich repeat protein 19
TRCN0000062336	CSTGLY 05291221MN 16of25	D	3	CCGGGCTGCTTCTCAAGGACAGCTACTCGAGTAGCTGTCCTTGAGAAGCAGCTTTTTG	NM_019085.1-1738s1c1	1	FBXL19	NM_001099784.2	54620	9606	F-box and leucine-rich repeat protein 19
TRCN0000062337	CSTGLY 05291221MN 16of25	D	4	CCGGGCGGGAGCTGTGTATCTGCATCTCGAGATGCAGATACACAGCTCCCGCTTTTTG	NM_019085.1-988s1c1	1	FBXL19	NM_001099784.2	54620	9606	F-box and leucine-rich repeat protein 19
TRCN0000021744	CSTGLY 05291221MN 16of25	D	5	CCGGCAGCTTTATCTCCACGATGATCTCGAGATCATCGTGGAGATAAAGCTGTTTTT	NM_019100.3-693s1c1	1	DMAP1	NM_001034023.1,NM_001034024.1,NM_019100.4	55929	9606	DNA methyltransferase 1 associated protein 1	Yes	A3
TRCN0000021746	CSTGLY 05291221MN 16of25	D	6	CCGGCCCAAGGACACCATCATTGATCTCGAGATCAATGATGGTGTCCTTGGGTTTTT	NM_019100.3-1557s1c1	1	DMAP1	NM_001034023.1,NM_001034024.1,NM_019100.4	55929	9606	DNA methyltransferase 1 associated protein 1	Yes	A549
TRCN0000359541	CSTGLY 05291221MN 16of25	D	7	CCGGATCAGCAAGAAGGACATTATCCTCGAGGATAATGTCCTTCTTGCTGATTTTTTG	NM_019100.4-374s21c1	2	DMAP1	NM_001034023.1,NM_001034024.1,NM_019100.4	55929	9606	DNA methyltransferase 1 associated protein 1	Yes	A549
TRCN0000414692	CSTGLY 05291221MN 16of25	D	8	CCGGCGTATCATCCTTAAACGTTATCTCGAGATAACGTTTAAGGATGATACGTTTTTTG	NM_019592.5-403s21c1	2	RNF20	NM_019592.5	56254	9606	ring finger protein 20
TRCN0000033875	CSTGLY 05291221MN 16of25	D	9	CCGGCCGTGCTGTAACATGCGTAAACTCGAGTTTACGCATGTTACAGCACGGTTTTTG	NM_019592.5-2857s1c1	1	RNF20	NM_019592.5	56254	9606	ring finger protein 20
TRCN0000033876	CSTGLY 05291221MN 16of25	D	10	CCGGCCACTGATGATGCCTCACTATCTCGAGATAGTGAGGCATCATCAGTGGTTTTTG	NM_019592.5-341s1c1	1	RNF20	NM_019592.5	56254	9606	ring finger protein 20
TRCN0000033877	CSTGLY 05291221MN 16of25	D	11	CCGGGCCAATGAAATCAAGTCTAAACTCGAGTTTAGACTTGATTTCATTGGCTTTTTG	NM_019592.5-1759s1c1	1	RNF20	NM_019592.5	56254	9606	ring finger protein 20
TRCN0000033878	CSTGLY 05291221MN 16of25	D	12	CCGGCGGAGGAACTAGACATTAGAACTCGAGTTCTAATGTCTAGTTCCTCCGTTTTTG	NM_019592.5-218s1c1	1	RNF20	NM_019592.5	56254	9606	ring finger protein 20	Yes	A549
TRCN0000034717	CSTGLY 05291221MN 16of25	E	1	CCGGGCCAAGGAACAATCCATTGTTCTCGAGAACAATGGATTGTTCCTTGGCTTTTTG	NM_019852.2-849s1c1	1	METTL3	NM_019852.3	56339	9606	methyltransferase like 3	Yes	A549
TRCN0000289812	CSTGLY 05291221MN 16of25	E	2	CCGGCGTCAGTATCTTGGGCAAGTTCTCGAGAACTTGCCCAAGATACTGACGTTTTTG	NM_019852.3-1238s21c1	2	METTL3	NM_019852.3	56339	9606	methyltransferase like 3	Yes	A549
TRCN0000289742	CSTGLY 05291221MN 16of25	E	3	CCGGGCCAAGGAACAATCCATTGTTCTCGAGAACAATGGATTGTTCCTTGGCTTTTTG	NM_019852.3-855s21c1	2	METTL3	NM_019852.3	56339	9606	methyltransferase like 3	Yes	A549
TRCN0000034749	CSTGLY 05291221MN 16of25	E	4	CCGGGCTATCGTTCACATCTGCATTCTCGAGAATGCAGATGTGAACGATAGCTTTTTG	NM_019854.2-896s1c1	1	PRMT8	NM_019854.3	56341	9606	protein arginine methyltransferase 8
TRCN0000034750	CSTGLY 05291221MN 16of25	E	5	CCGGGCTTTGTACGTGGTAGCGATTCTCGAGAATCGCTACCACGTACAAAGCTTTTTG	NM_019854.2-693s1c1	1	PRMT8	NM_019854.3	56341	9606	protein arginine methyltransferase 8
TRCN0000034751	CSTGLY 05291221MN 16of25	E	6	CCGGGATTATTACTTCGACTCCTATCTCGAGATAGGAGTCGAAGTAATAATCTTTTTG	NM_019854.2-255s1c1	1	PRMT8	NM_019854.3	56341	9606	protein arginine methyltransferase 8
TRCN0000034752	CSTGLY 05291221MN 16of25	E	7	CCGGCGTCTTCTACTTGGAAGATTACTCGAGTAATCTTCCAAGTAGAAGACGTTTTTG	NM_019854.2-1049s1c1	1	PRMT8	NM_019854.3	56341	9606	protein arginine methyltransferase 8
TRCN0000034753	CSTGLY 05291221MN 16of25	E	8	CCGGGACAACATCATCACCATATTTCTCGAGAAATATGGTGATGATGTTGTCTTTTTG	NM_019854.2-510s1c1	1	PRMT8	NM_019854.3	56341	9606	protein arginine methyltransferase 8
TRCN0000050048	CSTGLY 05291221MN 16of25	E	9	CCGGGCCTTATTTGACAATGCTTATCTCGAGATAAGCATTGTCAAATAAGGCTTTTTG	NM_020159.1-3552s1c1	1	SMARCAD1	NM_001128429.1,NM_001128430.1,NM_020159.3	56916	9606	SWI/SNF-related, matrix-associated actin-dependent regulator of chromatin, subfamily a, containing DEAD/H box 1	Yes	A549
TRCN0000050049	CSTGLY 05291221MN 16of25	E	10	CCGGCCTTTATTACATCGCCAATATCTCGAGATATTGGCGATGTAATAAAGGTTTTTG	NM_020159.1-2431s1c1	1	SMARCAD1	NM_001128429.1,NM_001128430.1,NM_020159.3	56916	9606	SWI/SNF-related, matrix-associated actin-dependent regulator of chromatin, subfamily a, containing DEAD/H box 1
TRCN0000050051	CSTGLY 05291221MN 16of25	E	11	CCGGGCCCTATCAGAAGGTTGGTTTCTCGAGAAACCAACCTTCTGATAGGGCTTTTTG	NM_020159.1-1572s1c1	1	SMARCAD1	NM_001128429.1,NM_001128430.1,NM_020159.3	56916	9606	SWI/SNF-related, matrix-associated actin-dependent regulator of chromatin, subfamily a, containing DEAD/H box 1
TRCN0000050052	CSTGLY 05291221MN 16of25	E	12	CCGGCCAGCACCTTATGACAATTAACTCGAGTTAATTGTCATAAGGTGCTGGTTTTTG	NM_020159.1-2001s1c1	1	SMARCAD1	NM_001128429.1,NM_001128430.1,NM_020159.3	56916	9606	SWI/SNF-related, matrix-associated actin-dependent regulator of chromatin, subfamily a, containing DEAD/H box 1	Yes	A549
TRCN0000296009	CSTGLY 05291221MN 16of25	F	1	CCGGCCTCTATCAGGAGGGTAATAACTCGAGTTATTACCCTCCTGATAGAGGTTTTTG	NM_020159.3-1869s21c1	2	SMARCAD1	NM_001128429.1,NM_001128430.1,NM_020159.3	56916	9606	SWI/SNF-related, matrix-associated actin-dependent regulator of chromatin, subfamily a, containing DEAD/H box 1
TRCN0000274401	CSTGLY 05291221MN 16of25	F	2	CCGGGCAGATGAGAGCAGCGATTAACTCGAGTTAATCGCTGCTCTCATCTGCTTTTTG	NM_020189.4-92s21c1	2	ENY2	NM_020189.4	56943	9606	enhancer of yellow 2 homolog (Drosophila)	Yes	A549
TRCN0000274459	CSTGLY 05291221MN 16of25	F	3	CCGGGCACACTGTAAAGAGGTAATTCTCGAGAATTACCTCTTTACAGTGTGCTTTTTG	NM_020189.4-204s21c1	2	ENY2	NM_020189.4	56943	9606	enhancer of yellow 2 homolog (Drosophila)	Yes	A549
TRCN0000274467	CSTGLY 05291221MN 16of25	F	4	CCGGTAGATTGTGTTGTTGTGGTTTCTCGAGAAACCACAACAACACAATCTATTTTTG	NM_020189.4-377s21c1	2	ENY2	NM_020189.4	56943	9606	enhancer of yellow 2 homolog (Drosophila)	Yes	A549
TRCN0000130403	CSTGLY 05291221MN 16of25	F	5	CCGGGCTGTGAAGGAGTTTGAATCACTCGAGTGATTCAAACTCCTTCACAGCTTTTTTG	NM_020197.1-410s1c1	1	SMYD2	NM_020197.2	56950	9606	SET and MYND domain containing 2	Yes	A549
TRCN0000276085	CSTGLY 05291221MN 16of25	F	6	CCGGCGGCAAAGATCATCCATATATCTCGAGATATATGGATGATCTTTGCCGTTTTTG	NM_020197.2-1281s21c1	2	SMYD2	NM_020197.2	56950	9606	SET and MYND domain containing 2	Yes	A549
TRCN0000276083	CSTGLY 05291221MN 16of25	F	7	CCGGGCTGTGAAGGAGTTTGAATCACTCGAGTGATTCAAACTCCTTCACAGCTTTTTG	NM_020197.2-421s21c1	2	SMYD2	NM_020197.2	56950	9606	SET and MYND domain containing 2	Yes	A549
TRCN0000016761	CSTGLY 05291221MN 16of25	F	8	CCGGCAGAACCTTGAAGCCTACATACTCGAGTATGTAGGCTTCAAGGTTCTGTTTTT	NM_020226.2-1140s1c1	1	PRDM8	NM_001099403.1,NM_020226.3	56978	9606	PR domain containing 8
TRCN0000358530	CSTGLY 05291221MN 16of25	F	9	CCGGGACTTCACAGCGCTGATATAACTCGAGTTATATCAGCGCTGTGAAGTCTTTTTG	NM_020226.3-1773s21c1	2	PRDM8	NM_001099403.1,NM_020226.3	56978	9606	PR domain containing 8
TRCN0000358531	CSTGLY 05291221MN 16of25	F	10	CCGGGGCACATGACCTCGCATAATTCTCGAGAATTATGCGAGGTCATGTGCCTTTTTG	NM_020226.3-3279s21c1	2	PRDM8	NM_001099403.1,NM_020226.3	56978	9606	PR domain containing 8
TRCN0000367872	CSTGLY 05291221MN 16of25	F	11	CCGGAGAACCTTGAAGCCTACATAACTCGAGTTATGTAGGCTTCAAGGTTCTTTTTTG	NM_020226.3-1533s21c1	2	PRDM8	NM_001099403.1,NM_020226.3	56978	9606	PR domain containing 8
TRCN0000016804	CSTGLY 05291221MN 16of25	F	12	CCGGGCAGCAATATCCAGATCCACACTCGAGTGTGGATCTGGATATTGCTGCTTTTT	NM_020227.1-708s1c1	1	PRDM9	NM_020227.2	56979	9606	PR domain containing 9
TRCN0000016805	CSTGLY 05291221MN 16of25	G	1	CCGGCGATAGGTCAAGCCTCTGCTACTCGAGTAGCAGAGGCTTGACCTATCGTTTTT	NM_020227.1-2004s1c1	1	PRDM9	NM_020227.2	56979	9606	PR domain containing 9
TRCN0000016806	CSTGLY 05291221MN 16of25	G	2	CCGGGACAAGGTTTCAGTGTTAAATCTCGAGATTTAACACTGAAACCTTGTCTTTTT	NM_020227.1-983s1c1	1	PRDM9	NM_020227.2	56979	9606	PR domain containing 9
TRCN0000016807	CSTGLY 05291221MN 16of25	G	3	CCGGGATAAGTCAAACCTCCTCAGTCTCGAGACTGAGGAGGTTTGACTTATCTTTTT	NM_020227.1-1753s1c1	1	PRDM9	NM_020227.2	56979	9606	PR domain containing 9
TRCN0000358488	CSTGLY 05291221MN 16of25	G	4	CCGGGGCTTTAGAGATAAGTCAAACCTCGAGGTTTGACTTATCTCTAAAGCCTTTTTG	NM_020227.2-2532s21c1	2	PRDM9	NM_020227.2	56979	9606	PR domain containing 9
TRCN0000016844	CSTGLY 05291221MN 16of25	G	5	CCGGCGTGGCTATTCATCTGAGATTCTCGAGAATCTCAGATGAATAGCCACGTTTTT	NM_020228.2-3398s1c1	1	PRDM10	NM_020228.2,NM_199437.1,NM_199438.1,NM_199439.1	56980	9606	PR domain containing 10
TRCN0000016845	CSTGLY 05291221MN 16of25	G	6	CCGGGCTCAGATTGTCTATACCGATCTCGAGATCGGTATAGACAATCTGAGCTTTTT	NM_020228.2-332s1c1	1	PRDM10	NM_020228.2,NM_199437.1	56980	9606	PR domain containing 10
TRCN0000229716	CSTGLY 05291221MN 16of25	G	7	CCGGTGAATGTAACCGCCGATTTATCTCGAGATAAATCGGCGGTTACATTCATTTTTG	NM_020228.2-1306s21c1	2	PRDM10	NM_020228.2,NM_199437.1,NM_199438.1,NM_199439.1	56980	9606	PR domain containing 10
TRCN0000229717	CSTGLY 05291221MN 16of25	G	8	CCGGAGTTAACTCTACCCATCATAACTCGAGTTATGATGGGTAGAGTTAACTTTTTTG	NM_020228.2-2511s21c1	2	PRDM10	NM_020228.2,NM_199437.1,NM_199438.1,NM_199439.1	56980	9606	PR domain containing 10
TRCN0000218103	CSTGLY 05291221MN 16of25	G	9	GTACCGGAGTTGCAACAGCATCTCAATTCTCGAGAATTGAGATGCTGTTGCAACTTTTTTTG	NM_020228.2-1338s21c1	2	PRDM10	NM_020228.2,NM_199437.1,NM_199438.1,NM_199439.1	56980	9606	PR domain containing 10
TRCN0000016888	CSTGLY 05291221MN 16of25	G	10	CCGGGCGATGTGTAAACGAGGTCATCTCGAGATGACCTCGTTTACACATCGCTTTTT	NM_020229.2-738s1c1	1	PRDM11	NM_020229.2	56981	9606	PR domain containing 11
TRCN0000016889	CSTGLY 05291221MN 16of25	G	11	CCGGCCCTAACTGTATTCGCCTAAACTCGAGTTTAGGCGAATACAGTTAGGGTTTTT	NM_020229.2-1584s1c1	1	PRDM11	NM_020229.2	56981	9606	PR domain containing 11
TRCN0000016890	CSTGLY 05291221MN 16of25	G	12	CCGGGTGGACAAGAACAACCGCTATCTCGAGATAGCGGTTGTTCTTGTCCACTTTTT	NM_020229.2-841s1c1	1	PRDM11	NM_020229.2	56981	9606	PR domain containing 11
TRCN0000016891	CSTGLY 05291221MN 16of25	H	1	CCGGCGAGAACATGAAGGAGTGCTTCTCGAGAAGCACTCCTTCATGTTCTCGTTTTT	NM_020229.2-357s1c1	1	PRDM11	NM_020229.2	56981	9606	PR domain containing 11
TRCN0000016892	CSTGLY 05291221MN 16of25	H	2	CCGGTGCAGGTAAGTTGGTTTGGATCTCGAGATCCAAACCAACTTACCTGCATTTTT	NM_020229.2-1716s1c1	1	PRDM11	NM_020229.2	56981	9606	PR domain containing 11
TRCN0000016933	CSTGLY 05291221MN 16of25	H	3	CCGGCCTGTTACATTTGACCGGAAACTCGAGTTTCCGGTCAAATGTAACAGGTTTTT	NM_020235.2-2433s1c1	1	BBX	NM_001142568.1,NM_020235.5	56987	9606	bobby sox homolog (Drosophila)
TRCN0000016934	CSTGLY 05291221MN 16of25	H	4	CCGGGCCTCAGCTTAACTTTGGAATCTCGAGATTCCAAAGTTAAGCTGAGGCTTTTT	NM_020235.2-896s1c1	1	BBX	NM_001142568.1,NM_020235.5	56987	9606	bobby sox homolog (Drosophila)
TRCN0000016935	CSTGLY 05291221MN 16of25	H	5	CCGGCCTCCAGATTTCATTAGTATTCTCGAGAATACTAATGAAATCTGGAGGTTTTT	NM_020235.2-1974s1c1	1	BBX	NM_001142568.1,NM_020235.5	56987	9606	bobby sox homolog (Drosophila)
TRCN0000016936	CSTGLY 05291221MN 16of25	H	6	CCGGCGCAGGCTCCTGTACTTATTTCTCGAGAAATAAGTACAGGAGCCTGCGTTTTT	NM_020235.2-3019s1c1	1	BBX	NM_001142568.1,NM_020235.5	56987	9606	bobby sox homolog (Drosophila)
TRCN0000016937	CSTGLY 05291221MN 16of25	H	7	CCGGCCACTCTGATGCTTCTACAAACTCGAGTTTGTAGAAGCATCAGAGTGGTTTTT	NM_020235.2-1088s1c1	1	BBX	NM_001142568.1,NM_020235.5	56987	9606	bobby sox homolog (Drosophila)
TRCN0000003196	CSTGLY 05291221MN 16of25	H	8	CCGGGAATGGAGTATCTTAGCCTTACTCGAGTAAGGCTAAGATACTCCATTCTTTTT	NM_020366.x-3053s1c1	1	RPGRIP1	NM_020366.3	57096	9606	retinitis pigmentosa GTPase regulator interacting protein 1
TRCN0000003197	CSTGLY 05291221MN 16of25	H	9	CCGGGTAGCCAGTAAACCCAGTGAACTCGAGTTCACTGGGTTTACTGGCTACTTTTT	NM_020366.x-565s1c1	1	RPGRIP1	NM_020366.3	57096	9606	retinitis pigmentosa GTPase regulator interacting protein 1
TRCN0000003198	CSTGLY 05291221MN 16of25	H	10	CCGGGCTGACAATGATAATAGAGATCTCGAGATCTCTATTATCATTGTCAGCTTTTT	NM_020366.x-1639s1c1	1	RPGRIP1	NM_020366.3	57096	9606	retinitis pigmentosa GTPase regulator interacting protein 1
TRCN0000003199	CSTGLY 05291221MN 16of25	H	11	CCGGCCATGCTATTTACAAGGAGATCTCGAGATCTCCTTGTAAATAGCATGGTTTTT	NM_020366.x-3819s1c1	1	RPGRIP1	NM_020366.3	57096	9606	retinitis pigmentosa GTPase regulator interacting protein 1
TRCN0000003200	CSTGLY 05291221MN 16of25	H	12	CCGGCCTACCACTTTCTGCACCTATCTCGAGATAGGTGCAGAAAGTGGTAGGTTTTT	NM_020366.x-1948s1c1	1	RPGRIP1	NM_020366.3	57096	9606	retinitis pigmentosa GTPase regulator interacting protein 1
TRCN0000245634	CSTGLY 05291221MN 17of25	A	1	CCGGTGAAGCTACAGACTGACAGCCCTCGAGGGCTGTCAGTCTGTAGCTTCATTTTTG	NM_020378.2-699s21c1	2	NAT14	NM_020378.2	57106	9606	N-acetyltransferase 14 (GCN5-related, putative)
TRCN0000245631	CSTGLY 05291221MN 17of25	A	2	CCGGGCTACACGCTGGTGAGGGAATCTCGAGATTCCCTCACCAGCGTGTAGCTTTTTG	NM_020378.2-664s21c1	2	NAT14	NM_020378.2	57106	9606	N-acetyltransferase 14 (GCN5-related, putative)
TRCN0000245632	CSTGLY 05291221MN 17of25	A	3	CCGGGTGTGAAGTCTGTAGTGTTTGCTCGAGCAAACACTACAGACTTCACACTTTTTG	NM_020378.2-876s21c1	2	NAT14	NM_020378.2	57106	9606	N-acetyltransferase 14 (GCN5-related, putative)
TRCN0000245635	CSTGLY 05291221MN 17of25	A	4	CCGGGCAAAGACCTGTGAAGCTACACTCGAGTGTAGCTTCACAGGTCTTTGCTTTTTG	NM_020378.2-688s21c1	2	NAT14	NM_020378.2	57106	9606	N-acetyltransferase 14 (GCN5-related, putative)
TRCN0000245633	CSTGLY 05291221MN 17of25	A	5	CCGGGGAGATGAGGGAAGATGAGAACTCGAGTTCTCATCTTCCCTCATCTCCTTTTTG	NM_020378.2-107s21c1	2	NAT14	NM_020378.2	57106	9606	N-acetyltransferase 14 (GCN5-related, putative)
TRCN0000148268	CSTGLY 05291221MN 17of25	A	6	CCGGGTTTCCTGAAACTGGGTTAATCTCGAGATTAACCCAGTTTCAGGAAACTTTTTTG	NM_020382.3-1813s1c1	1	SETD8	NM_020382.3	387893	9606	SET domain containing (lysine methyltransferase) 8	Yes	A549
TRCN0000130139	CSTGLY 05291221MN 17of25	A	7	CCGGCGCAACAGAATCGCAAACTTACTCGAGTAAGTTTGCGATTCTGTTGCGTTTTTTG	NM_020382.3-566s1c1	1	SETD8	NM_020382.3	387893	9606	SET domain containing (lysine methyltransferase) 8	Yes	A549
TRCN0000359304	CSTGLY 05291221MN 17of25	A	8	CCGGCCGAGGAACAGAAGATCAAAGCTCGAGCTTTGATCTTCTGTTCCTCGGTTTTTG	NM_020382.3-374s21c1	2	SETD8	NM_020382.3	387893	9606	SET domain containing (lysine methyltransferase) 8	Yes	A549
TRCN0000021865	CSTGLY 05291221MN 17of25	A	9	CCGGCCGATGTACCAGACAAATGAACTCGAGTTCATTTGTCTGGTACATCGGTTTTT	NM_020395.2-836s1c1	1	INTS12	NM_001142471.1,NM_020395.3	57117	9606	integrator complex subunit 12	Yes	A3
TRCN0000021866	CSTGLY 05291221MN 17of25	A	10	CCGGGCCAACTAAGTGGGAATGGAACTCGAGTTCCATTCCCACTTAGTTGGCTTTTT	NM_020395.2-1402s1c1	1	INTS12	NM_001142471.1,NM_020395.3	57117	9606	integrator complex subunit 12	Yes	293T/17
TRCN0000021867	CSTGLY 05291221MN 17of25	A	11	CCGGACTAGGTTTCTTGCATTCAAACTCGAGTTTGAATGCAAGAAACCTAGTTTTTT	NM_020395.2-254s1c1	1	INTS12	NM_001142471.1,NM_020395.3	57117	9606	integrator complex subunit 12	Yes	293T/17
TRCN0000161874	CSTGLY 05291221MN 17of25	A	12	CCGGGCACTTCTACACGTTTCCAAACTCGAGTTTGGAAACGTGTAGAAGTGCTTTTTTG	NM_020457.2-308s1c1	1	THAP11	NM_020457.2	57215	9606	THAP domain containing 11
TRCN0000159848	CSTGLY 05291221MN 17of25	B	1	CCGGGTGAAGATGAAAGAGATGAAACTCGAGTTTCATCTCTTTCATCTTCACTTTTTTG	NM_020457.2-1062s1c1	1	THAP11	NM_020457.2	57215	9606	THAP domain containing 11
TRCN0000162329	CSTGLY 05291221MN 17of25	B	2	CCGGCCTCAATTGTTTCCTCCTGAACTCGAGTTCAGGAGGAAACAATTGAGGTTTTTTG	NM_020457.2-1337s1c1	1	THAP11	NM_020457.2	57215	9606	THAP domain containing 11
TRCN0000161177	CSTGLY 05291221MN 17of25	B	3	CCGGGAAAGAGATGAAAGGCAGCATCTCGAGATGCTGCCTTTCATCTCTTTCTTTTTTG	NM_020457.2-1070s1c1	1	THAP11	NM_020457.2	57215	9606	THAP domain containing 11
TRCN0000159043	CSTGLY 05291221MN 17of25	B	4	CCGGGATGGAAGTGAAGATGAAAGACTCGAGTCTTTCATCTTCACTTCCATCTTTTTTG	NM_020457.2-1055s1c1	1	THAP11	NM_020457.2	57215	9606	THAP domain containing 11
TRCN0000107700	CSTGLY 05291221MN 17of25	B	5	CCGGCGGCCATTGATGTGTTGTCATCTCGAGATGACAACACATCAATGGCCGTTTTTG	NM_020536.2-3432s1c1	1	CSRP2BP	NM_020536.4,NR_028402.2	57325	9606	CSRP2 binding protein	Yes	A549
TRCN0000107702	CSTGLY 05291221MN 17of25	B	6	CCGGCCCTTATACCTCTCGGATCTTCTCGAGAAGATCCGAGAGGTATAAGGGTTTTTG	NM_020536.2-2395s1c1	1	CSRP2BP	NM_020536.4,NR_028402.2	57325	9606	CSRP2 binding protein	Yes	A549
TRCN0000107703	CSTGLY 05291221MN 17of25	B	7	CCGGCAAGGTTATTTCAGGTGGAAACTCGAGTTTCCACCTGAAATAACCTTGTTTTTG	NM_020536.2-1049s1c1	1	CSRP2BP	NM_020536.4,NR_028402.2	57325	9606	CSRP2 binding protein	Yes	A549
TRCN0000363282	CSTGLY 05291221MN 17of25	B	8	CCGGACTTACGAGTTTCGAAGTGACCTCGAGGTCACTTCGAAACTCGTAAGTTTTTTG	NM_020649.1-364s21c1	2	CBX8	NM_020649.1	57332	9606	chromobox homolog 8 (Pc class homolog, Drosophila)	Yes	A549
TRCN0000363258	CSTGLY 05291221MN 17of25	B	9	CCGGCACGGACGTGACCTCAAACTTCTCGAGAAGTTTGAGGTCACGTCCGTGTTTTTG	NM_020649.1-1182s21c1	2	CBX8	NM_020649.1	57332	9606	chromobox homolog 8 (Pc class homolog, Drosophila)	Yes	A549
TRCN0000359091	CSTGLY 05291221MN 17of25	B	10	CCGGGCGTGAGCTTGGCATAGTGATCTCGAGATCACTATGCCAAGCTCACGCTTTTTG	NM_020649.1-1308s21c1	2	CBX8	NM_020649.1	57332	9606	chromobox homolog 8 (Pc class homolog, Drosophila)	Yes	A549
TRCN0000050343	CSTGLY 05291221MN 17of25	B	11	CCGGCTTTGGTTATCTTCGCAATAACTCGAGTTATTGCGAAGATAACCAAAGTTTTTG	NM_020661.1-211s1c1	1	AICDA	NM_020661.2	57379	9606	activation-induced cytidine deaminase
TRCN0000050344	CSTGLY 05291221MN 17of25	B	12	CCGGCATTTCGTACTTTGGGACTTTCTCGAGAAAGTCCCAAAGTACGAAATGTTTTTG	NM_020661.1-651s1c1	1	AICDA	NM_020661.2	57379	9606	activation-induced cytidine deaminase
TRCN0000050345	CSTGLY 05291221MN 17of25	C	1	CCGGGCCATCATGACCTTCAAAGATCTCGAGATCTTTGAAGGTCATGATGGCTTTTTG	NM_020661.1-485s1c1	1	AICDA	NM_020661.2	57379	9606	activation-induced cytidine deaminase
TRCN0000050346	CSTGLY 05291221MN 17of25	C	2	CCGGGATGACTTACGAGACGCATTTCTCGAGAAATGCGTCTCGTAAGTCATCTTTTTG	NM_020661.1-635s1c1	1	AICDA	NM_020661.2	57379	9606	activation-induced cytidine deaminase
TRCN0000050347	CSTGLY 05291221MN 17of25	C	3	CCGGTCACTGGACTTTGGTTATCTTCTCGAGAAGATAACCAAAGTCCAGTGATTTTTG	NM_020661.1-203s1c1	1	AICDA	NM_020661.2	57379	9606	activation-induced cytidine deaminase
TRCN0000017048	CSTGLY 05291221MN 17of25	C	4	CCGGCCAGTCATTTAAGGATTCATACTCGAGTATGAATCCTTAAATGACTGGTTTTT	NM_020828.1-1885s1c1	1	ZFP28	NM_020828.1	140612	9606	zinc finger protein 28 homolog (mouse)
TRCN0000017049	CSTGLY 05291221MN 17of25	C	5	CCGGCCCTTATTTGTCATCGCAGAACTCGAGTTCTGCGATGACAAATAAGGGTTTTT	NM_020828.1-2299s1c1	1	ZFP28	NM_020828.1	140612	9606	zinc finger protein 28 homolog (mouse)
TRCN0000017050	CSTGLY 05291221MN 17of25	C	6	CCGGCCAGATTTAGTCTCTTTACTACTCGAGTAGTAAAGAGACTAAATCTGGTTTTT	NM_020828.1-891s1c1	1	ZFP28	NM_020828.1	140612	9606	zinc finger protein 28 homolog (mouse)	Yes	A549
TRCN0000017051	CSTGLY 05291221MN 17of25	C	7	CCGGGCTGGGACTTTGTGTTTCTAACTCGAGTTAGAAACACAAAGTCCCAGCTTTTT	NM_020828.1-494s1c1	1	ZFP28	NM_020828.1	140612	9606	zinc finger protein 28 homolog (mouse)
TRCN0000232344	CSTGLY 05291221MN 17of25	C	8	CCGGAGAGACTCACAAGCTATAATCCTCGAGGATTATAGCTTGTGAGTCTCTTTTTTG	NM_020828.1-679s21c1	2	ZFP28	NM_020828.1	140612	9606	zinc finger protein 28 homolog (mouse)	Yes	A549
TRCN0000143219	CSTGLY 05291221MN 17of25	C	9	CCGGGCACAGATTCTGGCATTGAAACTCGAGTTTCAATGCCAGAATCTGTGCTTTTTTG	NM_020844.1-1796s1c1	1	C8orf79	NM_001099677.1,NM_020844.2	57604	9606	chromosome 8 open reading frame 79
TRCN0000143814	CSTGLY 05291221MN 17of25	C	10	CCGGGCCAGTAATTCCTCTGTCTTTCTCGAGAAAGACAGAGGAATTACTGGCTTTTTTG	NM_020844.1-5447s1c1	1	C8orf79	NM_001099677.1,NM_020844.2	57604	9606	chromosome 8 open reading frame 79
TRCN0000143010	CSTGLY 05291221MN 17of25	C	11	CCGGCCAGGCACTCTGAAACATTTACTCGAGTAAATGTTTCAGAGTGCCTGGTTTTTTG	NM_020844.1-1245s1c1	1	C8orf79	NM_001099677.1,NM_020844.2	57604	9606	chromosome 8 open reading frame 79
TRCN0000144063	CSTGLY 05291221MN 17of25	C	12	CCGGCCATAGGAGTCATACATCATTCTCGAGAATGATGTATGACTCCTATGGTTTTTTG	NM_020844.1-586s1c1	1	C8orf79	NM_020844.2	57604	9606	chromosome 8 open reading frame 79
TRCN0000140695	CSTGLY 05291221MN 17of25	D	1	CCGGGCTATGAACCTGCTATGGCAACTCGAGTTGCCATAGCAGGTTCATAGCTTTTTTG	NM_020844.1-913s1c1	1	C8orf79	NM_001099677.1,NM_020844.2	57604	9606	chromosome 8 open reading frame 79
TRCN0000234397	CSTGLY 05291221MN 17of25	D	2	CCGGTCGTTCCCTTACCCGTCAAAGCTCGAGCTTTGACGGGTAAGGGAACGATTTTTG	NM_020889.2-1327s21c1	2	PHF12	NM_001033561.1,NM_020889.2	57649	9606	PHD finger protein 12	Yes	MCH58
TRCN0000230207	CSTGLY 05291221MN 17of25	D	3	CCGGTTTCGCAGCATGTCGTCAAAGCTCGAGCTTTGACGACATGCTGCGAAATTTTTG	NM_020889.2-1564s21c1	2	PHF12	NM_001033561.1,NM_020889.2	57649	9606	PHD finger protein 12	Yes	MCH58
TRCN0000015704	CSTGLY 05291221MN 17of25	D	4	CCGGCCTCTCATCCAGTGTGACTATCTCGAGATAGTCACACTGGATGAGAGGTTTTT	NM_020889.1-1385s1c1	1	PHF12	NM_001033561.1,NM_020889.2	57649	9606	PHD finger protein 12	Yes	A3
TRCN0000074343	CSTGLY 05291221MN 17of25	D	5	CCGGCCTGTGTTGCTCACAGTTGAACTCGAGTTCAACTGTGAGCAACACAGGTTTTTG	NM_020901.1-5264s1c1	1	PHRF1	NM_020901.2	57661	9606	PHD and ring finger domains 1	Yes	A549
TRCN0000359826	CSTGLY 05291221MN 17of25	D	6	CCGGCAGTTGATCGAACTCTATTTACTCGAGTAAATAGAGTTCGATCAACTGTTTTTG	NM_020901.2-568s21c1	2	PHRF1	NM_020901.2	57661	9606	PHD and ring finger domains 1	Yes	A549
TRCN0000359825	CSTGLY 05291221MN 17of25	D	7	CCGGTTGAGAGCTTCCGGATCAATACTCGAGTATTGATCCGGAAGCTCTCAATTTTTG	NM_020901.2-2449s21c1	2	PHRF1	NM_020901.2	57661	9606	PHD and ring finger domains 1	Yes	A549
TRCN0000331339	CSTGLY 05291221MN 17of25	D	8	CCGGATCCGCCCACGTCGATGTAAACTCGAGTTTACATCGACGTGGGCGGATTTTTTG	NM_020948.3-809s21c1	2	MIER1	NM_001077700.2,NM_001077701.2,NM_001077702.2,NM_001077703.2,NM_001077704.2,NM_001146110.1,NM_001146111.1,NM_001146112.1,NM_001146113.1,NM_020948.3	57708	9606	mesoderm induction early response 1 homolog (Xenopus laevis)	Yes	A549
TRCN0000303943	CSTGLY 05291221MN 17of25	D	9	CCGGTTTGATGATGAACGAACATTACTCGAGTAATGTTCGTTCATCATCAAATTTTTG	NM_020948.3-464s21c1	2	MIER1	NM_001077700.2,NM_001077701.2,NM_001077702.2,NM_001077703.2,NM_001077704.2,NM_001146110.1,NM_001146111.1,NM_001146112.1,NM_020948.3	57708	9606	mesoderm induction early response 1 homolog (Xenopus laevis)	Yes	A549
TRCN0000300137	CSTGLY 05291221MN 17of25	D	10	CCGGCAGAAATTCCAGTTGGCATTTCTCGAGAAATGCCAACTGGAATTTCTGTTTTTG	NM_020948.3-936s21c1	2	MIER1	NM_001077700.2,NM_001077701.2,NM_001077702.2,NM_001077703.2,NM_001077704.2,NM_001146110.1,NM_001146111.1,NM_001146112.1,NM_001146113.1,NM_020948.3	57708	9606	mesoderm induction early response 1 homolog (Xenopus laevis)	Yes	A549
TRCN0000005096	CSTGLY 05291221MN 17of25	D	11	CCGGCGTGATTGATTCAGTATCTTACTCGAGTAAGATACTGAATCAATCACGTTTTT	NM_021005.2-2827s1c1	1	NR2F2	NM_001145155.1,NM_001145156.1,NM_001145157.1,NM_021005.3	7026	9606	nuclear receptor subfamily 2, group F, member 2
TRCN0000005097	CSTGLY 05291221MN 17of25	D	12	CCGGGCCGTATATGGCAATTCAATACTCGAGTATTGAATTGCCATATACGGCTTTTT	NM_021005.2-1805s1c1	1	NR2F2	NM_001145155.1,NM_001145156.1,NM_001145157.1,NM_021005.3	7026	9606	nuclear receptor subfamily 2, group F, member 2	Yes	293T/17
TRCN0000005098	CSTGLY 05291221MN 17of25	E	1	CCGGGTCGCCTTTATGGACCACATACTCGAGTATGTGGTCCATAAAGGCGACTTTTT	NM_021005.2-1437s1c1	1	NR2F2	NM_001145155.1,NM_001145156.1,NM_001145157.1,NM_021005.3	7026	9606	nuclear receptor subfamily 2, group F, member 2
TRCN0000005099	CSTGLY 05291221MN 17of25	E	2	CCGGCGGATATATTTCCCTGCTGTTCTCGAGAACAGCAGGGAAATATATCCGTTTTT	NM_021005.2-1118s1c1	1	NR2F2	NM_001145155.1,NM_001145156.1,NM_001145157.1,NM_021005.3	7026	9606	nuclear receptor subfamily 2, group F, member 2
TRCN0000005100	CSTGLY 05291221MN 17of25	E	3	CCGGCCTCCTCAGTCATAGAGCAATCTCGAGATTGCTCTATGACTGAGGAGGTTTTT	NM_021005.2-1702s1c1	1	NR2F2	NM_001145155.1,NM_001145156.1,NM_001145157.1,NM_021005.3	7026	9606	nuclear receptor subfamily 2, group F, member 2	Yes	293T/17
TRCN0000017843	CSTGLY 05291221MN 17of25	E	4	CCGGCCTATGGGAATGTAGTCTCATCTCGAGATGAGACTACATTCCCATAGGTTTTT	NM_021061.1-260s1c1	1	ZNF250	NM_001109689.2,NM_021061.3	58500	9606	zinc finger protein 250
TRCN0000017844	CSTGLY 05291221MN 17of25	E	5	CCGGCACCGTGAAGTTCAGGTCTTACTCGAGTAAGACCTGAACTTCACGGTGTTTTT	NM_021061.1-619s1c1	1	ZNF250	NM_001109689.2,NM_021061.3	58500	9606	zinc finger protein 250
TRCN0000017845	CSTGLY 05291221MN 17of25	E	6	CCGGCAGCCTGAAAGCAACTCTGATCTCGAGATCAGAGTTGCTTTCAGGCTGTTTTT	NM_021061.1-1563s1c1	1	ZNF250	NM_001109689.2,NM_021061.3	58500	9606	zinc finger protein 250
TRCN0000017846	CSTGLY 05291221MN 17of25	E	7	CCGGGACTACTCAGACAACCTCAAACTCGAGTTTGAGGTTGTCTGAGTAGTCTTTTT	NM_021061.1-388s1c1	1	ZNF250	NM_001109689.2,NM_021061.3	58500	9606	zinc finger protein 250
TRCN0000017847	CSTGLY 05291221MN 17of25	E	8	CCGGCTTGCTCAGCATCACAAGATACTCGAGTATCTTGTGATGCTGAGCAAGTTTTT	NM_021061.1-907s1c1	1	ZNF250	NM_001109689.2,NM_021061.3	58500	9606	zinc finger protein 250
TRCN0000038879	CSTGLY 05291221MN 17of25	E	9	CCGGGCTGAACTTTGTGCAGTACAACTCGAGTTGTACTGCACAAAGTTCAGCTTTTTG	NM_021078.1-729s1c1	1	KAT2A	NM_021078.2	2648	9606	K(lysine) acetyltransferase 2A	Yes	A549
TRCN0000294334	CSTGLY 05291221MN 17of25	E	10	CCGGGGCTACCTACAAGGTCAATTACTCGAGTAATTGACCTTGTAGGTAGCCTTTTTG	NM_021078.2-915s21c1	2	KAT2A	NM_021078.2	2648	9606	K(lysine) acetyltransferase 2A	Yes	A549
TRCN0000286981	CSTGLY 05291221MN 17of25	E	11	CCGGGCTGAACTTTGTGCAGTACAACTCGAGTTGTACTGCACAAAGTTCAGCTTTTTG	NM_021078.2-765s21c1	2	KAT2A	NM_021078.2	2648	9606	K(lysine) acetyltransferase 2A	Yes	A549
TRCN0000107763	CSTGLY 05291221MN 17of25	E	12	CCGGGATGCAAGTCTATGACCAATTCTCGAGAATTGGTCATAGACTTGCATCTTTTTG	NM_021140.1-4175s1c1	1	KDM6A	NM_021140.2	7403	9606	lysine (K)-specific demethylase 6A
TRCN0000107764	CSTGLY 05291221MN 17of25	F	1	CCGGGCATGAACACAGTTCAACTATCTCGAGATAGTTGAACTGTGTTCATGCTTTTTG	NM_021140.1-3409s1c1	1	KDM6A	NM_021140.2	7403	9606	lysine (K)-specific demethylase 6A
TRCN0000107760	CSTGLY 05291221MN 17of25	F	2	CCGGGCACATAGACTAAGGAATAAACTCGAGTTTATTCCTTAGTCTATGTGCTTTTTG	NM_021140.1-4813s1c1	1	KDM6A	NM_021140.2	7403	9606	lysine (K)-specific demethylase 6A
TRCN0000107761	CSTGLY 05291221MN 17of25	F	3	CCGGCCGCGCAAATAGAAATAATTTCTCGAGAAATTATTTCTATTTGCGCGGTTTTTG	NM_021140.1-1466s1c1	1	KDM6A	NM_021140.2	7403	9606	lysine (K)-specific demethylase 6A
TRCN0000107762	CSTGLY 05291221MN 17of25	F	4	CCGGGCAGCACGAATTAAGTATTTACTCGAGTAAATACTTAATTCGTGCTGCTTTTTG	NM_021140.1-1197s1c1	1	KDM6A	NM_021140.2	7403	9606	lysine (K)-specific demethylase 6A
TRCN0000008742	CSTGLY 05291221MN 17of25	F	5	CCGGGAGGCGATTCAACACACCATTCTCGAGAATGGTGTGTTGAATCGCCTCTTTTT	NM_021230.1-12485s1c1	1	MLL3	NM_170606.2	58508	9606	myeloid/lymphoid or mixed-lineage leukemia 3
TRCN0000008743	CSTGLY 05291221MN 17of25	F	6	CCGGCCCTGTTAGAATGCCCAGTTTCTCGAGAAACTGGGCATTCTAACAGGGTTTTT	NM_021230.1-7521s1c1	1	MLL3	NM_170606.2	58508	9606	myeloid/lymphoid or mixed-lineage leukemia 3	Yes	A549
TRCN0000008744	CSTGLY 05291221MN 17of25	F	7	CCGGCGCACCTTATAGTAAACAGTTCTCGAGAACTGTTTACTATAAGGTGCGTTTTT	NM_021230.1-11946s1c1	1	MLL3	NM_170606.2	58508	9606	myeloid/lymphoid or mixed-lineage leukemia 3
TRCN0000008745	CSTGLY 05291221MN 17of25	F	8	CCGGCGTCTGAAACAACGTCTGATACTCGAGTATCAGACGTTGTTTCAGACGTTTTT	NM_021230.1-5546s1c1	1	MLL3	NM_170606.2	58508	9606	myeloid/lymphoid or mixed-lineage leukemia 3
TRCN0000008746	CSTGLY 05291221MN 17of25	F	9	CCGGCCAGATACTTTAGTTGATGAACTCGAGTTCATCAACTAAAGTATCTGGTTTTT	NM_021230.1-1525s1c1	1	MLL3	NM_170606.2	58508	9606	myeloid/lymphoid or mixed-lineage leukemia 3
TRCN0000017948	CSTGLY 05291221MN 17of25	F	10	CCGGCGTGGACATCTGCAAGAACAACTCGAGTTGTTCTTGCAGATGTCCACGTTTTT	NM_021619.2-438s1c1	1	PRDM12	NM_021619.2	59335	9606	PR domain containing 12
TRCN0000017949	CSTGLY 05291221MN 17of25	F	11	CCGGAGCATCTTCTACAAGGCCATTCTCGAGAATGGCCTTGTAGAAGATGCTTTTTT	NM_021619.2-607s1c1	1	PRDM12	NM_021619.2	59335	9606	PR domain containing 12
TRCN0000017950	CSTGLY 05291221MN 17of25	F	12	CCGGCGAGGTTATCACCTCCGACATCTCGAGATGTCGGAGGTGATAACCTCGTTTTT	NM_021619.2-135s1c1	1	PRDM12	NM_021619.2	59335	9606	PR domain containing 12
TRCN0000017951	CSTGLY 05291221MN 17of25	G	1	CCGGCTTCTCCAAGACGTGGATCAACTCGAGTTGATCCACGTCTTGGAGAAGTTTTT	NM_021619.2-366s1c1	1	PRDM12	NM_021619.2	59335	9606	PR domain containing 12
TRCN0000017952	CSTGLY 05291221MN 17of25	G	2	CCGGGAGCTGGATGACCTACATCAACTCGAGTTGATGTAGGTCATCCAGCTCTTTTT	NM_021619.2-534s1c1	1	PRDM12	NM_021619.2	59335	9606	PR domain containing 12
TRCN0000018003	CSTGLY 05291221MN 17of25	G	3	CCGGCCGCTTATTACCCGCTCAAATCTCGAGATTTGAGCGGGTAATAAGCGGTTTTT	NM_021620.2-1721s1c1	1	PRDM13	NM_021620.3	59336	9606	PR domain containing 13
TRCN0000018004	CSTGLY 05291221MN 17of25	G	4	CCGGGCTGACAGTGTGGTATTCTAACTCGAGTTAGAATACCACACTGTCAGCTTTTT	NM_021620.2-609s1c1	1	PRDM13	NM_021620.3	59336	9606	PR domain containing 13
TRCN0000018005	CSTGLY 05291221MN 17of25	G	5	CCGGCTGGAAGCTATTGCAGACTTACTCGAGTAAGTCTGCAATAGCTTCCAGTTTTT	NM_021620.2-535s1c1	1	PRDM13	NM_021620.3	59336	9606	PR domain containing 13
TRCN0000018006	CSTGLY 05291221MN 17of25	G	6	CCGGGCGCAAGTATGGGCTCAAGATCTCGAGATCTTGAGCCCATACTTGCGCTTTTT	NM_021620.2-2040s1c1	1	PRDM13	NM_021620.3	59336	9606	PR domain containing 13
TRCN0000018007	CSTGLY 05291221MN 17of25	G	7	CCGGCTGCTGGAGGACGTTTAGATACTCGAGTATCTAAACGTCCTCCAGCAGTTTTT	NM_021620.2-714s1c1	1	PRDM13	NM_021620.3	59336	9606	PR domain containing 13
TRCN0000133641	CSTGLY 05291221MN 17of25	G	8	CCGGGATCAAGAGTTGTCAAACGTACTCGAGTACGTTTGACAACTCTTGATCTTTTTTG	NM_021648.4-721s1c1	1	TSPYL4	NM_021648.4	23270	9606	TSPY-like 4
TRCN0000135063	CSTGLY 05291221MN 17of25	G	9	CCGGCCTAGTTTCTTCAACTGGTTTCTCGAGAAACCAGTTGAAGAAACTAGGTTTTTTG	NM_021648.4-1144s1c1	1	TSPYL4	NM_021648.4	23270	9606	TSPY-like 4
TRCN0000133877	CSTGLY 05291221MN 17of25	G	10	CCGGCCCAATTTAAGTGGTTCTGTACTCGAGTACAGAACCACTTAAATTGGGTTTTTTG	NM_021648.4-1673s1c1	1	TSPYL4	NM_021648.4	23270	9606	TSPY-like 4
TRCN0000134648	CSTGLY 05291221MN 17of25	G	11	CCGGGCTGCAAATTCAAGTTCATCTCTCGAGAGATGAACTTGAATTTGCAGCTTTTTTG	NM_021648.4-968s1c1	1	TSPYL4	NM_021648.4	23270	9606	TSPY-like 4
TRCN0000336896	CSTGLY 05291221MN 17of25	G	12	CCGGCAAGAGTTGTCAAACGTAAATCTCGAGATTTACGTTTGACAACTCTTGTTTTTG	NM_021648.4-724s21c1	2	TSPYL4	NM_021648.4	23270	9606	TSPY-like 4	Yes	293T/17
TRCN0000052188	CSTGLY 05291221MN 17of25	H	1	CCGGGCCAGGTGTATTCCGAACTTACTCGAGTAAGTTCGGAATACACCTGGCTTTTTG	NM_021822.1-398s1c1	1	APOBEC3G	NM_021822.2	60489	9606	apolipoprotein B mRNA editing enzyme, catalytic polypeptide-like 3G
TRCN0000052189	CSTGLY 05291221MN 17of25	H	2	CCGGCCACATAAACACGGTTTCCTTCTCGAGAAGGAAACCGTGTTTATGTGGTTTTTG	NM_021822.1-970s1c1	1	APOBEC3G	NM_021822.2	60489	9606	apolipoprotein B mRNA editing enzyme, catalytic polypeptide-like 3G
TRCN0000052190	CSTGLY 05291221MN 17of25	H	3	CCGGGCCCGCATCTATGATGATCAACTCGAGTTGATCATCATAGATGCGGGCTTTTTG	NM_021822.1-1165s1c1	1	APOBEC3G	NM_021822.2	60489	9606	apolipoprotein B mRNA editing enzyme, catalytic polypeptide-like 3G
TRCN0000052191	CSTGLY 05291221MN 17of25	H	4	CCGGCCTTGGAATAATCTGCCTAAACTCGAGTTTAGGCAGATTATTCCAAGGTTTTTG	NM_021822.1-751s1c1	1	APOBEC3G	NM_021822.2	60489	9606	apolipoprotein B mRNA editing enzyme, catalytic polypeptide-like 3G
TRCN0000052192	CSTGLY 05291221MN 17of25	H	5	CCGGGCATGAGACTTACCTGTGTTACTCGAGTAACACAGGTAAGTCTCATGCTTTTTG	NM_021822.1-876s1c1	1	APOBEC3G	NM_021822.2	60489	9606	apolipoprotein B mRNA editing enzyme, catalytic polypeptide-like 3G
TRCN0000147762	CSTGLY 05291221MN 17of25	H	6	CCGGGCTTAATCCTTCTGAAGTCTTCTCGAGAAGACTTCAGAAGGATTAAGCTTTTTTG	NM_021963.2-1967s1c1	1	NAP1L2	NM_021963.2	4674	9606	nucleosome assembly protein 1-like 2	Yes	A549
TRCN0000146531	CSTGLY 05291221MN 17of25	H	7	CCGGGCGGCCAATTTAGAATCCAAACTCGAGTTTGGATTCTAAATTGGCCGCTTTTTTG	NM_021963.2-720s1c1	1	NAP1L2	NM_021963.2	4674	9606	nucleosome assembly protein 1-like 2	Yes	A549
TRCN0000146873	CSTGLY 05291221MN 17of25	H	8	CCGGCCGAACTGTAACTGAAGATTTCTCGAGAAATCTTCAGTTACAGTTCGGTTTTTTG	NM_021963.2-1430s1c1	1	NAP1L2	NM_021963.2	4674	9606	nucleosome assembly protein 1-like 2
TRCN0000147038	CSTGLY 05291221MN 17of25	H	9	CCGGCTGAAGTCAAAGCTAGCATATCTCGAGATATGCTAGCTTTGACTTCAGTTTTTTG	NM_021963.2-1278s1c1	1	NAP1L2	NM_021963.2	4674	9606	nucleosome assembly protein 1-like 2
TRCN0000147788	CSTGLY 05291221MN 17of25	H	10	CCGGGAAAGTCTACCTGTGAAAGTTCTCGAGAACTTTCACAGGTAGACTTTCTTTTTTG	NM_021963.2-660s1c1	1	NAP1L2	NM_021963.2	4674	9606	nucleosome assembly protein 1-like 2
TRCN0000152532	CSTGLY 05291221MN 17of25	H	11	CCGGGCCCAATGTATGTAGCCAAATCTCGAGATTTGGCTACATACATTGGGCTTTTTTG	NM_022072.2-1087s1c1	1	NSUN3	NM_022072.3	63899	9606	NOP2/Sun domain family, member 3	Yes	A549
TRCN0000271503	CSTGLY 05291221MN 17of25	H	12	CCGGCAAAGTTGTGTTGGATCATTTCTCGAGAAATGATCCAACACAACTTTGTTTTTG	NM_022072.3-170s21c1	2	NSUN3	NM_022072.3	63899	9606	NOP2/Sun domain family, member 3	Yes	A549
TRCN0000271505	CSTGLY 05291221MN 18of25	A	1	CCGGAGTGTTGGCTCTGGAATTAAGCTCGAGCTTAATTCCAGAGCCAACACTTTTTTG	NM_022072.3-485s21c1	2	NSUN3	NM_022072.3	63899	9606	NOP2/Sun domain family, member 3	Yes	A549
TRCN0000020044	CSTGLY 05291221MN 18of25	A	2	CCGGGCCAATAGTGAGATGAACCAACTCGAGTTGGTTCATCTCACTATTGGCTTTTT	NM_022114.2-3318s1c1	1	PRDM16	NM_022114.2,NM_199454.1	63976	9606	PR domain containing 16
TRCN0000020045	CSTGLY 05291221MN 18of25	A	3	CCGGCGGTGACGTTGTAAATAATATCTCGAGATATTATTTACAACGTCACCGTTTTT	NM_022114.2-122s1c1	1	PRDM16	NM_022114.2,NM_199454.1	63976	9606	PR domain containing 16
TRCN0000020046	CSTGLY 05291221MN 18of25	A	4	CCGGCAGGCTAAGAACCAGGCATATCTCGAGATATGCCTGGTTCTTAGCCTGTTTTT	NM_022114.2-3759s1c1	1	PRDM16	NM_022114.2	63976	9606	PR domain containing 16
TRCN0000020047	CSTGLY 05291221MN 18of25	A	5	CCGGCGCCCACAACTTGCTGGTCAACTCGAGTTGACCAGCAAGTTGTGGGCGTTTTT	NM_022114.2-2315s1c1	1	PRDM16	NM_022114.2,NM_199454.1	63976	9606	PR domain containing 16
TRCN0000020048	CSTGLY 05291221MN 18of25	A	6	CCGGGCACGGTGAAGCCTTTCATATCTCGAGATATGAAAGGCTTCACCGTGCTTTTT	NM_022114.2-1246s1c1	1	PRDM16	NM_022114.2,NM_199454.1	63976	9606	PR domain containing 16
TRCN0000168145	CSTGLY 05291221MN 18of25	A	7	CCGGCGAGATACCTTTGAACGTGAACTCGAGTTCACGTTCAAAGGTATCTCGTTTTTTG	NM_022115.2-792s1c1	1	PRDM15	NM_022115.3	63977	9606	PR domain containing 15
TRCN0000168302	CSTGLY 05291221MN 18of25	A	8	CCGGGCTCCTCAATGAACATCTGTTCTCGAGAACAGATGTTCATTGAGGAGCTTTTTTG	NM_022115.2-1839s1c1	1	PRDM15	NM_001040424.1,NM_022115.3	63977	9606	PR domain containing 15
TRCN0000167082	CSTGLY 05291221MN 18of25	A	9	CCGGCCGACTGTTCTTTGTTACATTCTCGAGAATGTAACAAAGAACAGTCGGTTTTTTG	NM_022115.2-243s1c1	1	PRDM15	NM_022115.3	63977	9606	PR domain containing 15
TRCN0000240942	CSTGLY 05291221MN 18of25	A	10	CCGGCGCTCAAGAGGAGCTTAATTCCTCGAGGAATTAAGCTCCTCTTGAGCGTTTTTG	NM_022115.3-2240s21c1	2	PRDM15	NM_001040424.1,NM_022115.3	63977	9606	PR domain containing 15
TRCN0000240941	CSTGLY 05291221MN 18of25	A	11	CCGGAGCCGCAAAGAGAGCCTAAAGCTCGAGCTTTAGGCTCTCTTTGCGGCTTTTTTG	NM_022115.3-2434s21c1	2	PRDM15	NM_001040424.1,NM_022115.3	63977	9606	PR domain containing 15
TRCN0000117984	CSTGLY 05291221MN 18of25	A	12	CCGGGCGATCATCATAGTGGAGGATCTCGAGATCCTCCACTATGATGATCGCTTTTTG	NM_022117.1-631s1c1	1	TSPYL2	NM_022117.3	64061	9606	TSPY-like 2	Yes	293T/17
TRCN0000127950	CSTGLY 05291221MN 18of25	B	1	CCGGCATATCTCCATGGGCTACAAACTCGAGTTTGTAGCCCATGGAGATATGTTTTTTG	NM_022117.1-1030s1c1	1	TSPYL2	NM_022117.3	64061	9606	TSPY-like 2	Yes	293T/17
TRCN0000127532	CSTGLY 05291221MN 18of25	B	2	CCGGCAACAACGAGACCACTGATAACTCGAGTTATCAGTGGTCTCGTTGTTGTTTTTTG	NM_022117.1-1593s1c1	1	TSPYL2	NM_022117.3	64061	9606	TSPY-like 2	Yes	293T/17
TRCN0000018553	CSTGLY 05291221MN 18of25	B	3	CCGGGCGGTATATTACTGCAACTATCTCGAGATAGTTGCAGTAATATACCGCTTTTT	NM_022454.2-1417s1c1	1	SOX17	NM_022454.3	64321	9606	SRY (sex determining region Y)-box 17
TRCN0000018554	CSTGLY 05291221MN 18of25	B	4	CCGGCGCACGGAATTTGAACAGTATCTCGAGATACTGTTCAAATTCCGTGCGTTTTT	NM_022454.2-1282s1c1	1	SOX17	NM_022454.3	64321	9606	SRY (sex determining region Y)-box 17
TRCN0000018555	CSTGLY 05291221MN 18of25	B	5	CCGGCGCGGTATATTACTGCAACTACTCGAGTAGTTGCAGTAATATACCGCGTTTTT	NM_022454.2-1416s1c1	1	SOX17	NM_022454.3	64321	9606	SRY (sex determining region Y)-box 17
TRCN0000018940	CSTGLY 05291221MN 18of25	B	6	CCGGGTATCTGCACTTCGTGTGCAACTCGAGTTGCACACGAAGTGCAGATACTTTTT	NM_022454.2-1299s1c1	1	SOX17	NM_022454.3	64321	9606	SRY (sex determining region Y)-box 17
TRCN0000018941	CSTGLY 05291221MN 18of25	B	7	CCGGCGGCACCTACAGCTACGCGCACTCGAGTGCGCGTAGCTGTAGGTGCCGTTTTT	NM_022454.2-948s1c1	1	SOX17	NM_022454.3	64321	9606	SRY (sex determining region Y)-box 17
TRCN0000238372	CSTGLY 05291221MN 18of25	B	8	CCGGCCGAGACGTCTCAGGTTAATCCTCGAGGATTAACCTGAGACGTCTCGGTTTTTG	NM_022455.4-2306s21c1	2	NSD1	NM_022455.4,NM_172349.2	64324	9606	nuclear receptor binding SET domain protein 1	Yes	A549
TRCN0000238370	CSTGLY 05291221MN 18of25	B	9	CCGGAGGAGTGGATGGGACATATAACTCGAGTTATATGTCCCATCCACTCCTTTTTTG	NM_022455.4-5622s21c1	2	NSD1	NM_022455.4,NM_172349.2	64324	9606	nuclear receptor binding SET domain protein 1	Yes	A549
TRCN0000238371	CSTGLY 05291221MN 18of25	B	10	CCGGTCCAGTGAGAACTCGTTAATACTCGAGTATTAACGAGTTCTCACTGGATTTTTG	NM_022455.4-2422s21c1	2	NSD1	NM_022455.4,NM_172349.2	64324	9606	nuclear receptor binding SET domain protein 1	Yes	A549
TRCN0000035754	CSTGLY 05291221MN 18of25	B	11	CCGGCCCAAGGTCAAGGAGATTATTCTCGAGAATAATCTCCTTGACCTTGGGTTTTTG	NM_022552.3-1650s1c1	1	DNMT3A	NM_022552.3,NM_153759.2,NM_175629.1	1788	9606	DNA (cytosine-5-)-methyltransferase 3 alpha	Yes	A3
TRCN0000035757	CSTGLY 05291221MN 18of25	B	12	CCGGCCAGATGTTCTTCGCTAATAACTCGAGTTATTAGCGAAGAACATCTGGTTTTTG	NM_022552.3-2072s1c1	1	DNMT3A	NM_022552.3,NM_153759.2,NM_175629.1	1788	9606	DNA (cytosine-5-)-methyltransferase 3 alpha	Yes	A3
TRCN0000035758	CSTGLY 05291221MN 18of25	C	1	CCGGCCACCAGAAGAAGAGAAGAATCTCGAGATTCTTCTCTTCTTCTGGTGGTTTTTG	NM_022552.3-1527s1c1	1	DNMT3A	NM_022552.3,NM_153759.2,NM_175629.1	1788	9606	DNA (cytosine-5-)-methyltransferase 3 alpha	Yes	A3
TRCN0000181003	CSTGLY 05291221MN 18of25	C	2	CCGGGCCAGAGCCTACGTGAATATACTCGAGTATATTCACGTAGGCTCTGGCTTTTTTG	NM_022734.1-646s1c1	1	METT11D1	NM_001029991.1,NM_022734.2	64745	9606	methyltransferase 11 domain containing 1
TRCN0000245116	CSTGLY 05291221MN 18of25	C	3	CCGGCGGAGTGACCCAGGTAGATAACTCGAGTTATCTACCTGGGTCACTCCGTTTTTG	NM_022734.2-293s21c1	2	METT11D1	NM_001029991.1,NM_022734.2	64745	9606	methyltransferase 11 domain containing 1	Yes	293T/17
TRCN0000245117	CSTGLY 05291221MN 18of25	C	4	CCGGGGCTAACGGTGCCCAGTTATTCTCGAGAATAACTGGGCACCGTTAGCCTTTTTG	NM_022734.2-398s21c1	2	METT11D1	NM_001029991.1,NM_022734.2	64745	9606	methyltransferase 11 domain containing 1
TRCN0000245119	CSTGLY 05291221MN 18of25	C	5	CCGGGGCCAGAGCCTACGTGAATATCTCGAGATATTCACGTAGGCTCTGGCCTTTTTG	NM_022734.2-819s21c1	2	METT11D1	NM_001029991.1,NM_022734.2	64745	9606	methyltransferase 11 domain containing 1	Yes	293T/17
TRCN0000245118	CSTGLY 05291221MN 18of25	C	6	CCGGCATGAGATCCGGGCTCGAAATCTCGAGATTTCGAGCCCGGATCTCATGTTTTTG	NM_022734.2-720s21c1	2	METT11D1	NM_001029991.1,NM_022734.2	64745	9606	methyltransferase 11 domain containing 1
TRCN0000123290	CSTGLY 05291221MN 18of25	C	7	CCGGGCTTCCCGATATCAACATCTACTCGAGTAGATGTTGATATCGGGAAGCTTTTTG	NM_022743.1-907s1c1	1	SMYD3	NM_001167740.1,NM_022743.2	64754	9606	SET and MYND domain containing 3	Yes	A549
TRCN0000123292	CSTGLY 05291221MN 18of25	C	8	CCGGAGCCTGATTGAAGATTTGATTCTCGAGAATCAAATCTTCAATCAGGCTTTTTTG	NM_022743.1-1175s1c1	1	SMYD3	NM_001167740.1,NM_022743.2	64754	9606	SET and MYND domain containing 3	Yes	A549
TRCN0000123293	CSTGLY 05291221MN 18of25	C	9	CCGGCAGCCTGATTGAAGATTTGATCTCGAGATCAAATCTTCAATCAGGCTGTTTTTG	NM_022743.1-1174s1c1	1	SMYD3	NM_001167740.1,NM_022743.2	64754	9606	SET and MYND domain containing 3	Yes	A549
TRCN0000004619	CSTGLY 05291221MN 18of25	C	10	CCGGCCTTATTTCTAGTGATCCATTCTCGAGAATGGATCACTAGAAATAAGGTTTTT	NM_022781.x-986s1c1	1	RNF38	NM_022781.4,NM_194328.2,NM_194329.2,NM_194330.2,NM_194332.2	152006	9606	ring finger protein 38	Yes	MCH58
TRCN0000004622	CSTGLY 05291221MN 18of25	C	11	CCGGAGTACCTTATCCTCCATTTATCTCGAGATAAATGGAGGATAAGGTACTTTTTT	NM_022781.x-1259s1c1	1	RNF38	NM_022781.4,NM_194328.2,NM_194329.2,NM_194330.2,NM_194332.2	152006	9606	ring finger protein 38	Yes	MCH58
TRCN0000004623	CSTGLY 05291221MN 18of25	C	12	CCGGCTTCCTTCTTATCGGTTCAATCTCGAGATTGAACCGATAAGAAGGAAGTTTTT	NM_022781.x-1527s1c1	1	RNF38	NM_022781.4,NM_194328.2,NM_194329.2,NM_194330.2,NM_194332.2	152006	9606	ring finger protein 38	Yes	MCH58
TRCN0000034831	CSTGLY 05291221MN 18of25	D	1	CCGGGCAAATACCTATCCCTAAATTCTCGAGAATTTAGGGATAGGTATTTGCTTTTTG	NM_022840.2-1691s1c1	1	METTL4	NM_022840.3	64863	9606	methyltransferase like 4	Yes	A549
TRCN0000034832	CSTGLY 05291221MN 18of25	D	2	CCGGCCTGTACTCTTCACTCACATACTCGAGTATGTGAGTGAAGAGTACAGGTTTTTG	NM_022840.2-1999s1c1	1	METTL4	NM_022840.3	64863	9606	methyltransferase like 4	Yes	A3
TRCN0000034833	CSTGLY 05291221MN 18of25	D	3	CCGGGCCTGCAGTTTGTCAGAATTACTCGAGTAATTCTGACAAACTGCAGGCTTTTTG	NM_022840.2-1344s1c1	1	METTL4	NM_022840.3	64863	9606	methyltransferase like 4	Yes	A3
TRCN0000013338	CSTGLY 05291221MN 18of25	D	4	CCGGCCCACAACAAATCTAGCTCTACTCGAGTAGAGCTAGATTTGTTGTGGGTTTTT	NM_023005.2-5516s1c1	1	BAZ1B	NM_032408.3	9031	9606	bromodomain adjacent to zinc finger domain, 1B	Yes	A549
TRCN0000013340	CSTGLY 05291221MN 18of25	D	5	CCGGCGATACTTTATACGGCATAATCTCGAGATTATGCCGTATAAAGTATCGTTTTT	NM_023005.2-1112s1c1	1	BAZ1B	NM_032408.3	9031	9606	bromodomain adjacent to zinc finger domain, 1B	Yes	A549
TRCN0000013341	CSTGLY 05291221MN 18of25	D	6	CCGGGCAGATGACTTTGTTGGATATCTCGAGATATCCAACAAAGTCATCTGCTTTTT	NM_023005.2-1660s1c1	1	BAZ1B	NM_032408.3	9031	9606	bromodomain adjacent to zinc finger domain, 1B	Yes	A549
TRCN0000138689	CSTGLY 05291221MN 18of25	D	7	CCGGGCACATGACTCTCAGAGACTACTCGAGTAGTCTCTGAGAGTCATGTGCTTTTTTG	NM_023007.1-462s1c1	1	JMJD4	NM_001161465.1,NM_023007.2	65094	9606	jumonji domain containing 4	Yes	A549
TRCN0000137919	CSTGLY 05291221MN 18of25	D	8	CCGGGATGTGGATGACTACCGCTTTCTCGAGAAAGCGGTAGTCATCCACATCTTTTTTG	NM_023007.1-646s1c1	1	JMJD4	NM_001161465.1,NM_023007.2	65094	9606	jumonji domain containing 4	Yes	A549
TRCN0000232854	CSTGLY 05291221MN 18of25	D	9	CCGGATGTGGATGACTACCGCTTTGCTCGAGCAAAGCGGTAGTCATCCACATTTTTTG	NM_023007.1-647s21c1	2	JMJD4	NM_001161465.1,NM_023007.2	65094	9606	jumonji domain containing 4	Yes	A549
TRCN0000128610	CSTGLY 05291221MN 18of25	D	10	CCGGCAATGAAGATACAGCTGTTGACTCGAGTCAACAGCTGTATCTTCATTGTTTTTTG	NM_023924.1-737s1c1	1	BRD9	NM_001009877.2,NM_023924.4,NR_027633.1	65980	9606	bromodomain containing 9
TRCN0000128333	CSTGLY 05291221MN 18of25	D	11	CCGGGCTCCTGGATATTCAATGATACTCGAGTATCATTGAATATCCAGGAGCTTTTTTG	NM_023924.1-510s1c1	1	BRD9	NM_001009877.2,NM_023924.4,NR_027633.1	65980	9606	bromodomain containing 9
TRCN0000127780	CSTGLY 05291221MN 18of25	D	12	CCGGGCAATGACATACAATAGGCCACTCGAGTGGCCTATTGTATGTCATTGCTTTTTTG	NM_023924.1-636s1c1	1	BRD9	NM_001009877.2,NM_023924.4,NR_027633.1	65980	9606	bromodomain containing 9
TRCN0000127634	CSTGLY 05291221MN 18of25	E	1	CCGGCGAGTAGAGAAGTTATCAGCTCTCGAGAGCTGATAACTTCTCTACTCGTTTTTTG	NM_023924.1-817s1c1	1	BRD9	NM_001009877.2,NM_023924.4,NR_027633.1	65980	9606	bromodomain containing 9	Yes	MCH58
TRCN0000131081	CSTGLY 05291221MN 18of25	E	2	CCGGGAGAGCACACCTATTCAGCAACTCGAGTTGCTGAATAGGTGTGCTCTCTTTTTTG	NM_023924.1-411s1c1	1	BRD9	NM_001009877.2,NM_023924.4,NR_027633.1	65980	9606	bromodomain containing 9	Yes	MCH58
TRCN0000136881	CSTGLY 05291221MN 18of25	E	3	CCGGCGCAACAGAAGTGGATGATATCTCGAGATATCATCCACTTCTGTTGCGTTTTTTG	NM_024086.2-518s1c1	1	METT10D	NM_024086.3	79066	9606	methyltransferase 10 domain containing
TRCN0000136815	CSTGLY 05291221MN 18of25	E	4	CCGGCCCAAAGTAACGTACACTGAACTCGAGTTCAGTGTACGTTACTTTGGGTTTTTTG	NM_024086.2-930s1c1	1	METT10D	NM_024086.3	79066	9606	methyltransferase 10 domain containing
TRCN0000134192	CSTGLY 05291221MN 18of25	E	5	CCGGCATCTGAAGTAGAGCTTGTTTCTCGAGAAACAAGCTCTACTTCAGATGTTTTTTG	NM_024086.2-2571s1c1	1	METT10D	NM_024086.3	79066	9606	methyltransferase 10 domain containing
TRCN0000134067	CSTGLY 05291221MN 18of25	E	6	CCGGGTTTGTTATGAGGTGGAGTTTCTCGAGAAACTCCACCTCATAACAAACTTTTTTG	NM_024086.2-3188s1c1	1	METT10D	NM_024086.3	79066	9606	methyltransferase 10 domain containing
TRCN0000134846	CSTGLY 05291221MN 18of25	E	7	CCGGCCAAAGTAACGTACACTGAATCTCGAGATTCAGTGTACGTTACTTTGGTTTTTTG	NM_024086.2-931s1c1	1	METT10D	NM_024086.3	79066	9606	methyltransferase 10 domain containing
TRCN0000235147	CSTGLY 05291221MN 18of25	E	8	CCGGCCATGGCACGGACCGTTTATTCTCGAGAATAAACGGTCCGTGCCATGGTTTTTG	NM_024109.2-950s21c1	2	C16orf68	NM_024109.2	79091	9606	chromosome 16 open reading frame 68	Yes	A549
TRCN0000235144	CSTGLY 05291221MN 18of25	E	9	CCGGCCATGGACGAGGTCACCTTTACTCGAGTAAAGGTGACCTCGTCCATGGTTTTTG	NM_024109.2-302s21c1	2	C16orf68	NM_024109.2	79091	9606	chromosome 16 open reading frame 68	Yes	A549
TRCN0000235145	CSTGLY 05291221MN 18of25	E	10	CCGGTGTCAGATGTCCACCTCTATACTCGAGTATAGAGGTGGACATCTGACATTTTTG	NM_024109.2-338s21c1	2	C16orf68	NM_024109.2	79091	9606	chromosome 16 open reading frame 68	Yes	A549
TRCN0000019260	CSTGLY 05291221MN 18of25	E	11	CCGGGCTTGAGAAGATGAAGCTCAACTCGAGTTGAGCTTCATCTTCTCAAGCTTTTT	NM_024297.1-552s1c1	1	PHF23	NM_024297.2	79142	9606	PHD finger protein 23	Yes	A549
TRCN0000276031	CSTGLY 05291221MN 18of25	E	12	CCGGTGGGATCTGATCACATGTTACCTCGAGGTAACATGTGATCAGATCCCATTTTTG	NM_024297.2-1236s21c1	2	PHF23	NM_024297.2	79142	9606	PHD finger protein 23	Yes	A549
TRCN0000276028	CSTGLY 05291221MN 18of25	F	1	CCGGGCTTGAGAAGATGAAGCTCAACTCGAGTTGAGCTTCATCTTCTCAAGCTTTTTG	NM_024297.2-608s21c1	2	PHF23	NM_024297.2	79142	9606	PHD finger protein 23	Yes	A549
TRCN0000050265	CSTGLY 05291221MN 18of25	F	2	CCGGCCTCCGTTCAAGGAACTTCTACTCGAGTAGAAGTTCCTTGAACGGAGGTTTTTG	NM_024420.1-1891s1c1	1	PLA2G4A	NM_024420.2	5321	9606	phospholipase A2, group IVA (cytosolic, calcium-dependent)	Yes	A549
TRCN0000050267	CSTGLY 05291221MN 18of25	F	3	CCGGCCTTGTATTCTCACCCTGATTCTCGAGAATCAGGGTGAGAATACAAGGTTTTTG	NM_024420.1-845s1c1	1	PLA2G4A	NM_024420.2	5321	9606	phospholipase A2, group IVA (cytosolic, calcium-dependent)	Yes	A549
TRCN0000296926	CSTGLY 05291221MN 18of25	F	4	CCGGTGATGAATTTGAGCGAATATACTCGAGTATATTCGCTCAAATTCATCATTTTTG	NM_024420.2-1789s21c1	2	PLA2G4A	NM_024420.2	5321	9606	phospholipase A2, group IVA (cytosolic, calcium-dependent)	Yes	A549
TRCN0000018523	CSTGLY 05291221MN 18of25	F	5	CCGGCGTCCTATGGACACTACAGAACTCGAGTTCTGTAGTGTCCATAGGACGTTTTT	NM_024504.2-303s1c1	1	PRDM14	NM_024504.2	63978	9606	PR domain containing 14
TRCN0000018524	CSTGLY 05291221MN 18of25	F	6	CCGGCGGATCCACATTCTTCATGTTCTCGAGAACATGAAGAATGTGGATCCGTTTTT	NM_024504.2-1544s1c1	1	PRDM14	NM_024504.2	63978	9606	PR domain containing 14
TRCN0000018525	CSTGLY 05291221MN 18of25	F	7	CCGGCCAAATCATTGGTGGCGACAACTCGAGTTGTCGCCACCAATGATTTGGTTTTT	NM_024504.2-595s1c1	1	PRDM14	NM_024504.2	63978	9606	PR domain containing 14
TRCN0000018526	CSTGLY 05291221MN 18of25	F	8	CCGGGTGGGAAATGTTTCTCTCAATCTCGAGATTGAGAGAAACATTTCCCACTTTTT	NM_024504.2-1599s1c1	1	PRDM14	NM_024504.2	63978	9606	PR domain containing 14
TRCN0000018527	CSTGLY 05291221MN 18of25	F	9	CCGGCTGGATAAAGACTCCCTTCAACTCGAGTTGAAGGGAGTCTTTATCCAGTTTTT	NM_024504.2-926s1c1	1	PRDM14	NM_024504.2	63978	9606	PR domain containing 14
TRCN0000256780	CSTGLY 05291221MN 18of25	F	10	CCGGTCCTTAGAGATCCGATGTATACTCGAGTATACATCGGATCTCTAAGGATTTTTG	NM_024558.2-832s21c1	2	C14orf138	NM_001040662.1,NM_024558.2	79609	9606	chromosome 14 open reading frame 138	Yes	293T/17
TRCN0000256778	CSTGLY 05291221MN 18of25	F	11	CCGGTTCAAGCCAAGGTACTGAAATCTCGAGATTTCAGTACCTTGGCTTGAATTTTTG	NM_024558.2-383s21c1	2	C14orf138	NM_001040662.1,NM_024558.2	79609	9606	chromosome 14 open reading frame 138	Yes	293T/17
TRCN0000256779	CSTGLY 05291221MN 18of25	F	12	CCGGCTGATGGCCGACTGCATATACCTCGAGGTATATGCAGTCGGCCATCAGTTTTTG	NM_024558.2-448s21c1	2	C14orf138	NM_001040662.1,NM_024558.2	79609	9606	chromosome 14 open reading frame 138	Yes	293T/17
TRCN0000167158	CSTGLY 05291221MN 18of25	G	1	CCGGCCATTTAGAGATTATGACCATCTCGAGATGGTCATAATCTCTAAATGGTTTTTTG	NM_024610.3-463s1c1	1	HSPBAP1	NM_024610.4	79663	9606	HSPB (heat shock 27kDa) associated protein 1
TRCN0000166907	CSTGLY 05291221MN 18of25	G	2	CCGGCCTATGGTTGTAACTTGGTATCTCGAGATACCAAGTTACAACCATAGGTTTTTTG	NM_024610.3-656s1c1	1	HSPBAP1	NM_024610.4	79663	9606	HSPB (heat shock 27kDa) associated protein 1	Yes	A549
TRCN0000166906	CSTGLY 05291221MN 18of25	G	3	CCGGCAGGAAAGTACATTGTGGATTCTCGAGAATCCACAATGTACTTTCCTGTTTTTTG	NM_024610.3-598s1c1	1	HSPBAP1	NM_024610.4	79663	9606	HSPB (heat shock 27kDa) associated protein 1
TRCN0000168303	CSTGLY 05291221MN 18of25	G	4	CCGGGCAAGCAGATACGATTCAGAACTCGAGTTCTGAATCGTATCTGCTTGCTTTTTTG	NM_024610.3-329s1c1	1	HSPBAP1	NM_024610.4	79663	9606	HSPB (heat shock 27kDa) associated protein 1
TRCN0000168826	CSTGLY 05291221MN 18of25	G	5	CCGGCCTTCTTTCATGCACATTCCTCTCGAGAGGAATGTGCATGAAAGAAGGTTTTTTG	NM_024610.3-1739s1c1	1	HSPBAP1	NM_024610.4	79663	9606	HSPB (heat shock 27kDa) associated protein 1	Yes	A549
TRCN0000107440	CSTGLY 05291221MN 18of25	G	6	CCGGGCCCATAAAGACTGTTAAATACTCGAGTATTTAACAGTCTTTATGGGCTTTTTG	NM_024632.3-1203s1c1	1	SAP30L	NM_001131062.1,NM_001131063.1,NM_024632.5,NR_024084.1	79685	9606	SAP30-like	Yes	A3
TRCN0000107441	CSTGLY 05291221MN 18of25	G	7	CCGGGCACCTATATATCTGTGATTTCTCGAGAAATCACAGATATATAGGTGCTTTTTG	NM_024632.3-790s1c1	1	SAP30L	NM_024632.5,NR_024084.1	79685	9606	SAP30-like	Yes	A3
TRCN0000107443	CSTGLY 05291221MN 18of25	G	8	CCGGGAAGAAACTCAAGCTGGACATCTCGAGATGTCCAGCTTGAGTTTCTTCTTTTTG	NM_024632.3-754s1c1	1	SAP30L	NM_001131062.1,NM_001131063.1,NM_024632.5,NR_024084.1	79685	9606	SAP30-like	Yes	A3
TRCN0000172344	CSTGLY 05291221MN 18of25	G	9	CCGGCCGTGTGTATCATCTGGAAGACTCGAGTCTTCCAGATGATACACACGGTTTTTTG	NM_024644.1-1776s1c1	1	C14orf169	NM_024644.2	79697	9606	chromosome 14 open reading frame 169
TRCN0000173069	CSTGLY 05291221MN 18of25	G	10	CCGGCCCGAGACTTCATGGATTACACTCGAGTGTAATCCATGAAGTCTCGGGTTTTTTG	NM_024644.1-1418s1c1	1	C14orf169	NM_024644.2	79697	9606	chromosome 14 open reading frame 169
TRCN0000173096	CSTGLY 05291221MN 18of25	G	11	CCGGCCATATGCTTCAGGATGGGATCTCGAGATCCCATCCTGAAGCATATGGTTTTTTG	NM_024644.1-1698s1c1	1	C14orf169	NM_024644.2	79697	9606	chromosome 14 open reading frame 169
TRCN0000168757	CSTGLY 05291221MN 18of25	G	12	CCGGGAACCTGGAGATTTGCTGTATCTCGAGATACAGCAAATCTCCAGGTTCTTTTTTG	NM_024644.1-1228s1c1	1	C14orf169	NM_024644.2	79697	9606	chromosome 14 open reading frame 169
TRCN0000172707	CSTGLY 05291221MN 18of25	H	1	CCGGGCCCAGTTGACAACAGAAACACTCGAGTGTTTCTGTTGTCAACTGGGCTTTTTTG	NM_024644.1-1672s1c1	1	C14orf169	NM_024644.2	79697	9606	chromosome 14 open reading frame 169
TRCN0000035703	CSTGLY 05291221MN 18of25	H	2	CCGGGCAATTGTACACAGTGACTATCTCGAGATAGTCACTGTGTACAATTGCTTTTTG	NM_024662.1-680s1c1	1	NAT10	NM_001144030.1,NM_024662.2	55226	9606	N-acetyltransferase 10 (GCN5-related)	Yes	A549
TRCN0000308219	CSTGLY 05291221MN 18of25	H	3	CCGGCGGCCATCTCTCGCATCTATTCTCGAGAATAGATGCGAGAGATGGCCGTTTTTG	NM_024662.2-2772s21c1	2	NAT10	NM_001144030.1,NM_024662.2	55226	9606	N-acetyltransferase 10 (GCN5-related)	Yes	A549
TRCN0000307142	CSTGLY 05291221MN 18of25	H	4	CCGGGCAATTGTACACAGTGACTATCTCGAGATAGTCACTGTGTACAATTGCTTTTTG	NM_024662.2-718s21c1	2	NAT10	NM_001144030.1,NM_024662.2	55226	9606	N-acetyltransferase 10 (GCN5-related)	Yes	A549
TRCN0000006935	CSTGLY 05291221MN 18of25	H	5	CCGGCCGTAGTGTTTGAAAGCGTTACTCGAGTAACGCTTTCAAACACTACGGTTTTT	NM_024670.3-1580s1c1	1	SUV39H2	NM_024670.3	79723	9606	suppressor of variegation 3-9 homolog 2 (Drosophila)
TRCN0000006936	CSTGLY 05291221MN 18of25	H	6	CCGGCCATCTATGAATGCAACTCAACTCGAGTTGAGTTGCATTCATAGATGGTTTTT	NM_024670.3-725s1c1	1	SUV39H2	NM_024670.3	79723	9606	suppressor of variegation 3-9 homolog 2 (Drosophila)
TRCN0000006937	CSTGLY 05291221MN 18of25	H	7	CCGGCCAAATCTTCAGGTGTTCAATCTCGAGATTGAACACCTGAAGATTTGGTTTTT	NM_024670.3-1054s1c1	1	SUV39H2	NM_024670.3	79723	9606	suppressor of variegation 3-9 homolog 2 (Drosophila)
TRCN0000006938	CSTGLY 05291221MN 18of25	H	8	CCGGGCACAGATTGCTTCTTTCAAACTCGAGTTTGAAAGAAGCAATCTGTGCTTTTT	NM_024670.3-629s1c1	1	SUV39H2	NM_024670.3	79723	9606	suppressor of variegation 3-9 homolog 2 (Drosophila)	Yes	A3
TRCN0000011057	CSTGLY 05291221MN 18of25	H	9	CCGGGCCCACCTTCAGACTTCTATTCTCGAGAATAGAAGTCTGAAGGTGGGCTTTTT	NM_024670.3-542s1c1	1	SUV39H2	NM_024670.3	79723	9606	suppressor of variegation 3-9 homolog 2 (Drosophila)	Yes	A3
TRCN0000134498	CSTGLY 05291221MN 18of25	H	10	CCGGGTGGATCAACATTGCTATGATCTCGAGATCATAGCAATGTTGATCCACTTTTTTG	NM_024677.3-1194s1c1	1	NSUN7	NM_024677.4	79730	9606	NOP2/Sun domain family, member 7
TRCN0000134663	CSTGLY 05291221MN 18of25	H	11	CCGGGTTGTTAAGAAAGCACTGGAACTCGAGTTCCAGTGCTTTCTTAACAACTTTTTTG	NM_024677.3-1812s1c1	1	NSUN7	NM_024677.4	79730	9606	NOP2/Sun domain family, member 7
TRCN0000137880	CSTGLY 05291221MN 18of25	H	12	CCGGCGTGACTTTCTCAGTCACGATCTCGAGATCGTGACTGAGAAAGTCACGTTTTTTG	NM_024677.3-2933s1c1	1	NSUN7	NM_024677.4	79730	9606	NOP2/Sun domain family, member 7
TRCN0000138344	CSTGLY 05291221MN 19of25	A	1	CCGGCGAATCAAGCATGATGCCCTTCTCGAGAAGGGCATCATGCTTGATTCGTTTTTTG	NM_024677.3-993s1c1	1	NSUN7	NM_024677.4	79730	9606	NOP2/Sun domain family, member 7
TRCN0000137564	CSTGLY 05291221MN 19of25	A	2	CCGGCGAAGAAGATCCCGAGATCATCTCGAGATGATCTCGGGATCTTCTTCGTTTTTTG	NM_024677.3-503s1c1	1	NSUN7	NM_024677.4	79730	9606	NOP2/Sun domain family, member 7
TRCN0000036057	CSTGLY 05291221MN 19of25	A	3	CCGGCCTCGGTTCTGAGTCGTATAACTCGAGTTATACGACTCAGAACCGAGGTTTTTG	NM_024757.3-1346s1c1	1	EHMT1	NM_001145527.1,NM_024757.4	79813	9606	euchromatic histone-lysine N-methyltransferase 1	Yes	A3
TRCN0000229326	CSTGLY 05291221MN 19of25	A	4	CCGGGGATTCAGATGTCACCTTAAACTCGAGTTTAAGGTGACATCTGAATCCTTTTTG	NM_024757.3-2864s21c1	2	EHMT1	NM_024757.4	79813	9606	euchromatic histone-lysine N-methyltransferase 1	Yes	A549
TRCN0000229325	CSTGLY 05291221MN 19of25	A	5	CCGGCCTCGGTTCTGAGTCGTATAACTCGAGTTATACGACTCAGAACCGAGGTTTTTG	NM_024757.3-1346s21c1	2	EHMT1	NM_001145527.1,NM_024757.4	79813	9606	euchromatic histone-lysine N-methyltransferase 1	Yes	A549
TRCN0000180488	CSTGLY 05291221MN 19of25	A	6	CCGGGCGAGAGAATCATCATGGGATCTCGAGATCCCATGATGATTCTCTCGCTTTTTTG	NM_024770.1-582s1c1	1	METTL8	NM_024770.3	79828	9606	methyltransferase like 8	Yes	A549
TRCN0000236515	CSTGLY 05291221MN 19of25	A	7	CCGGGATCGCCGCTTACAAGTTAATCTCGAGATTAACTTGTAAGCGGCGATCTTTTTG	NM_024770.3-1231s21c1	2	METTL8	NM_024770.3	79828	9606	methyltransferase like 8	Yes	A549
[truncated: 572 more rows]

## Sheet: PlateMap
Plate Name:
[truncated: 9 more rows]

[truncated: 1 more sheets: NoGrowMaps]
