# Supplementary material for: Aggressiveness of non-EMT breast cancer cells relies on FBXO11 activity
Source: Mol Cancer. 2018 Dec 10;17:171. doi: 10.1186/s12943-018-0918-6 (PMC6287350; doi:10.1186/s12943-018-0918-6)
Supplement: Supplementary file 2 — Screening summary of normalized reads of shRNAs. (XLSX 379 kb) [file 12943_2018_918_MOESM2_ESM.xlsx]

## Sheet: Supp table
number of shRNAs: 2294	total reads	7322522	9760330	9497253	2088635	6374335	9279149	34627103	1350957	68164618
	total aligned reads	5887780	7202743	7579556	1502220	4991440	6109216	28772146	788886	54004499
	Plko_SCR-GFP	5187454	3927291	6440204	939031	2886584	2815172	23750298	543573	147006
	total aligned reads minus scr-gfp	700326	3275452	1139352	563189	2104856	3294044	5021848	245313	53857493
		RPM	RPM	RPM	RPM	RPM	RPM	RPM	RPM	RPM
shRNA	symbol	NonEMTlike-1 D3	NonEMTlike-1 D20	NonEMTlike-2 D3	NonEMTlike-2 D20	EMTlike-1 D3	EMTlike-1 D20	EMTlike-2 D3	EMTlike-2 D20	reference Library
NM_000051.2-1974s1c1	ATM	2431.72	243.325	2203.01	56.8193	1691.8	147.843	2657.19	1373.76	1549.53
NM_000051.3-4332s1c1	ATM	936.707	39.0786	1435.9	55.0437	1234.29	773.214	989.875	741.909	1215.93
NM_000082.x-1149s1c1	ERCC8	1076.64	1017.87	1116.42	811.451	1382.52	1968.4	918.984	1646.88	1446.08
NM_000082.x-1205s1c1	ERCC8	79.9628	3.35832	134.287	0	157.731	3.64294	210.48	101.911	199.248
NM_000082.x-168s1c1	ERCC8	38.5535	2.13711	9.65461	5.32681	72.6891	4.85725	81.6433	97.8342	87.8058
NM_000082.x-1869s1c1	ERCC8	78.5349	66.2504	122.877	127.843	189.562	4.55367	125.651	101.911	213.749
NM_000082.x-229s1c1	ERCC8	908.148	829.504	740.772	1118.63	824.284	393.437	728.218	807.132	849.538
NM_000246.1-2143s1c1	CIITA	846.749	989.176	1084.83	1148.82	797.204	1585.29	663.501	1145.48	876.925
NM_000246.1-3276s1c1	CIITA	1616.39	419.789	1489.44	465.208	1496.54	285.364	1616.54	900.89	1484.19
NM_000246.3-230s21c1	CIITA	0	0.305301	1.75538	0	11.4022	0.303578	0.39826	8.15285	16.0052
NM_000321.2-1630s21c1	RB1	81.3907	185.929	73.7261	253.911	262.726	173.647	111.314	309.808	302.409
NM_000321.2-4103s21c1	RB1	32.8418	6.71663	26.3308	266.34	206.665	4.2501	112.708	77.4521	243.346
NM_000321.x-4584s1c1	RB1	419.804	546.795	369.508	353.345	486.969	681.533	387.507	460.636	475.96
NM_000344.2-1071s1c1	SMN1	1035.23	994.367	1036.55	553.988	1096.51	357.615	1168.69	811.209	1094.69
NM_000344.2-242s1c1	SMN1	45.693	4.88482	139.553	5.32681	123.049	4.2501	133.616	69.2992	135.469
NM_000344.2-422s1c1	SMN1	247.028	405.44	228.2	15.9804	415.705	21.8576	134.612	228.28	485.169
NM_000344.2-592s1c1	SMN1	332.702	162.115	378.285	14.2048	488.394	346.079	367.594	297.579	487.657
NM_000344.2-959s1c1	SMN1	142.791	416.431	222.056	371.101	263.201	231.63	139.391	81.5285	201.383
NM_000346.2-1234s1c1	SOX9	451.218	621.899	430.069	181.111	325.913	341.222	332.945	289.426	333.12
NM_000346.2-1761s1c1	SOX9	788.204	2298.92	1001.45	1795.13	930.23	535.208	1027.11	1275.92	1013.03
NM_000346.2-3680s1c1	SOX9	177.06	54.6489	99.1792	63.9217	220.918	53.1262	76.665	52.9935	261.319
NM_000346.2-804s1c1	SOX9	267.019	199.362	195.725	124.292	260.35	9.7145	99.9632	146.751	327.81
NM_000346.2-903s1c1	SOX9	2.85581	0.610603	2.63308	0	13.3026	0.607156	18.7182	8.15285	19.2731
NM_000383.1-1288s1c1	AIRE	185.628	4.88482	107.956	8.87801	182.435	4.2501	116.69	81.5285	213.137
NM_000383.1-1625s1c1	AIRE	331.274	14.0439	121.121	12.4292	423.307	7.89303	85.4267	146.751	482.31
NM_000383.1-248s1c1	AIRE	115.66	11.6015	179.049	5.32681	267.002	154.825	74.2754	97.8342	306.03
NM_000383.1-260s1c1	AIRE	391.246	1012.99	416.026	740.426	748.745	1026.7	639.605	615.54	786.687
NM_000383.1-814s1c1	AIRE	31.4139	1.83181	40.3738	0	36.107	1.21431	0.19913	85.6049	44.5249
NM_000457.3-1145s1c1	HNF4A	461.214	285.762	346.688	333.813	324.488	45.5367	415.385	232.356	375.064
NM_000457.3-1271s1c1	HNF4A	456.93	13.7386	355.465	12.4292	330.189	538.851	217.45	354.649	363.051
NM_000457.3-1489s1c1	HNF4A	1198.01	495.504	1334.97	1189.65	1141.65	1165.13	1504.23	1259.62	1098.88
NM_000457.3-159s1c1	HNF4A	731.088	1500.56	643.348	687.158	622.37	409.527	596.593	554.394	659.834
NM_000457.3-362s1c1	HNF4A	661.121	1005.36	572.255	743.978	575.336	302.06	822.406	603.311	519.668
NM_000489.2-1681s1c1	ATRX	242.744	110.519	215.912	1.7756	225.669	223.737	226.809	126.369	275.653
NM_000489.2-2215s1c1	ATRX	542.604	301.332	683.722	925.089	637.098	207.344	796.52	525.859	573.068
NM_000489.3-2357s21c1	ATRX	148.502	27.7824	78.1146	5.32681	227.569	249.845	154.127	105.987	292.661
NM_000536.1-1086s1c1	RAG2	167.065	8.85374	187.826	413.715	215.217	1348.8	242.938	248.662	207.009
NM_000536.1-1421s1c1	RAG2	1602.11	628.005	1678.15	1535.9	1252.82	49.1797	1430.15	856.049	1164.11
NM_000536.1-1486s1c1	RAG2	929.567	286.983	940.008	227.277	693.159	580.442	858.25	717.451	693.682
NM_000536.1-457s1c1	RAG2	1.42791	1.22121	0.877692	5.32681	4.27583	0.607156	32.6573	4.07642	11.3262
NM_000536.1-938s1c1	RAG2	701.102	1032.22	492.385	630.339	526.877	98.0558	305.067	436.177	430.395
NM_000792.2-414s1c1	DIO1	172.777	346.517	186.071	399.511	247.998	498.475	148.949	269.044	278.624
NM_000792.2-430s1c1	DIO1	999.535	1068.55	1067.27	1386.75	1000.07	1007.88	839.731	1153.63	1030.44
NM_000792.2-469s1c1	DIO1	235.605	167	175.538	1.7756	181.96	150.878	103.946	114.14	200.919
NM_000792.2-504s1c1	DIO1	459.786	425.895	192.215	562.866	284.58	498.779	180.412	309.808	304.897
NM_000792.2-90s1c1	DIO1	496.911	17.4022	625.794	175.785	560.133	544.316	976.931	664.457	513.856
NM_001001655.1-446s1c1	ALKBH2	751.079	847.211	805.721	174.009	898.399	406.491	536.257	476.942	985.304
NM_001001655.1-520s1c1	ALKBH2	65.6837	2.13711	98.3015	111.863	86.9418	3.03578	83.4354	44.8407	103.662
NM_001001655.1-661s1c1	ALKBH2	1089.49	29.6142	932.986	40.8389	1104.11	93.1985	729.214	562.547	1063.66
NM_001001655.1-790s1c1	ALKBH2	395.53	989.787	391.451	665.851	419.981	486.029	421.558	403.566	451.172
NM_001001655.1-852s1c1	ALKBH2	479.777	1082.29	501.162	481.188	498.371	285.364	548.404	485.095	558.901
NM_001005271.1-4208s1c1	CHD3	18.5628	2.44241	91.28	3.55121	97.8689	1.82147	25.6878	12.2293	89.4026
NM_001005271.1-5486s1c1	CHD3	18.5628	0	15.7985	5.32681	22.8044	0.607156	15.333	4.07642	26.8486
NM_001005271.1-6453s1c1	CHD3	11.4233	1.83181	7.89923	1.7756	39.4326	1.82147	54.7607	20.3821	57.615
NM_001005366.1-1007s1c1	KDM2B	692.535	212.49	600.341	209.521	667.504	248.631	548.205	432.101	704.359
NM_001005366.1-2711s21c1	KDM2B	61.4	1.52651	57.05	353.345	143.478	190.951	4.38086	20.3821	183.039
NM_001005366.1-4269s1c1	KDM2B	99.9535	84.2632	111.467	5.32681	104.995	155.432	129.634	114.14	119.742
NM_001005920.2-1246s1c1	JMJD8	309.856	192.645	297.538	683.607	371.047	475.707	219.839	472.865	389.064
NM_001005920.2-371s21c1	JMJD8	4.28372	0.305301	4.38846	0	56.5359	0.910735	1.19478	4.07642	74.2886
NM_001005920.2-605s1c1	JMJD8	175.632	4.88482	219.423	0	212.841	515.172	255.882	350.573	209.46
NM_001007157.1-1816s21c1	PHF14	112.805	7.02193	69.3377	110.087	347.292	6.07156	137.798	101.911	395.915
NM_001010870.1-2067s1c1	TDRD6	195.623	115.099	152.718	261.014	181.485	7.58946	82.0415	216.051	229.495
NM_001010870.1-2375s1c1	TDRD6	117.088	341.938	88.6469	8.87801	127.8	54.9477	99.7641	171.21	138.551
NM_001010870.1-4424s1c1	TDRD6	195.623	3.05301	139.553	269.892	207.14	6.37514	208.887	171.21	233.375
NM_001010870.1-5701s1c1	TDRD6	305.572	11.2962	332.645	39.0633	461.314	18.2147	437.887	224.203	506.856
NM_001010870.1-6031s1c1	TDRD6	57.1163	3.35832	29.8415	1.7756	69.8385	86.8234	1.9913	163.057	85.2992
NM_001010879.1-1222s1c1	ZIK1	479.777	166.389	482.731	807.899	562.034	797.196	657.129	444.33	575.983
NM_001010879.1-1306s1c1	ZIK1	64.2558	390.48	62.3161	207.746	121.148	96.5379	79.4528	40.7642	121.339
NM_001010879.1-1642s1c1	ZIK1	8.56744	0.610603	46.5177	5.32681	29.9308	0	0.59739	0	23.3208
NM_001010879.1-1739s1c1	ZIK1	615.428	250.652	675.823	276.994	813.357	411.045	766.053	366.878	906.93
NM_001010879.1-841s1c1	ZIK1	108.521	3.96892	85.1361	8.87801	138.252	3.33936	61.1329	61.1464	151.27
NM_001010977.1-213s1c1	C13orf39	338.414	203.331	365.12	165.131	418.081	277.47	513.954	444.33	412.793
NM_001010977.1-322s1c1	C13orf39	239.888	272.939	254.531	250.36	221.393	312.989	318.21	334.267	266.388
NM_001010977.1-498s1c1	C13orf39	37.1256	2.74771	60.5607	115.414	78.8653	204.612	29.073	28.535	94.4158
NM_001010977.1-730s1c1	C13orf39	509.763	968.416	606.485	1115.08	703.136	809.036	676.842	1006.88	697.34
NM_001010977.1-754s1c1	C13orf39	101.381	2.44241	96.5461	340.916	159.156	55.8584	133.417	167.133	135.58
NM_001011713.1-1180s1c1	NAA30	4.28372	0.305301	4.38846	0	21.3791	0	0.39826	4.07642	25.1404
NM_001011713.1-1206s1c1	NAA30	424.088	11.6015	427.436	317.833	325.913	375.83	290.73	387.26	340.807
NM_001011713.1-993s1c1	NAA30	49.9767	2.74771	93.0353	5.32681	89.3173	1.51789	1.79217	28.535	87.3973
NM_001012241.1-1194s21c1	MSL1	15.707	1.22121	8.77692	1.7756	30.4059	2.7322	10.5539	32.6114	46.3817
NM_001012241.1-1377s21c1	MSL1	58.5442	1.83181	39.4961	0	87.892	1.82147	23.4973	24.4585	115.453
NM_001012241.1-1489s21c1	MSL1	124.228	89.4533	92.1576	3.55121	378.648	334.543	19.7139	285.35	458.469
NM_001017363.1-154s1c1	ARID3C	25.7023	2.13711	17.5538	47.9413	58.9114	189.129	29.4712	57.0699	68.3842
NM_001017363.1-304s1c1	ARID3C	69.9674	2.44241	41.2515	383.53	84.0913	3.33936	45.999	48.9171	101.156
NM_001017363.1-352s1c1	ARID3C	412.665	26.8665	284.372	126.068	371.047	278.381	385.914	338.343	412.292
NM_001017363.1-481s1c1	ARID3C	518.33	931.169	538.903	1408.05	566.31	6154.14	631.242	1284.07	565.381
NM_001017363.1-853s1c1	ARID3C	67.1116	110.214	72.8484	202.419	131.125	5.46441	87.418	130.446	149.339
NM_001017420.1-1249s1c1	ESCO2	101.381	5.80073	89.5246	1.7756	168.658	5.16083	89.4093	44.8407	186.455
NM_001017420.1-1284s1c1	ESCO2	356.977	183.791	507.306	28.4096	588.164	270.185	438.086	387.26	617.37
NM_001017420.1-1548s1c1	ESCO2	251.312	784.625	422.17	541.559	282.205	390.402	334.14	432.101	293.218
NM_001017420.1-2316s1c1	ESCO2	318.423	659.756	330.89	451.003	519.751	465.385	407.021	737.833	665.274
NM_001017420.1-2853s1c1	ESCO2	464.07	84.5685	385.307	316.057	479.368	284.453	620.489	399.49	502.901
NM_001029880.1-1342s1c1	SFMBT2	304.144	359.34	260.674	158.029	265.576	6.67872	135.209	142.675	289.988
NM_001029880.1-1546s1c1	SFMBT2	97.0976	247.294	124.632	303.628	129.225	5.46441	159.901	154.904	160.776
NM_001029880.1-2048s1c1	SFMBT2	1365.08	630.447	1491.2	1438.24	1644.29	1483.28	1582.29	1133.25	1738.5
NM_001029880.1-2817s1c1	SFMBT2	51.4046	1.83181	40.3738	1.7756	58.4363	115.967	4.77912	81.5285	62.2569
NM_001029880.1-4206s1c1	SFMBT2	44.2651	2.44241	78.9923	62.1461	106.421	0.910735	30.2677	32.6114	127.113
NM_001040444.1-652s21c1	PHF11	11.4233	0	6.14384	0	41.333	0.910735	7.16868	12.2293	51.3949
NM_001061.2-1770s1c1	TBXAS1	966.693	178.296	897.001	264.565	651.826	944.735	918.387	1039.49	662.248
NM_001061.2-539s1c1	TBXAS1	612.572	127.921	785.534	548.661	906	191.861	916.993	529.935	860.604
NM_001061.2-772s1c1	TBXAS1	208.474	101.665	232.588	294.75	293.607	292.649	180.81	167.133	341.958
NM_001061.2-968s1c1	TBXAS1	242.744	362.393	196.603	216.624	260.35	282.935	311.837	301.655	288.242
NM_001061.2-980s1c1	TBXAS1	401.242	524.202	364.242	759.958	330.664	860.948	492.448	529.935	330.13
NM_001080412.2-1841s21c1	ZBTB38	95.6697	296.753	60.5607	3.55121	220.918	157.861	103.946	110.063	253.391
NM_001080412.2-2511s21c1	ZBTB38	0	0.305301	0	0	1.90037	0	0	0	1.50397
NM_001080412.2-2654s21c1	ZBTB38	128.512	2.44241	117.611	122.517	290.756	6.67872	68.8989	44.8407	332.006
NM_001080412.2-4314s21c1	ZBTB38	48.5488	3.05301	14.9208	1.7756	136.351	1.82147	3.58434	40.7642	179.808
NM_001080412.2-8023s21c1	ZBTB38	112.805	7.93784	89.5246	177.56	400.978	6.07156	90.8032	154.904	468.421
NM_001080424.1-4566s21c1	KDM6B	32.8418	1.22121	25.4531	0	55.1107	2.7322	13.1426	8.15285	85.4106
NM_001080424.1-5106s21c1	KDM6B	8.56744	17.7075	0.877692	8.87801	22.3293	5.76799	2.78782	4.07642	21.7611
NM_001080424.1-5843s21c1	KDM6B	131.367	288.815	57.05	8.87801	280.304	421.367	76.8641	93.7578	336.536
NM_001080424.1-5991s21c1	KDM6B	101.381	7.32723	86.8915	186.438	437.085	135.699	45.999	277.197	511.962
NM_001080424.1-921s21c1	KDM6B	229.893	1137.86	222.056	759.958	629.022	12.7503	122.266	158.981	754.287
NM_001080430.1-1385s21c1	TOX3	61.4	59.8391	7.02154	0	51.3099	1.82147	0.59739	8.15285	65.1349
NM_001080430.1-1861s21c1	TOX3	221.325	15.8757	165.006	1.7756	455.138	10.9288	212.472	207.898	524.718
NM_001080430.1-1930s21c1	TOX3	62.8279	187.15	21.0646	1.7756	143.953	108.985	39.826	158.981	194.179
NM_001080430.1-2304s21c1	TOX3	55.6884	5.49542	106.201	7.10241	392.901	6.67872	57.1503	114.14	475.644
NM_001080430.1-973s21c1	TOX3	12.8512	3.35832	26.3308	5.32681	156.305	2.42863	39.0295	36.6878	188.702
NM_001080510.2-601s21c1	C17orf95	108.521	76.02	80.7477	404.837	343.967	8.80377	64.7172	97.8342	382.955
NM_001080510.2-695s21c1	C17orf95	111.377	3.35832	71.093	30.1852	218.067	72.5552	40.0251	236.433	279.237
NM_001080510.2-921s21c1	C17orf95	58.5442	253.4	116.733	204.194	360.595	8.80377	39.2286	48.9171	447.941
NM_001080517.1-1163s21c1	SETD5	98.5255	8.24314	77.2369	39.0633	360.595	7.28588	4.97825	40.7642	433.774
NM_001080517.1-2502s21c1	SETD5	24.2744	0.915904	5.26615	1.7756	80.7656	1.21431	37.8347	12.2293	90.5909
NM_001080517.1-2910s21c1	SETD5	15.707	0.610603	1.75538	0	20.904	1.21431	0.39826	0	27.6656
NM_001080517.1-547s21c1	SETD5	11.4233	1.52651	1.75538	0	50.8348	26.7149	0.19913	0	65.172
NM_001085487.1-2012s21c1	MYSM1	21.4186	0.915904	0.877692	0	27.0802	0.303578	0	0	33.3473
NM_001085487.1-2138s21c1	MYSM1	0	0	0	0	6.65129	0	0	8.15285	9.80365
NM_001085487.1-751s21c1	MYSM1	108.521	301.332	182.56	94.107	371.047	459.617	102.751	273.12	464.708
NM_001088.1-335s1c1	AANAT	288.437	146.545	227.322	14.2048	270.327	5.76799	229.198	187.516	318.507
NM_001088.1-376s1c1	AANAT	402.67	13.7386	260.674	545.11	417.606	324.829	285.154	203.821	463.854
NM_001088.1-393s1c1	AANAT	459.786	263.475	323.868	687.158	671.78	716.445	651.553	423.948	786.13
NM_001088.1-732s1c1	AANAT	17.1349	0.305301	9.65461	0	23.2795	0.910735	9.95649	12.2293	30.525
NM_001088.1-789s1c1	AANAT	61.4	47.9323	69.3377	174.009	118.298	33.09	102.552	150.828	157.063
NM_001110822.1-336s21c1	TDRD12	57.1163	1.22121	4.38846	0	79.3403	6.07156	1.79217	110.063	92.5219
NM_001110822.1-377s21c1	TDRD12	4.28372	0	5.26615	1.7756	39.9077	0.910735	14.3374	8.15285	52.8803
NM_001110822.1-627s21c1	TDRD12	49.9767	6.41133	78.1146	211.297	259.4	413.777	117.288	644.075	312.64
NM_001110822.1-761s21c1	TDRD12	0	0	0	0	3.32564	0.607156	0	4.07642	3.50926
NM_001110822.1-804s21c1	TDRD12	0	0.610603	3.51077	0	27.0802	1.21431	5.37651	89.6813	27.1457
NM_001114632.1-1134s21c1	JMJD7	14.2791	2.44241	10.5323	1.7756	76.4898	2.42863	17.7226	8.15285	110.421
NM_001114632.1-833s21c1	JMJD7	21.4186	3.05301	26.3308	175.785	211.416	1.82147	12.1469	48.9171	263.102
NM_001114632.1-889s21c1	JMJD7	1.42791	0.305301	0	0	7.12638	0	0	0	9.41373
NM_001114632.1-926s21c1	JMJD7	158.498	250.347	98.3015	5.32681	397.177	6.67872	58.5442	403.566	462.535
NM_001114632.1-986s21c1	JMJD7	108.521	93.7275	43.8846	1.7756	250.849	5.46441	74.2754	65.2228	269.526
NM_001129.2-1774s1c1	AEBP1	722.521	286.067	902.267	1086.67	632.822	1063.74	1001.42	1227	560.813
NM_001129.3-1470s21c1	AEBP1	12.8512	0.305301	0.877692	0	20.429	0.303578	0.59739	0	24.2863
NM_001129.3-2086s21c1	AEBP1	0	0	0	0	16.1531	0.910735	0.39826	0	14.854
NM_001129887.1-500s21c1	DNAJC2	217.042	108.687	126.388	431.471	471.766	194.594	100.561	273.12	555.726
NM_001129887.1-623s21c1	DNAJC2	172.777	203.941	141.308	10.6536	571.06	13.661	96.3789	150.828	691.102
NM_001129887.1-660s21c1	DNAJC2	157.07	307.744	138.675	161.58	607.643	17.0004	195.944	236.433	688.539
NM_001136239.1-1275s21c1	PRDM6	231.321	189.287	196.603	349.794	950.659	60.4121	185.191	171.21	1006.68
NM_001136239.1-1407s21c1	PRDM6	271.302	854.539	252.775	427.92	723.565	470.243	161.295	444.33	886.525
NM_001136239.1-1700s21c1	PRDM6	179.916	283.32	79.87	340.916	677.956	12.4467	99.5649	114.14	800.817
NM_001136566.2-1284s21c1	RAD21L1	8.56744	1.52651	2.63308	1.7756	37.0572	0	0	12.2293	39.5859
NM_001136566.2-1366s21c1	RAD21L1	0	0	0	0	3.80074	0	0.59739	0	5.79307
NM_001136566.2-276s21c1	RAD21L1	11.4233	2.13711	40.3738	8.87801	100.244	0.607156	1.79217	24.4585	132.813
NM_001136566.2-730s21c1	RAD21L1	81.3907	312.323	56.1723	243.258	287.431	12.4467	22.7008	130.446	352.077
NM_001136566.2-924s21c1	RAD21L1	2.85581	1.22121	18.4315	5.32681	68.8883	0.303578	0.59739	16.3057	85.5034
NM_001145418.1-1729s21c1	TTC28	18.5628	53.1224	23.6977	1.7756	142.528	2.42863	26.086	24.4585	163.766
NM_001145418.1-2292s21c1	TTC28	202.763	278.74	128.143	136.721	508.823	151.789	124.456	342.42	562.726
NM_001145418.1-2817s21c1	TTC28	0	0.305301	1.75538	1.7756	19.4788	0.303578	0	0	23.1723
NM_001145418.1-8066s21c1	TTC28	235.605	1478.57	218.545	651.646	742.569	399.509	241.146	562.547	857.04
NM_001145418.1-892s21c1	TTC28	138.507	274.771	93.0353	127.843	402.403	528.833	43.4103	101.911	518.127
NM_001184.2-231s1c1	ATR	1016.67	297.058	1028.65	367.55	1055.18	224.951	903.651	558.47	1033.54
NM_001184.2-652s1c1	ATR	972.404	34.1938	1090.09	287.648	1192.48	241.041	1028.7	587.005	1263.8
NM_001184.3-314s1c1	ATR	464.07	438.718	397.594	234.38	492.67	585.299	175.234	476.942	533.482
NM_001198.2-1483s1c1	PRDM1	0	0	0	0	0	0	0	0	0.668431
NM_001198.2-1866s1c1	PRDM1	762.502	20.7605	794.311	31.9609	709.312	23.6791	750.122	472.865	744.409
NM_001198.2-2546s1c1	PRDM1	1.42791	0.915904	6.14384	12.4292	18.5286	1.82147	3.9826	4.07642	17.7134
NM_001198.2-4984s1c1	PRDM1	655.409	581.294	777.635	303.628	830.936	1795.67	1166.1	1165.86	868.867
NM_001198.2-768s1c1	PRDM1	636.846	2275.41	689.866	1969.14	675.106	572.245	813.844	644.075	675.264
NM_001206.1-1299s1c1	KLF9	85.6744	1.52651	47.3954	0	53.6854	1.51789	28.6747	32.6114	69.8696
NM_001206.1-1514s1c1	KLF9	771.069	1599.78	769.736	877.148	872.269	819.661	754.105	880.508	954.593
NM_001206.1-1735s1c1	KLF9	81.3907	216.459	114.1	120.741	185.761	6.37514	142.776	150.828	175.147
NM_001206.1-1955s1c1	KLF9	101.381	93.4222	114.978	7.10241	150.604	147.843	100.959	167.133	146.349
NM_001206.1-2752s1c1	KLF9	401.242	59.8391	510.817	229.053	672.255	690.64	417.774	627.769	773.82
NM_001268.2-1182s1c1	RCBTB2	366.972	123.342	235.221	241.482	313.561	538.851	273.804	370.955	353.488
NM_001268.2-1869s1c1	RCBTB2	11.4233	101.665	41.2515	0	33.2564	1.51789	24.6921	0	44.1536
NM_001268.2-1976s1c1	RCBTB2	17.1349	0.915904	13.1654	5.32681	48.9345	105.949	1.59304	16.3057	60.4187
NM_001268.2-2639s1c1	RCBTB2	1.42791	1.22121	20.1869	0	23.2795	0.607156	0.59739	4.07642	38.4905
NM_001268.2-584s1c1	RCBTB2	79.9628	171.579	73.7261	209.521	191.937	193.379	22.8999	114.14	208.829
NM_001270.1-3427s1c1	CHD1	47.1209	46.1005	69.3377	133.17	69.8385	27.0185	1.9913	138.598	78.4292
NM_001270.1-3559s1c1	CHD1	14.2791	0.915904	26.3308	0	33.7315	0.607156	28.6747	36.6878	33.9229
NM_001270.1-681s1c1	CHD1	655.409	514.738	636.327	463.432	525.927	909.217	769.637	815.285	516.381
NM_001271.1-1926s1c1	CHD2	611.144	404.219	597.708	727.997	582.938	251.97	563.538	517.706	592.007
NM_001271.1-966s1c1	CHD2	1186.59	889.648	1112.04	422.593	1026.2	580.745	978.524	721.527	1045.5
NM_001271.3-4210s21c1	CHD2	2.85581	2.44241	34.23	0	79.8154	2.7322	21.1078	20.3821	108.991
NM_001273.1-2630s1c1	CHD4	598.293	21.0658	516.961	30.1852	927.854	30.965	577.875	570.699	1072.89
NM_001273.1-4565s1c1	CHD4	825.33	452.762	808.354	1111.53	580.562	386.151	540.04	570.699	576.076
NM_001273.1-5439s1c1	CHD4	782.493	689.981	784.657	358.672	950.184	1310.24	987.485	1296.3	1017.59
NM_001273.1-716s1c1	CHD4	245.6	6.41133	233.466	10.6536	314.036	11.2324	320.4	154.904	346.953
NM_001273.2-6200s21c1	CHD4	1.42791	1.83181	5.26615	1.7756	41.333	1.21431	0.19913	0	54.8299
NM_001350.4-2502s21c1	DAXX	307	25.6453	389.695	129.619	315.461	10.3217	280.773	191.592	370.311
NM_001350.x-1697s1c1	DAXX	459.786	350.791	402.861	317.833	667.504	17.9111	412.796	224.203	780.021
NM_001350.x-2410s1c1	DAXX	334.13	21.6764	330.89	134.946	341.116	12.1431	273.804	207.898	367.748
NM_001379.1-1687s1c1	DNMT1	599.721	351.097	553.824	83.4533	604.792	679.408	595.398	403.566	659.797
NM_001379.1-3168s1c1	DNMT1	12.8512	3.66362	31.5969	1.7756	137.302	2.42863	5.37651	134.522	163.06
NM_001379.1-3261s1c1	DNMT1	464.07	230.197	606.485	294.75	668.929	310.561	540.04	354.649	691.139
NM_001429.1-3602s1c1	EP300	278.442	145.018	260.674	23.0828	397.652	187.915	251.103	281.273	459.657
NM_001429.1-7724s1c1	EP300	22.8465	0.915904	14.9208	3.55121	29.4557	1.21431	0.39826	20.3821	26.5516
NM_001489.2-1101s1c1	NR6A1	31.4139	0.305301	35.1077	0	51.785	2.12505	0.79652	12.2293	54.0129
NM_001489.2-553s1c1	NR6A1	365.544	434.444	320.358	26.634	478.893	105.342	431.315	248.662	547.816
NM_001489.2-831s1c1	NR6A1	451.218	28.6983	547.68	205.97	738.768	27.0185	348.676	228.28	771.796
NM_001489.3-420s21c1	NR6A1	39.9814	1.83181	11.41	3.55121	98.8191	2.7322	0.59739	52.9935	116.381
NM_001489.3-504s21c1	NR6A1	89.9581	295.837	85.1361	0	219.492	6.9823	39.2286	52.9935	267.948
NM_001527.1-1678s1c1	HDAC2	361.26	10.0749	454.644	10.6536	378.648	108.074	455.609	346.496	432.827
NM_001527.1-589s1c1	HDAC2	149.93	7.02193	156.229	5.32681	234.695	12.1431	231.986	97.8342	218.725
NM_001527.1-863s1c1	HDAC2	328.418	182.876	463.421	181.111	463.215	528.53	254.886	489.171	458.581
NM_001535.2-503s1c1	PRMT2	168.493	4.57952	111.467	8.87801	228.044	9.10735	123.062	93.7578	262.916
NM_001535.2-559s1c1	PRMT2	1.42791	0.610603	14.9208	486.515	30.881	2.42863	0.995649	8.15285	37.265
NM_001535.2-751s1c1	PRMT2	0	0	0	0	1.42528	0	0.19913	0	1.4854
NM_001536.2-352s1c1	PRMT1	42.8372	3.35832	36.8631	3.55121	85.5165	2.7322	30.666	24.4585	103.477
NM_001536.3-396s21c1	PRMT1	28.5581	2.44241	40.3738	3.55121	74.1143	1.82147	25.4886	28.535	103.514
NM_001536.3-657s21c1	PRMT1	2.85581	0	6.14384	3.55121	64.6125	1.82147	1.19478	8.15285	86.8403
NM_001564.1-245s1c1	ING2	458.358	729.06	576.644	246.809	838.537	1667.56	645.778	1092.48	904.721
NM_001564.1-431s1c1	ING2	5.71163	6.41133	8.77692	10.6536	17.1033	5.46441	16.7269	16.3057	22.3553
NM_001564.1-561s1c1	ING2	164.209	5.49542	75.4815	131.395	197.163	6.9823	86.6215	52.9935	204.057
NM_001564.1-695s1c1	ING2	382.679	393.533	294.904	536.232	406.679	723.123	274.003	342.42	397.753
NM_001564.1-813s1c1	ING2	614	291.868	545.047	225.502	715.963	715.837	686.202	774.521	733.621
NM_001644.2-207s1c1	APOBEC1	51.4046	3.35832	97.4238	17.756	204.765	3.33936	76.665	81.5285	235.715
NM_001644.2-325s1c1	APOBEC1	658.265	333.694	691.621	1065.36	629.972	83.7876	568.715	721.527	583.15
NM_001644.2-444s1c1	APOBEC1	214.186	363.919	202.747	69.2485	277.454	159.986	289.734	146.751	274.725
NM_001644.2-572s1c1	APOBEC1	0	0	9.65461	1.7756	4.75092	0	0	4.07642	8.31825
NM_001644.2-95s1c1	APOBEC1	75.679	83.9579	54.4169	204.194	130.65	128.717	102.552	61.1464	152.959
NM_001726.1-2954s1c1	BRDT	117.088	81.2102	129.021	88.7801	347.292	122.038	42.8129	138.598	405.607
NM_001726.2-2307s1c1	BRDT	27.1302	1.22121	20.1869	0	41.8081	0.910735	1.19478	4.07642	49.6681
NM_001726.2-284s1c1	BRDT	45.693	4.27422	57.05	3.55121	120.673	2.42863	2.58869	20.3821	120.559
NM_001880.2-1298s1c1	ATF2	188.484	431.696	158.862	40.8389	501.222	11.536	80.6476	142.675	564.731
NM_001880.2-1861s21c1	ATF2	65.6837	54.6489	10.5323	145.599	130.65	1.82147	0.995649	28.535	159.365
NM_001880.2-1862s1c1	ATF2	165.637	133.417	191.337	395.959	290.281	1093.49	341.508	317.961	333.77
NM_001923.2-1981s1c1	DDB1	18.5628	1.22121	32.4746	0	33.2564	0.910735	16.1295	16.3057	37.6549
NM_001923.2-2716s1c1	DDB1	85.6744	4.27422	46.5177	10.6536	147.278	5.16083	98.171	114.14	169.187
NM_001923.2-822s1c1	DDB1	685.395	14.6545	419.537	17.756	663.703	21.5541	556.369	281.273	726.25
NM_001991.x-2116s1c1	EZH1	329.846	49.1535	410.76	95.8826	559.658	394.045	409.013	240.509	582.964
NM_001991.x-2154s1c1	EZH1	454.074	379.184	414.271	433.247	521.651	220.701	361.222	419.872	621.882
NM_001991.x-2288s1c1	EZH1	371.256	772.107	396.717	759.958	616.194	527.315	427.731	737.833	662.582
NM_001991.x-4159s1c1	EZH1	0	1.83181	1.75538	3.55121	1.90037	2.7322	0.39826	0	1.72678
NM_001991.x-474s1c1	EZH1	257.023	414.599	243.998	124.292	458.939	436.545	323.188	256.815	507.859
NM_002128.3-188s1c1	HMGB1	289.865	188.982	322.113	374.652	452.287	445.349	288.738	305.732	510.05
NM_002128.3-302s1c1	HMGB1	409.809	225.312	645.104	33.7365	743.044	586.21	571.304	399.49	791.162
NM_002128.3-702s1c1	HMGB1	439.795	11.2962	437.968	24.8584	634.248	20.6433	389.896	256.815	706.327
NM_002129.2-485s1c1	HMGB2	41.4093	2.74771	70.2154	8.87801	119.723	192.772	40.2242	28.535	159.885
NM_002129.2-632s1c1	HMGB2	438.367	582.515	499.407	1161.24	631.397	173.647	347.681	582.929	693.59
NM_002129.2-902s1c1	HMGB2	419.804	119.373	468.687	17.756	752.07	21.8576	598.584	619.617	822.69
NM_002165.2-279s1c1	ID1	134.223	5.80073	177.294	7.10241	225.669	92.5914	164.282	105.987	243.847
NM_002165.2-309s1c1	ID1	14.2791	123.036	35.9854	3.55121	63.6623	0.607156	1.19478	16.3057	73.3974
NM_002165.2-362s21c1	ID1	72.8232	144.408	59.683	108.312	294.082	67.3944	20.7095	69.2992	341.327
NM_002165.2-428s1c1	ID1	137.079	10.0749	171.15	19.5316	405.253	15.1789	242.341	163.057	495.121
NM_002165.2-765s1c1	ID1	601.149	10.0749	379.163	67.4729	485.544	15.1789	211.078	354.649	527.8
NM_002166.4-492s21c1	ID2	38.5535	2.13711	43.8846	282.321	126.85	316.025	61.9294	65.2228	179.269
NM_002166.4-543s1c1	ID2	72.8232	4.57952	50.0284	0	166.757	3.94652	119.279	57.0699	185.23
NM_002166.4-573s21c1	ID2	0	0.305301	0	0	7.12638	0	0.19913	0	7.40844
NM_002167.2-477s1c1	ID3	231.321	169.748	143.064	149.151	341.591	122.038	62.5268	228.28	403.546
NM_002167.2-843s1c1	ID3	222.753	685.096	263.308	308.955	474.142	10.9288	279.18	342.42	514.487
NM_002167.3-714s21c1	ID3	107.093	358.424	62.3161	142.048	330.189	8.80377	50.1807	93.7578	387.393
NM_002384.1-634s1c1	MBD1	17.1349	0.915904	19.3092	0	45.1337	1.51789	27.4799	12.2293	35.9281
NM_002384.2-1788s21c1	MBD1	67.1116	6.71663	39.4961	3.55121	289.331	203.094	40.4234	81.5285	346.229
NM_002384.2-2152s21c1	MBD1	172.777	320.872	128.143	294.75	345.392	43.1081	109.721	48.9171	423.247
NM_002398.2-1088s1c1	MEIS1	247.028	7.63253	305.437	168.682	418.081	887.663	246.125	354.649	470.928
NM_002398.2-1333s1c1	MEIS1	416.949	175.854	276.473	669.402	596.715	333.632	384.321	309.808	567.071
NM_002398.2-1625s21c1	MEIS1	204.191	205.163	93.913	17.756	530.203	11.536	87.6171	179.363	591.116
NM_002398.2-2637s1c1	MEIS1	335.558	137.386	470.443	612.583	494.571	292.953	443.462	289.426	523.233
NM_002398.2-971s1c1	MEIS1	578.302	17.7075	640.715	965.928	658.477	649.05	885.132	558.47	591.023
NM_002501.1-558s1c1	NFIX	339.842	13.7386	412.515	335.589	476.992	6.67872	316.816	436.177	491.092
NM_002501.2-568s21c1	NFIX	18.5628	444.214	28.0861	278.77	120.673	2.42863	32.6573	97.8342	136.805
NM_002501.2-626s21c1	NFIX	1.42791	0.915904	1.75538	1.7756	16.1531	0	0.39826	0	21.5012
NM_002597.3-132s1c1	PDC	269.874	8.24314	141.308	110.087	375.798	9.7145	244.731	163.057	427.201
NM_002597.3-200s1c1	PDC	0	0.305301	3.51077	0	16.6282	0.303578	0.79652	8.15285	22.1882
NM_002597.3-397s1c1	PDC	277.014	130.974	308.07	23.0828	482.693	139.039	143.573	183.439	546.201
NM_002597.3-500s1c1	PDC	354.121	15.2651	438.846	30.1852	548.731	215.237	243.337	305.732	660.112
NM_002597.3-686s1c1	PDC	34.2698	107.466	48.2731	3.55121	124.474	6.9823	70.0937	171.21	144.678
NM_002636.3-1369s1c1	PHF1	5.71163	0.305301	2.63308	1.7756	14.7278	0.303578	0.19913	8.15285	21.4083
NM_002636.3-1682s21c1	PHF1	8.56744	2.13711	16.6761	1.7756	85.0414	3.03578	44.8042	24.4585	101.174
NM_002636.4-440s21c1	PHF1	1.42791	0	6.14384	0	15.2029	0.607156	0.19913	0	20.5542
NM_002675.x-1501s1c1	PML	55.6884	4.88482	22.82	5.32681	121.624	3.64294	38.0338	65.2228	154.983
NM_002675.x-1548s1c1	PML	51.4046	3.05301	76.3592	95.8826	187.661	5.16083	50.7781	85.6049	224.054
NM_002675.x-493s1c1	PML	55.6884	1.52651	53.5392	24.8584	64.6125	49.7868	67.3059	36.6878	72.9703
NM_002892.2-1405s1c1	ARID4A	0	0	0	0	0.950184	0	0	0	1.24402
NM_002892.2-2136s1c1	ARID4A	1.42791	0.305301	18.4315	0	8.07656	0.303578	0.39826	0	9.5437
NM_002892.2-3248s1c1	ARID4A	194.195	312.018	149.208	60.3705	269.852	96.2343	91.998	171.21	304.916
NM_002892.2-4095s1c1	ARID4A	89.9581	1.22121	27.2084	8.87801	100.719	3.03578	15.1339	24.4585	112.928
NM_002892.2-616s1c1	ARID4A	302.716	39.6892	215.035	158.029	347.292	47.3582	225.017	224.203	337.613
NM_002893.2-1371s1c1	RBBP7	24.2744	0.610603	12.2877	1.7756	28.0304	0.607156	0	0	30.7292
NM_002893.3-1442s21c1	RBBP7	22.8465	0.610603	6.14384	1.7756	26.1301	0.303578	0	4.07642	31.1006
NM_002893.3-626s21c1	RBBP7	5.71163	1.52651	20.1869	0	85.9916	110.502	0.79652	8.15285	116.901
NM_002931.2-1129s1c1	RING1	1218	38.1627	1304.25	166.907	1123.59	199.754	1505.22	664.457	1126.51
NM_002931.2-301s1c1	RING1	499.767	430.17	624.039	154.477	660.378	44.0188	586.836	326.114	736.592
NM_002931.2-827s1c1	RING1	940.99	698.53	951.418	965.928	927.379	182.451	1284.39	688.916	1018.43
NM_002938.3-377s21c1	RNF4	127.084	923.231	189.581	330.262	421.882	163.022	222.03	171.21	503.365
NM_002938.3-650s21c1	RNF4	155.642	6.71663	128.143	49.7169	368.196	8.50019	15.1339	52.9935	433.7
NM_002938.3-667s21c1	RNF4	98.5255	394.755	75.4815	289.423	210.941	399.813	51.9729	101.911	227.322
NM_002970.1-411s21c1	SAT1	0	3.05301	0	23.0828	12.8275	0.910735	6.96955	8.15285	14.6126
NM_002970.1-470s1c1	SAT1	1335.09	300.417	1134.86	470.535	1266.59	385.544	1469.98	843.82	1299.19
NM_002970.1-642s1c1	SAT1	1000.96	147.155	1148.9	580.622	774.875	397.991	1355.08	843.82	591.301
NM_002972.1-1083s1c1	SBF1	329.846	824.619	416.904	145.599	333.99	517.904	615.71	603.311	254.078
NM_002972.1-3383s1c1	SBF1	1112.34	32.0566	1443.8	42.6145	1218.61	450.51	1027.51	892.737	1169.22
NM_002972.1-5680s1c1	SBF1	963.837	1124.73	1097.99	1814.67	866.568	924.396	1185.42	1051.72	814.928
NM_003011.1-2334s1c1	SET	878.162	807.522	741.65	978.357	666.554	527.619	810.658	888.661	667.075
NM_003011.1-326s1c1	SET	636.846	366.056	863.649	509.598	540.655	439.278	822.406	370.955	487.323
NM_003011.1-467s1c1	SET	633.99	298.89	688.988	1241.15	781.051	313.293	977.728	713.374	756.144
NM_003011.1-700s1c1	SET	891.014	134.943	807.477	266.34	936.881	773.214	966.576	481.018	960.98
NM_003011.1-94s1c1	SET	618.283	810.575	842.584	598.378	699.81	620.817	722.443	521.782	729.685
NM_003069.2-1031s1c1	SMARCA1	289.865	740.051	313.336	646.319	484.119	722.516	474.327	313.885	465.562
NM_003069.2-2843s1c1	SMARCA1	404.098	1580.24	373.019	1187.88	438.51	498.172	235.77	811.209	425.029
NM_003069.2-3138s1c1	SMARCA1	1065.22	1545.74	1084.83	1532.35	979.164	574.37	1131.66	644.075	986.697
NM_003070.2-4204s1c1	SMARCA2	28.5581	0.610603	36.8631	0	31.3561	0.607156	0	4.07642	42.7424
NM_003070.3-4971s21c1	SMARCA2	25.7023	3.66362	43.8846	19.5316	112.597	3.94652	2.19043	28.535	128.747
NM_003070.3-5153s21c1	SMARCA2	12.8512	0.915904	1.75538	1.7756	46.559	1.51789	0.995649	0	53.4188
NM_003071.3-2958s21c1	HLTF	805.339	1495.67	711.808	1210.96	761.097	1098.35	594.403	619.617	786.854
NM_003071.3-416s21c1	HLTF	95.6697	364.225	88.6469	307.179	184.811	16.0896	25.4886	142.675	228.956
NM_003071.x-2934s1c1	HLTF	776.781	1462.09	738.139	1076.02	793.403	1081.35	594.204	656.304	796.305
NM_003072.2-2233s1c1	SMARCA4	1919.11	2741.61	2444.37	1457.77	1371.12	3969.59	1856.49	2755.66	1271.6
NM_003072.2-2404s1c1	SMARCA4	78.5349	954.677	128.143	229.053	205.715	282.024	192.758	289.426	213.656
NM_003072.2-3776s1c1	SMARCA4	625.423	262.254	850.483	635.666	541.13	1602.59	1052.2	1186.24	507.06
NM_003072.2-4786s1c1	SMARCA4	663.976	1753.04	538.025	1576.74	552.532	1757.72	771.23	1227	492.243
NM_003072.2-5350s1c1	SMARCA4	1813.44	3312.52	1552.64	3070.02	1314.58	2547.63	1672.69	2865.73	1135.29
NM_003073.2-777s1c1	SMARCB1	646.842	683.264	638.082	1068.91	675.581	3436.81	588.031	1720.25	615.625
NM_003073.3-1390s21c1	SMARCB1	114.233	4.27422	90.4023	1.7756	303.584	185.486	94.1884	440.254	325.563
NM_003073.3-837s21c1	SMARCB1	678.256	708.299	665.29	1077.79	652.776	3379.43	577.676	1854.77	624.389
NM_003077.2-1301s1c1	SMARCD2	257.023	8.85374	238.732	81.6777	290.756	1030.04	368.789	379.108	319.157
NM_003077.2-1691s1c1	SMARCD2	705.386	327.894	712.686	520.252	1199.13	35.5187	765.654	656.304	1297.15
NM_003077.2-583s1c1	SMARCD2	689.679	818.513	809.232	609.032	801.955	575.888	663.103	754.139	841.109
NM_003077.2-722s1c1	SMARCD2	1010.96	851.486	1208.58	994.338	1126.92	383.116	1374.2	1108.79	1180.71
NM_003077.2-833s1c1	SMARCD2	1019.53	258.285	993.547	440.35	828.085	740.124	719.257	587.005	877.538
NM_003078.2-1020s1c1	SMARCD3	1832	159.367	1733.44	871.821	1255.67	104.127	1184.62	717.451	1016.2
NM_003078.2-1045s1c1	SMARCD3	452.646	120.594	530.126	94.107	401.453	1257.12	757.092	652.228	397.976
NM_003078.2-1282s1c1	SMARCD3	501.195	20.7605	588.931	28.4096	562.509	401.33	630.644	309.808	523.901
NM_003078.2-513s1c1	SMARCD3	267.019	442.382	292.271	1.7756	130.175	291.435	190.169	154.904	146.498
NM_003078.2-717s1c1	SMARCD3	138.507	281.183	150.963	676.505	236.121	31.5721	185.39	248.662	257.16
NM_003079.4-1331s1c1	SMARCE1	963.837	663.115	1174.35	379.979	1110.29	516.387	1163.12	884.584	1087.54
NM_003079.4-534s1c1	SMARCE1	4.28372	31.446	64.0715	1.7756	30.4059	1.82147	75.4702	52.9935	35.8539
NM_003079.4-725s1c1	SMARCE1	849.604	333.389	732.873	113.639	613.344	329.079	1131.85	615.54	613.954
NM_003106.2-1060s21c1	SOX2	358.405	1065.2	245.754	607.256	657.052	1040.36	209.883	460.636	694.444
NM_003106.2-780s21c1	SOX2	8.56744	3.05301	17.5538	3.55121	66.5129	1.82147	34.6486	16.3057	91.8535
NM_003106.2-897s21c1	SOX2	12.8512	0.610603	5.26615	8.87801	25.655	17.304	6.96955	24.4585	31.6762
NM_003107.2-1101s1c1	SOX4	318.423	364.225	291.394	699.588	353.468	837.876	366.598	383.184	401.374
NM_003107.2-1664s1c1	SOX4	392.674	809.049	253.653	905.557	256.55	472.671	242.341	501.4	281.279
NM_003107.2-4433s1c1	SOX4	169.921	818.208	151.841	408.389	186.236	718.57	39.2286	432.101	162.243
NM_003108.3-1235s1c1	SOX11	194.195	192.035	179.049	415.491	238.021	279.899	98.171	69.2992	256.009
NM_003108.3-220s1c1	SOX11	171.349	11.2962	169.395	14.2048	339.691	10.0181	138.993	154.904	434.907
NM_003108.3-454s1c1	SOX11	773.925	441.771	757.448	261.014	700.761	469.332	758.087	554.394	657.012
NM_003108.3-7305s1c1	SOX11	147.074	111.74	184.315	7.10241	162.481	4.2501	313.032	154.904	149.747
NM_003108.3-982s1c1	SOX11	9.99535	0	0	0	10.452	0	0	0	11.4562
NM_003113.2-1541s1c1	SP100	484.06	458.563	510.817	504.271	756.821	256.22	584.645	546.241	774.358
NM_003113.2-1760s1c1	SP100	1120.91	353.234	1031.29	996.113	1280.85	2074.96	830.969	1006.88	1235.8
NM_003113.2-714s1c1	SP100	0	0.305301	23.6977	0	8.55165	0	0	4.07642	5.40315
NM_003146.2-1375s1c1	SSRP1	658.265	15.8757	775.002	12.4292	736.392	21.2505	926.95	489.171	763.496
NM_003146.2-1679s1c1	SSRP1	916.716	21.3711	1066.4	31.9609	783.902	389.491	1220.67	582.929	785.703
NM_003146.2-2124s1c1	SSRP1	599.721	107.161	653.003	202.419	655.627	14.5718	592.212	379.108	727.698
NM_003168.1-238s1c1	SUPT4H1	108.521	501.915	154.474	136.721	298.833	163.629	122.664	138.598	337.817
NM_003168.1-238s21c1	SUPT4H1	102.809	475.965	149.208	152.702	285.53	177.29	126.248	138.598	338.282
NM_003168.1-289s21c1	SUPT4H1	164.209	5.49542	72.8484	118.965	232.32	37.0365	132.222	57.0699	273.017
NM_003169.2-1989s1c1	SUPT5H	1280.83	102.276	1162.94	24.8584	1225.26	40.9831	1493.47	839.744	1151.5
NM_003169.2-3373s1c1	SUPT5H	1703.49	1275.85	1558.78	775.938	1454.26	444.439	1546.64	823.438	1327.47
NM_003169.2-445s1c1	SUPT5H	1636.38	32.0566	1668.49	42.6145	1356.86	195.201	1454.25	766.368	1321.02
NM_003169.2-620s1c1	SUPT5H	1299.39	811.796	1377.1	170.458	1059.93	744.07	1086.85	668.534	1035.75
NM_003169.2-736s1c1	SUPT5H	663.976	29.9195	745.16	33.7365	1032.37	32.1793	668.479	452.483	1202.79
NM_003171.2-1595s1c1	SUPV3L1	492.628	10.0749	518.716	17.756	430.908	16.6968	774.217	391.337	452.119
NM_003171.2-566s1c1	SUPV3L1	1100.92	878.657	1037.43	248.584	991.517	397.384	863.825	860.126	1034.67
NM_003171.2-830s1c1	SUPV3L1	229.893	3.05301	193.092	30.1852	145.853	4.85725	228.999	130.446	133.519
NM_003173.1-1554s1c1	SUV39H1	683.967	543.131	504.673	1390.3	555.382	160.289	588.23	366.878	475.236
NM_003173.2-177s21c1	SUV39H1	188.484	194.782	129.021	236.155	503.597	201.88	248.912	570.699	626.969
NM_003173.2-861s21c1	SUV39H1	161.353	233.25	119.366	159.804	207.615	86.2162	49.5833	114.14	242.863
NM_003190.3-2896s21c1	TAPBP	0	0.305301	0	0	1.90037	0.607156	0.59739	0	1.46683
NM_003190.3-355s1c1	TAPBP	195.623	1192.81	197.481	605.481	372.472	259.559	191.165	423.948	372.316
NM_003190.3-355s21c1	TAPBP	187.056	1182.74	210.646	628.563	350.143	247.416	174.04	297.579	370.088
NM_003201.1-1637s1c1	TFAM	452.646	381.932	559.09	722.67	666.079	164.843	311.439	419.872	709.224
NM_003201.1-292s1c1	TFAM	489.772	514.433	398.472	28.4096	606.217	23.3755	482.293	293.503	686.683
NM_003201.1-444s21c1	TFAM	0	1.22121	0	0	1.90037	0	0.79652	0	3.23075
NM_003202.2-1330s1c1	TCF7	107.093	59.8391	86.0138	1.7756	169.608	329.382	151.14	191.592	198.672
NM_003202.2-346s1c1	TCF7	21.4186	18.9287	33.3523	117.19	49.4096	1.82147	59.739	73.3756	62.6097
NM_003202.2-671s1c1	TCF7	1436.47	1074.05	1327.95	509.598	1243.32	521.547	1122.5	909.043	1181.64
NM_003309.1-1338s1c1	TSPYL1	141.363	241.799	163.251	202.419	150.604	426.224	109.123	322.038	158.659
NM_003309.1-1523s1c1	TSPYL1	302.716	219.817	187.826	903.782	250.373	9.10735	283.76	248.662	193.102
NM_003309.1-1569s1c1	TSPYL1	105.665	3.35832	89.5246	8.87801	122.099	22.7684	87.418	52.9935	123.158
NM_003325.3-3629s1c1	HIRA	1186.59	113.877	1251.59	23.0828	1116.47	32.1793	1322.02	692.992	1136.57
NM_003325.3-3660s21c1	HIRA	142.791	4.57952	107.956	3.55121	338.741	7.58946	110.716	126.369	392.647
NM_003325.3-592s21c1	HIRA	78.5349	128.532	60.5607	3.55121	200.964	80.1446	26.4843	52.9935	240.802
NM_003410.1-2194s1c1	ZFX	786.776	14.3492	566.989	284.096	572.486	617.478	629.649	326.114	645.611
NM_003410.1-2738s1c1	ZFX	685.395	16.4863	588.054	21.3072	624.746	423.492	523.313	366.878	618.094
NM_003410.1-963s1c1	ZFX	151.358	8.24314	158.862	0	161.056	61.0192	143.772	89.6813	155.967
NM_003482.1-14104s1c1	MLL2	151.358	10.0749	200.114	181.111	277.929	59.1978	187.779	158.981	295.465
NM_003482.1-1515s1c1	MLL2	519.758	265.307	530.126	672.953	589.589	81.0554	485.08	301.655	650.049
NM_003482.1-15354s1c1	MLL2	1015.24	328.504	1056.74	646.319	947.808	870.966	836.744	595.158	964.675
NM_003482.1-250s1c1	MLL2	321.279	132.195	279.984	88.7801	379.598	104.127	525.305	252.738	418.809
NM_003482.1-7993s1c1	MLL2	875.307	572.745	924.21	1191.43	1313.63	124.163	712.088	534.012	1383.08
NM_003488.2-1221s1c1	AKAP1	197.051	156.925	264.185	8.87801	296.932	7.89303	97.5736	65.2228	288.372
NM_003488.2-1683s1c1	AKAP1	484.06	1009.02	573.133	481.188	608.118	201.576	610.134	460.636	684.603
NM_003488.2-2983s1c1	AKAP1	1527.86	2330.98	1166.45	1949.61	1322.66	222.826	1449.47	1121.02	1343.04
NM_003491.2-178s1c1	NAA10	135.651	3.66362	119.366	14.2048	147.278	5.46441	170.654	146.751	149.766
NM_003491.2-189s1c1	NAA10	973.832	31.7513	814.498	19.5316	1026.67	288.096	1003.02	778.597	980.978
NM_003491.2-400s1c1	NAA10	638.274	26.2559	777.635	58.5949	727.841	187.004	1007	432.101	725.192
NM_003579.x-1274s1c1	RAD54L	37.1256	3.05301	35.9854	3.55121	104.045	3.64294	163.287	89.6813	107.84
NM_003579.x-1877s1c1	RAD54L	629.707	950.708	617.895	859.392	618.57	630.228	810.459	713.374	642.845
NM_003579.x-2027s1c1	RAD54L	1373.65	1148.85	1317.42	284.096	1081.31	1311.76	1255.91	1288.15	1041.95
NM_003579.x-2161s1c1	RAD54L	84.2465	2.13711	114.978	8.87801	114.972	3.33936	89.2102	61.1464	117.402
NM_003579.x-2302s1c1	RAD54L	27.1302	114.183	52.6615	92.3313	54.1605	51.0011	14.7356	44.8407	67.5115
NM_003594.3-1260s1c1	TTF2	12.8512	0	20.1869	1.7756	23.2795	1.21431	0.19913	12.2293	27.1086
NM_003594.3-1829s1c1	TTF2	1256.56	1424.54	1069.91	1677.94	909.326	780.5	1264.28	1222.93	860.029
NM_003594.3-2214s1c1	TTF2	938.135	598.696	970.727	671.178	848.989	1367.01	1008	933.501	853.307
NM_003594.3-2668s1c1	TTF2	1386.5	990.703	1551.76	823.88	1181.08	304.489	1000.43	1353.37	1220.42
NM_003594.3-86s1c1	TTF2	678.256	1839.44	674.945	1141.71	732.592	568.906	695.76	1080.25	792.369
NM_003601.2-1642s1c1	SMARCA5	356.977	166.084	376.53	140.273	325.438	6.07156	257.873	158.981	320.215
NM_003601.2-2168s1c1	SMARCA5	688.251	19.234	627.55	24.8584	811.457	23.3755	597.987	366.878	784.422
NM_003601.2-2794s1c1	SMARCA5	632.563	15.5704	742.527	353.345	784.377	135.699	607.346	513.63	820.35
NM_003601.2-3661s1c1	SMARCA5	1058.08	767.528	943.519	1660.19	925.479	1168.17	1219.07	798.979	1032.11
NM_003601.2-723s1c1	SMARCA5	518.33	419.484	459.033	797.246	487.919	466.903	518.932	513.63	512.371
NM_003642.1-297s1c1	HAT1	1737.76	2031.78	1876.51	1930.08	1544.52	2296.87	1876.8	1879.23	1475.13
NM_003642.1-695s1c1	HAT1	756.79	221.954	992.67	271.667	872.269	609.281	1319.04	664.457	867.66
NM_003642.1-954s1c1	HAT1	356.977	242.715	348.444	245.033	437.56	1299.62	213.268	248.662	535.264
NM_003655.2-1765s21c1	CBX4	325.563	780.045	267.696	949.948	595.765	1238.9	199.926	379.108	662.545
NM_003655.2-949s21c1	CBX4	49.9767	5.19012	70.2154	248.584	216.642	6.9823	34.4495	138.598	256.752
NM_003743.x-1536s1c1	NCOA1	1479.31	1924.01	1495.59	2150.26	1488.46	1410.12	1266.67	1043.56	1476.56
NM_003743.x-1939s1c1	NCOA1	349.837	452.762	385.307	223.726	546.356	110.199	483.089	509.553	615.513
NM_003743.x-3165s1c1	NCOA1	962.409	82.4314	653.003	527.354	752.07	240.13	823.8	574.776	746.99
NM_003743.x-4165s1c1	NCOA1	308.428	256.453	311.581	182.887	423.307	119.913	223.623	301.655	487.713
NM_003743.x-4630s1c1	NCOA1	1055.22	773.023	1040.94	784.816	1347.36	1021.24	648.367	880.508	1469.66
NM_003797.2-1359s1c1	EED	2446	1611.69	2122.26	1617.57	1706.05	1330.89	2340.77	1932.23	1478.75
NM_003797.2-1391s21c1	EED	28.5581	73.8829	20.1869	0	85.9916	2.7322	49.1851	20.3821	115.731
NM_003797.2-1491s1c1	EED	2001.92	3549.43	1634.26	1969.14	1992.06	1441.39	1256.91	1459.36	1892.9
NM_003852.2-1128s1c1	TRIM24	1002.39	3043.55	965.461	2075.68	914.552	2126.26	712.288	1487.9	912.185
NM_003852.2-1222s1c1	TRIM24	536.893	56.7861	672.312	722.67	622.845	478.439	602.368	766.368	561.76
NM_003852.2-2217s1c1	TRIM24	127.084	183.791	75.4815	0	145.378	5.76799	75.6694	97.8342	173.755
NM_003852.2-2622s1c1	TRIM24	584.014	193.256	725.851	550.437	604.792	286.881	466.561	362.802	576.076
NM_003852.2-2762s1c1	TRIM24	741.083	780.961	876.814	854.065	771.549	527.923	756.893	481.018	789.231
NM_003883.2-1280s1c1	HDAC3	886.73	904.913	752.182	369.325	1010.52	641.157	941.287	794.903	1012.95
NM_003883.2-1535s1c1	HDAC3	1115.19	493.672	1373.59	486.515	1292.25	853.662	1482.12	1418.6	1366.42
NM_003883.2-172s1c1	HDAC3	187.056	13.128	175.538	17.756	325.913	13.0539	230.792	244.585	420.907
NM_003883.2-301s1c1	HDAC3	801.056	774.55	838.196	1035.18	639.474	1914.06	972.351	1227	644.906
NM_003883.2-627s1c1	HDAC3	829.614	1034.36	830.297	642.768	924.054	448.385	895.885	741.909	957.156
NM_003884.3-1461s1c1	KAT2B	1767.75	1123.2	1306.01	1193.21	1211.01	1363.07	1330.79	1316.69	1062.58
NM_003884.3-2814s1c1	KAT2B	999.535	1470.03	888.224	1411.6	857.541	1376.42	1037.47	966.113	749.942
NM_003884.3-987s1c1	KAT2B	1263.7	508.632	1368.32	1250.02	1270.87	925.914	1437.12	1035.41	1163.44
NM_003925.1-1463s1c1	MBD4	736.8	897.891	653.003	609.032	878.92	266.845	702.53	497.324	928.914
NM_003925.1-1798s1c1	MBD4	715.381	594.422	851.361	749.304	779.626	1870.95	993.26	909.043	742.311
NM_003925.1-2034s1c1	MBD4	1016.67	111.435	1094.48	67.4729	1290.35	189.736	805.48	546.241	1305.8
NM_003926.5-223s21c1	MBD3	48.5488	83.042	64.0715	7.10241	279.829	171.522	96.9763	138.598	281.112
NM_003926.5-352s21c1	MBD3	12.8512	1.83181	14.0431	0	42.2832	2.12505	0.79652	0	57.615
NM_003926.5-454s21c1	MBD3	11.4233	83.042	8.77692	1.7756	37.5323	73.1623	0.39826	20.3821	42.761
NM_003927.3-1173s1c1	MBD2	531.181	161.504	491.507	30.1852	709.787	319.971	507.98	554.394	814.297
NM_003927.3-871s1c1	MBD2	1339.38	801.416	1143.63	672.953	1067.53	509.101	1596.03	933.501	1123.58
NM_003927.3-943s21c1	MBD2	101.381	6.71663	128.143	99.4338	364.395	230.416	93.1928	105.987	412.162
NM_003960.2-278s1c1	NAT8	645.414	177.075	559.967	19.5316	640.899	358.829	511.963	411.719	636.42
NM_003960.2-374s1c1	NAT8	348.409	289.731	401.105	665.851	683.182	425.617	362.616	350.573	754.825
NM_003960.2-405s1c1	NAT8	115.66	45.4899	222.056	5.32681	233.745	173.04	204.905	138.598	238.351
NM_003960.2-658s1c1	NAT8	458.358	1642.83	509.061	456.33	839.487	38.2509	570.109	701.145	838.843
NM_003960.2-815s1c1	NAT8	679.683	1028.87	907.533	1223.39	1007.19	500.297	856.258	892.737	1120.72
NM_004187.2-2767s21c1	KDM5C	157.07	793.173	207.135	301.852	569.635	934.717	134.413	896.813	690.786
NM_004187.2-3531s21c1	KDM5C	165.637	731.502	82.503	1.7756	315.461	7.58946	74.2754	52.9935	350.74
NM_004187.2-643s21c1	KDM5C	11.4233	150.819	10.5323	3.55121	79.8154	0.303578	20.3112	28.535	103.124
NM_004189.2-164s1c1	SOX14	1132.33	2540.11	1151.53	1292.64	1140.7	2272.89	844.311	1573.5	1203.21
NM_004189.2-213s1c1	SOX14	843.893	1105.19	605.607	520.252	842.338	2390.07	641.397	1121.02	797.809
NM_004189.2-306s1c1	SOX14	1.42791	0.915904	28.9638	0	41.333	0.607156	0.59739	8.15285	31.7876
NM_004189.2-634s1c1	SOX14	54.2604	37.8574	33.3523	65.6973	77.44	3.33936	7.9652	16.3057	81.3814
NM_004189.2-650s1c1	SOX14	104.237	136.47	161.495	108.312	185.286	235.273	171.65	101.911	204.391
NM_004239.1-4221s1c1	TRIP11	1.42791	0	1.75538	0	3.32564	0	0	0	2.87797
NM_004239.1-4466s1c1	TRIP11	297.005	586.789	287.883	836.309	394.326	114.145	276.193	207.898	382.509
NM_004239.1-6136s1c1	TRIP11	626.851	658.535	554.701	282.321	573.911	1077.7	693.769	831.591	582.296
NM_004241.2-1858s21c1	JMJD1C	4.28372	1.22121	16.6761	1.7756	64.6125	0.910735	0.79652	16.3057	78.8005
NM_004241.2-6435s21c1	JMJD1C	42.8372	1.22121	8.77692	0	76.9649	0	0.39826	16.3057	82.1056
NM_004241.2-7744s1c1	JMJD1C	802.483	966.584	865.404	353.345	869.418	427.438	804.485	758.215	906.095
NM_004284.2-1974s1c1	CHD1L	402.67	356.287	322.991	342.691	630.922	184.879	339.516	322.038	728.979
NM_004284.3-2017s21c1	CHD1L	358.405	349.265	319.48	316.057	635.673	186.397	352.659	375.031	726.287
NM_004284.3-2587s21c1	CHD1L	42.8372	3.35832	24.5754	3.55121	206.19	2.42863	2.78782	24.4585	252.184
NM_004349.2-1149s1c1	RUNX1T1	985.255	380.406	886.469	735.1	919.303	803.572	806.078	505.477	879.302
NM_004349.2-1336s1c1	RUNX1T1	769.642	1479.49	838.196	962.377	668.454	1548.25	809.662	1214.77	662.786
NM_004349.2-1404s1c1	RUNX1T1	127.084	7.02193	58.8054	65.6973	111.172	3.94652	168.066	195.668	135.097
NM_004349.2-2337s1c1	RUNX1T1	14.2791	2.44241	18.4315	1.7756	68.8883	2.42863	28.8738	118.216	79.8403
NM_004349.2-533s1c1	RUNX1T1	58.5442	1.83181	99.1792	3.55121	119.248	1.82147	53.5659	40.7642	128.339
NM_004380.1-1161s1c1	CREBBP	2.85581	2.74771	3.51077	1.7756	2.37546	0	1.79217	0	3.7135
NM_004380.1-2211s1c1	CREBBP	869.595	2077.58	927.72	1092	991.517	1493.6	904.647	949.807	989.24
NM_004380.1-3884s1c1	CREBBP	1563.56	1108.85	1317.42	1175.45	1542.62	2295.35	1498.85	1438.98	1516.71
NM_004380.1-4541s1c1	CREBBP	318.423	609.382	280.861	408.389	450.862	836.054	394.277	570.699	450.819
NM_004380.1-7983s1c1	CREBBP	164.209	111.435	184.315	39.0633	299.783	363.99	128.837	216.051	344.316
NM_004412.3-103s1c1	TRDMT1	137.079	62.5868	124.632	189.99	178.159	44.3224	101.556	101.911	197.373
NM_004412.3-208s1c1	TRDMT1	2.85581	8.24314	1.75538	0	1.42528	0	1.59304	0	1.4854
NM_004412.3-751s1c1	TRDMT1	712.525	795.921	616.14	1555.43	1281.8	1255.9	637.016	798.979	1396.83
NM_004412.3-856s1c1	TRDMT1	418.377	500.694	482.731	438.574	570.11	569.816	243.536	688.916	553.609
NM_004412.3-918s1c1	TRDMT1	107.093	6.41133	117.611	30.1852	176.259	58.5906	105.141	77.4521	213.434
NM_004426.1-2402s1c1	PHC1	118.516	8.54844	221.178	14.2048	245.623	5.46441	229.398	179.363	253.112
NM_004426.2-3210s21c1	PHC1	8.56744	0.305301	4.38846	0	49.8846	1.82147	0.79652	24.4585	58.4134
NM_004426.2-3414s21c1	PHC1	27.1302	1321.04	91.28	126.068	261.776	7.28588	19.913	432.101	274.038
NM_004427.2-677s1c1	PHC2	585.442	664.336	473.954	488.291	535.904	155.736	523.712	403.566	532.516
NM_004427.3-658s21c1	PHC2	574.018	662.504	465.177	525.578	530.203	173.04	516.742	436.177	531.068
NM_004427.3-976s21c1	PHC2	169.921	152.345	102.69	245.033	369.146	142.682	241.744	187.516	442.501
NM_004456.3-1544s1c1	EZH2	833.897	638.69	813.62	1193.21	847.089	1011.52	883.34	778.597	829.708
NM_004456.3-950s1c1	EZH2	29.986	1.52651	20.1869	0	46.0839	1.82147	1.39391	0	39.7716
NM_004456.x-2450s1c1	EZH2	1055.22	588.926	1119.93	330.262	1277.05	154.521	1130.86	745.986	1341.67
NM_004459.5-1709s1c1	BPTF	74.2511	2.13711	40.3738	28.4096	76.9649	34.6079	45.7999	20.3821	87.323
NM_004459.5-8253s1c1	BPTF	155.642	131.28	157.985	1.7756	230.895	7.28588	225.415	138.598	236.866
NM_004459.5-8409s1c1	BPTF	574.018	442.992	532.759	388.857	650.401	276.56	515.946	509.553	685.884
NM_004459.6-1709s21c1	BPTF	45.693	1.52651	30.7192	37.2877	71.2638	31.8757	46.5964	20.3821	86.9146
NM_004459.6-3208s21c1	BPTF	395.53	421.927	310.703	779.49	900.299	1208.24	182.602	542.165	1056.53
NM_004509.2-2023s1c1	SP110	0	0	0	0	0.950184	0	0.59739	0	1.29973
NM_004509.2-332s1c1	SP110	1045.23	892.701	983.893	513.149	996.268	166.057	1632.07	1239.23	940.593
NM_004509.2-870s1c1	SP110	571.163	401.166	429.191	406.613	473.192	342.133	432.112	260.891	482.96
NM_004537.3-398s1c1	NAP1L1	375.539	486.956	423.925	962.377	643.75	260.47	520.725	448.407	669.192
NM_004537.3-401s1c1	NAP1L1	117.088	6.10603	95.6684	0	159.631	3.64294	78.258	138.598	180.643
NM_004537.3-572s1c1	NAP1L1	925.283	1732.59	886.469	2171.56	1120.27	1736.47	920.976	1002.8	1116.72
NM_004537.3-695s1c1	NAP1L1	1.42791	0	1.75538	1.7756	5.22601	0	0.39826	8.15285	9.28376
NM_004537.4-1678s21c1	NAP1L1	9.99535	1.22121	4.38846	0	32.3062	1.21431	0.19913	4.07642	38.5647
NM_004538.3-1131s1c1	NAP1L3	919.572	34.8044	696.887	85.2289	1001.97	23.0719	955.027	562.547	1022.09
NM_004538.3-1361s1c1	NAP1L3	488.344	16.181	326.501	518.476	497.896	354.579	417.774	338.343	601.55
NM_004538.3-2119s1c1	NAP1L3	54.2604	2.44241	85.1361	3.55121	119.723	3.03578	2.19043	36.6878	90.5538
NM_004606.2-2132s1c1	TAF1	1325.1	600.223	1639.53	69.2485	1612.46	1602.89	1243.17	1430.83	1625.81
NM_004606.2-5814s1c1	TAF1	993.823	712.879	936.497	813.226	889.847	557.066	807.472	521.782	995.813
NM_004606.2-5916s1c1	TAF1	2978.61	4748.35	2991.17	4217.06	2650.54	4341.47	2762.73	2494.77	2522.21
NM_004634.1-112s1c1	BRPF1	1359.37	905.524	1168.21	653.422	1660.92	2100.76	897.478	1125.09	1870.94
NM_004634.1-1577s1c1	BRPF1	589.725	691.202	757.448	316.057	944.958	1128.1	507.383	896.813	1065.39
NM_004634.1-2924s1c1	BRPF1	331.274	106.55	152.718	106.536	283.63	8.19661	106.933	203.821	308.741
NM_004634.1-352s1c1	BRPF1	943.846	545.879	1004.96	619.685	1081.31	323.007	1151.37	1010.95	1130.48
NM_004634.2-2134s21c1	BRPF1	102.809	12.5174	145.697	42.6145	600.991	487.547	155.321	232.356	686.905
NM_004641.1-1295s1c1	MLLT10	599.721	10.0749	368.631	69.2485	502.647	149.664	593.009	289.426	537.01
NM_004641.1-2673s1c1	MLLT10	946.702	879.879	862.771	1358.34	972.513	1611.7	893.894	1235.16	927.448
NM_004641.1-3092s1c1	MLLT10	1544.99	515.349	1443.8	488.291	1375.87	72.2516	1571.33	1076.18	1460.95
NM_004641.1-3344s1c1	MLLT10	1150.89	1202.28	1068.15	1661.96	1378.72	1991.78	978.524	1899.61	1373.29
NM_004641.1-681s1c1	MLLT10	732.516	821.261	618.773	683.607	458.939	578.013	610.134	591.082	425.995
NM_004647.1-1206s1c1	DPF1	287.009	326.672	253.653	10.6536	268.902	457.796	250.306	277.197	316.502
NM_004647.1-292s1c1	DPF1	496.911	169.442	312.458	559.315	388.625	457.796	434.501	399.49	403.621
NM_004647.1-783s1c1	DPF1	405.525	1056.04	335.278	568.193	574.861	286.274	476.717	391.337	606.044
NM_004653.2-1695s1c1	KDM5D	1103.77	1821.12	1135.73	221.95	1175.38	39.4652	1137.03	798.979	1120.79
NM_004653.2-3246s1c1	KDM5D	1517.86	293.395	1135.73	665.851	1344.51	40.0723	1739.8	925.348	1361.41
NM_004653.3-4909s21c1	KDM5D	11.4233	1.83181	4.38846	1.7756	59.3865	60.7156	19.3156	0	75.2356
NM_004689.2-2320s1c1	MTA1	872.451	554.733	833.807	1207.41	785.802	878.859	870.795	709.298	719.306
NM_004689.3-1436s21c1	MTA1	202.763	153.567	201.869	94.107	717.389	142.378	103.747	171.21	786.242
NM_004689.3-712s21c1	MTA1	171.349	540.689	211.524	94.107	567.26	735.874	101.954	342.42	630.553
NM_004739.2-434s1c1	MTA2	1523.58	2618.57	1540.35	2743.31	1132.62	2379.75	1739.6	1703.95	1146.08
NM_004739.2-707s1c1	MTA2	585.442	445.435	488.874	509.598	571.536	575.584	414.389	868.278	587.903
NM_004739.2-999s1c1	MTA2	731.088	339.8	969.85	145.599	732.117	33.3936	1022.53	1178.09	689.226
NM_004774.2-1394s1c1	MED1	1016.67	27.4771	890.857	42.6145	1052.33	140.86	996.247	534.012	1053.02
NM_004774.2-2166s1c1	MED1	42.8372	3.35832	55.2946	1.7756	56.0608	115.056	67.7042	61.1464	62.2198
NM_004774.2-3536s1c1	MED1	806.767	14.6545	685.477	21.3072	679.856	146.325	572.698	428.025	697.08
NM_004774.2-391s1c1	MED1	434.084	28.0877	381.796	33.7365	821.909	24.5898	392.684	440.254	907.84
NM_004774.2-4595s1c1	MED1	354.121	146.545	460.788	108.312	504.548	484.814	560.75	419.872	514.487
NM_004824.2-1448s1c1	CDYL	242.744	315.071	296.66	720.895	478.418	491.493	156.516	476.942	557.954
NM_004824.2-1448s21c1	CDYL	234.177	312.323	330.012	667.627	483.644	482.082	158.109	448.407	551.957
NM_004824.2-1725s21c1	CDYL	44.2651	132.806	36.8631	0	184.811	3.33936	47.9903	110.063	252.333
NM_004860.2-1726s1c1	FXR2	741.083	1169.3	796.944	1267.78	848.039	1486.02	805.879	1010.95	854.44
NM_004860.2-1726s21c1	FXR2	763.93	1154.04	889.98	1335.25	827.61	1483.89	777.602	1096.56	849.074
NM_004860.2-509s21c1	FXR2	189.912	175.548	111.467	79.9021	365.821	261.077	180.81	81.5285	418.772
NM_004898.2-1053s1c1	CLOCK	943.846	593.811	1152.41	401.286	691.734	418.938	1147.78	635.922	638.24
NM_004898.2-1494s1c1	CLOCK	344.125	461.921	379.163	466.984	343.016	9.7145	330.356	256.815	349.756
NM_004898.2-932s1c1	CLOCK	0	0	4.38846	0	3.32564	0	0	0	3.89918
NM_004900.3-225s1c1	APOBEC3B	92.8139	379.49	119.366	31.9609	151.079	219.791	26.4843	57.0699	160.85
NM_004900.3-562s1c1	APOBEC3B	352.693	17.7075	335.278	845.187	605.742	571.941	447.246	322.038	668.746
NM_004900.3-602s1c1	APOBEC3B	9.99535	0.610603	43.0069	0	35.6319	2.12505	0.59739	16.3057	47.2358
NM_004900.3-627s1c1	APOBEC3B	4.28372	0.305301	5.26615	0	8.55165	0	0.59739	0	14.5755
NM_004900.3-834s1c1	APOBEC3B	1.42791	0.915904	0.877692	1.7756	38.0074	0.910735	0.79652	0	37.9891
NM_004964.2-1036s1c1	HDAC1	1460.75	823.093	1539.47	571.744	1624.34	634.478	1633.06	1308.53	1513.85
NM_004964.2-1717s1c1	HDAC1	1676.36	47.0164	1570.19	692.485	1580.63	399.205	1854.3	1149.55	1524.32
NM_004964.2-871s1c1	HDAC1	759.646	22.287	727.607	154.477	916.927	303.882	1012.38	591.082	979.177
NM_004973.2-1144s1c1	JARID2	578.302	353.844	523.982	948.172	724.99	382.205	541.434	611.464	827.981
NM_004973.2-2979s21c1	JARID2	194.195	106.245	193.092	351.569	732.117	155.736	199.926	199.745	879.599
NM_004973.2-751s21c1	JARID2	168.493	9.76964	185.193	44.3901	492.67	163.932	345.49	244.585	536.75
NM_004992.2-1400s1c1	MECP2	481.204	388.649	360.731	500.72	503.122	660.283	362.616	538.088	554.073
NM_004992.2-1534s1c1	MECP2	456.93	167	355.465	150.926	504.072	206.737	310.643	330.19	572.864
NM_004992.2-517s1c1	MECP2	1579.26	631.974	1524.55	387.081	1486.09	52.2155	2011.01	1206.62	1533.79
NM_004992.2-564s1c1	MECP2	796.772	286.983	816.253	411.94	866.093	265.935	766.252	505.477	955.967
NM_004992.3-1593s21c1	MECP2	476.921	178.601	330.89	147.375	489.345	194.29	305.266	248.662	570.357
NM_005056.1-3130s1c1	KDM5A	950.986	861.255	1201.56	401.286	1321.71	54.3405	1290.36	786.75	1448.34
NM_005056.1-4071s1c1	KDM5A	969.548	1034.97	819.764	731.548	1013.37	607.46	631.242	843.82	1066.39
NM_005056.2-4282s21c1	KDM5A	932.423	977.88	797.822	735.1	1019.07	596.531	650.159	856.049	1068.75
NM_005087.1-130s1c1	FXR1	1405.06	1026.73	1555.27	2089.88	1346.89	1050.38	2096.84	1385.98	1340.2
NM_005087.1-579s1c1	FXR1	134.223	214.322	129.898	69.2485	160.581	4.2501	144.17	73.3756	173.309
NM_005087.1-611s1c1	FXR1	564.023	943.687	621.406	985.46	859.441	569.209	800.701	607.387	923.975
NM_005104.2-2059s1c1	BRD2	411.237	8.24314	351.077	264.565	343.491	66.1801	338.919	342.42	348.791
NM_005104.2-3578s1c1	BRD2	766.786	380.406	709.175	850.514	868.943	450.51	918.188	652.228	985.917
NM_005104.3-3834s21c1	BRD2	368.4	1753.96	416.026	1079.57	762.522	370.973	317.413	391.337	856.482
NM_005120.1-376s1c1	MED12	1850.57	958.036	1790.49	1287.31	1016.7	5697.56	2155.58	2592.61	810.788
NM_005120.2-1509s21c1	MED12	31.4139	3.35832	24.5754	0	120.198	122.342	27.8782	65.2228	138.012
NM_005120.2-762s21c1	MED12	99.9535	7.93784	85.1361	5.32681	470.341	421.974	48.986	150.828	587.662
NM_005122.2-1028s1c1	NR1I3	1777.74	4067.84	1847.54	2679.38	1336.91	8644.69	1755.53	3811.46	1183.94
NM_005122.2-210s1c1	NR1I3	1173.74	476.881	1267.39	1157.69	1221.94	2325.11	1192.59	1536.81	1259.12
NM_005122.2-471s1c1	NR1I3	1689.21	977.88	1359.54	832.758	1067.53	172.736	1154.56	595.158	928.599
NM_005122.2-668s1c1	NR1I3	119.944	429.254	100.057	129.619	118.773	4.55367	49.1851	32.6114	127.02
NM_005122.2-876s1c1	NR1I3	983.828	1750.9	1008.47	926.865	718.339	1213.71	1310.47	1161.78	764.165
NM_005132.1-1663s1c1	REC8	408.381	312.323	431.824	129.619	525.452	20.9469	533.469	574.776	560.535
NM_005132.1-2081s1c1	REC8	308.428	8.85374	358.976	8.87801	257.975	7.89303	327.569	195.668	278.494
NM_005132.1-640s1c1	REC8	259.879	396.281	360.731	609.032	339.691	378.562	219.043	452.483	365.149
NM_005132.1-883s1c1	REC8	134.223	3.05301	107.078	35.5121	131.125	3.33936	108.327	93.7578	134.54
NM_005132.1-884s1c1	REC8	21.4186	0	18.4315	0	14.7278	0	39.0295	16.3057	17.5463
NM_005144.2-3599s1c1	HR	1053.79	1399.5	1139.24	491.842	885.096	3566.13	1080.28	2168.66	850.857
NM_005144.2-3897s1c1	HR	806.767	627.394	670.557	930.416	725.465	2357.28	653.146	1145.48	734.921
NM_005144.2-4566s1c1	HR	12.8512	9.46434	9.65461	0	50.3597	0.910735	1.9913	0	45.4162
NM_005180.5-1061s1c1	BMI1	933.851	1455.98	975.116	745.753	925.004	2397.96	555.772	1308.53	906.782
NM_005180.5-922s1c1	BMI1	0	0	0	0	1.42528	0	0	0	1.98672
NM_005180.5-938s1c1	BMI1	1277.98	2550.49	1385	1894.57	960.636	1144.79	1338.75	1284.07	814.724
NM_005224.1-1382s1c1	ARID3A	586.87	359.34	513.45	559.315	834.261	96.2343	454.016	460.636	879.228
NM_005224.1-867s1c1	ARID3A	1279.4	4787.43	1206.83	1507.49	1221.46	2549.45	1444.69	1797.7	1282.83
NM_005224.1-932s1c1	ARID3A	1435.05	552.29	1246.32	1035.18	980.115	235.88	1377.38	1157.7	841.926
NM_005241.x-2167s1c1	MECOM	1419.34	3215.13	1411.33	2741.53	1314.58	891.913	1299.92	1781.4	1409.89
NM_005241.x-3261s1c1	MECOM	741.083	754.094	829.419	337.365	1023.35	149.36	1138.03	701.145	1082.15
NM_005241.x-947s1c1	MECOM	1148.04	981.239	1179.62	1436.46	1158.27	463.868	612.324	627.769	1173.5
NM_005334.1-5766s1c1	HCFC1	189.912	140.744	279.106	355.121	252.274	496.35	193.554	281.273	267.224
NM_005334.1-585s1c1	HCFC1	638.274	386.817	837.318	118.965	957.785	95.02	1085.26	839.744	1017.3
NM_005334.2-6481s21c1	HCFC1	228.465	137.996	279.106	367.55	274.128	480.261	213.666	240.509	261.802
NM_005342.1-245s1c1	HMGB3	307	797.447	394.961	308.955	410.479	657.854	409.809	485.095	449.39
NM_005342.1-282s1c1	HMGB3	112.805	5.19012	105.323	179.336	86.9418	626.282	45.2025	134.522	107.97
NM_005342.1-525s1c1	HMGB3	936.707	1853.48	1093.6	2883.58	942.582	3972.62	1254.52	1740.63	889.607
NM_005371.3-579s1c1	METTL1	279.87	300.111	290.516	271.667	315.936	125.681	507.781	269.044	321.998
NM_005371.3-878s1c1	METTL1	35.6977	161.504	80.7477	205.97	167.232	5.46441	94.7858	89.6813	168.203
NM_005371.5-537s21c1	METTL1	31.4139	172.495	80.7477	198.868	153.93	5.16083	91.4006	114.14	168.463
NM_005375.1-2512s1c1	MYB	572.59	791.341	488.874	1390.3	642.324	1338.17	299.292	599.234	694.072
NM_005375.2-1099s21c1	MYB	28.5581	0.915904	37.7408	7.10241	178.159	270.488	1.9913	77.4521	192.044
NM_005375.2-2596s21c1	MYB	555.456	775.465	479.22	1297.97	655.627	1329.67	303.673	672.61	696.115
NM_005392.2-1164s1c1	PHF2	192.767	8.85374	110.589	395.959	279.354	9.7145	77.0633	93.7578	336.406
NM_005392.2-2687s1c1	PHF2	561.167	582.515	509.939	656.973	500.272	704.605	524.707	468.789	522.509
NM_005392.2-3311s1c1	PHF2	812.479	442.992	804.843	1116.85	928.805	713.105	651.951	550.317	1055.01
NM_005392.2-660s1c1	PHF2	1480.74	2733.67	1299.86	2766.39	1065.63	3262.25	1347.11	1459.36	955.967
NM_005441.2-1985s1c1	CHAF1B	1075.21	929.337	850.483	754.631	893.173	454.76	918.785	550.317	818.939
NM_005441.2-328s1c1	CHAF1B	1098.06	834.694	1032.17	894.904	728.316	622.032	792.338	423.948	703.987
NM_005441.2-405s1c1	CHAF1B	845.321	511.685	726.729	594.827	753.971	299.632	803.091	676.687	828.501
NM_005445.3-2315s21c1	SMC3	0	0.610603	13.1654	0	17.5784	0.607156	6.37216	28.535	22.4853
NM_005445.3-3184s21c1	SMC3	39.9814	4.88482	89.5246	7.10241	290.281	6.07156	37.2373	44.8407	339.396
NM_005445.3-329s21c1	SMC3	0	0.305301	1.75538	0	3.32564	156.646	0	0	5.01323
NM_005453.3-1009s1c1	ZBTB22	466.925	883.542	595.075	933.967	492.67	613.228	595.398	672.61	535.06
NM_005453.3-1194s1c1	ZBTB22	1048.08	755.316	922.454	596.603	1192.01	61.0192	1022.53	729.68	1165.37
NM_005453.3-2128s1c1	ZBTB22	706.814	599.307	683.722	1070.69	718.814	1328.15	832.562	807.132	749.125
NM_005453.3-531s1c1	ZBTB22	77.1069	40.2998	71.093	124.292	176.734	209.469	82.2406	114.14	208.439
NM_005453.3-561s1c1	ZBTB22	302.716	483.292	446.745	477.637	592.915	983.897	404.831	603.311	684.659
NM_005474.3-2761s1c1	HDAC5	1516.44	1455.98	1421.86	1674.39	1498.44	478.439	1216.48	839.744	1497.6
NM_005474.3-3185s1c1	HDAC5	345.553	479.628	430.947	392.408	359.169	134.789	501.011	350.573	364.777
NM_005474.3-3442s1c1	HDAC5	1056.65	872.551	1126.96	1147.04	940.682	322.704	1064.95	750.062	932.498
NM_005483.2-1051s1c1	CHAF1A	1247.99	758.979	1452.58	1113.3	1306.5	305.703	1255.71	1133.25	1237.62
NM_005483.2-1677s1c1	CHAF1A	1180.88	1594.89	1192.78	909.109	784.377	2138.4	1527.92	2311.33	742.422
NM_005483.2-2332s1c1	CHAF1A	829.614	174.022	846.973	253.911	773.45	133.878	686.401	375.031	648.174
NM_005483.2-3032s1c1	CHAF1A	504.051	16.7916	503.795	12.4292	554.432	16.0896	633.432	354.649	547.408
NM_005483.2-350s1c1	CHAF1A	1463.6	1273.11	1614.95	1775.6	1386.79	3002.69	1352.29	1430.83	1322.45
NM_005537.3-1590s1c1	ING1	1683.5	2474.77	1483.3	2798.35	1369.69	3387.93	1577.31	2727.13	1292.91
NM_005537.3-2133s1c1	ING1	2060.47	1060.92	2134.55	1630	1951.68	935.932	2242.6	1320.76	1716.51
NM_005537.3-501s1c1	ING1	47.1209	0.915904	22.82	39.0633	59.3865	174.557	15.9304	24.4585	70.0738
NM_005537.3-582s1c1	ING1	702.53	1998.81	862.771	1253.58	768.699	705.516	805.281	546.241	730.836
NM_005537.3-841s1c1	ING1	28.5581	15.8757	10.5323	3.55121	8.07656	1.82147	17.5234	12.2293	11.0662
NM_005610.2-1272s21c1	RBBP4	19.9907	2.74771	26.3308	0	146.328	6.07156	12.9434	220.127	160.498
NM_005610.2-440s21c1	RBBP4	27.1302	174.632	34.23	3.55121	110.696	0.910735	8.16433	167.133	108.471
NM_005610.2-992s21c1	RBBP4	18.5628	186.844	0.877692	0	49.4096	1.21431	31.6617	16.3057	41.6655
NM_005634.2-1651s1c1	SOX3	518.33	59.8391	575.766	175.785	447.061	183.968	462.579	203.821	440.273
NM_005634.2-234s1c1	SOX3	107.093	2.44241	98.3015	7.10241	181.01	6.67872	53.9642	40.7642	183.967
NM_005634.2-315s1c1	SOX3	534.037	424.369	513.45	287.648	470.341	1411.34	490.656	587.005	464.021
NM_005634.2-589s1c1	SOX3	1.42791	0.610603	0	0	10.452	0	0	0	14.8169
NM_005634.2-945s1c1	SOX3	4.28372	0	10.5323	3.55121	9.50184	62.2335	15.5321	12.2293	13.5172
NM_005650.1-4276s21c1	TCF20	111.377	194.782	102.69	200.643	251.324	11.2324	192.16	179.363	305.863
NM_005650.1-975s1c1	TCF20	309.856	342.548	194.848	301.852	437.56	87.4305	151.14	232.356	467.233
NM_005650.1-975s21c1	TCF20	315.567	351.097	253.653	340.916	432.809	84.3947	150.741	191.592	466.602
NM_005657.1-1219s1c1	TP53BP1	1032.38	1883.71	1121.69	1743.64	714.063	6137.14	808.069	2429.55	575.983
NM_005657.1-219s21c1	TP53BP1	64.2558	157.841	72.8484	138.497	298.358	127.806	56.5529	273.12	316.279
NM_005657.1-6094s1c1	TP53BP1	1112.34	4553.26	1181.37	3471.3	935.931	3474.45	1242.57	2808.66	829.17
NM_005674.1-1002s1c1	ZNF239	2593.08	1897.14	2504.05	2068.58	1869.49	623.246	2548.07	1830.31	1683.24
NM_005674.1-1489s1c1	ZNF239	394.102	506.495	470.443	1225.17	677.006	501.511	274.401	872.355	676.322
NM_005674.1-1892s1c1	ZNF239	932.423	1209.91	918.066	1250.02	965.862	2064.64	1100.39	1724.33	962.336
NM_005674.1-2194s1c1	ZNF239	2127.58	767.222	2103.83	1543	1793	693.98	2111.77	1051.72	1643.06
NM_005674.1-797s1c1	ZNF239	969.548	926.895	868.037	1070.69	797.679	1161.79	1054.19	860.126	793.353
NM_005686.2-1252s1c1	SOX13	1546.42	25.9506	1172.6	60.3705	1128.82	45.8403	1188.61	713.374	1162.72
NM_005686.2-1996s1c1	SOX13	371.256	694.561	172.905	777.714	250.373	9.10735	279.379	423.948	257.624
NM_005686.2-2539s1c1	SOX13	1704.92	3857.48	1501.73	2686.49	1557.83	1312.07	1682.85	1161.78	1451.37
NM_005686.2-895s1c1	SOX13	958.125	928.727	1077.81	712.017	874.644	2540.04	1254.32	1072.1	866.156
NM_005686.2-983s1c1	SOX13	1614.96	502.221	1384.12	1777.38	1373.49	406.188	1261.09	1055.79	1418.21
NM_005762.2-1004s1c1	TRIM28	1389.35	746.157	1245.44	553.988	1212.43	41.8938	1143.01	835.667	1139.67
NM_005762.2-2004s1c1	TRIM28	231.321	8.24314	260.674	78.1265	228.519	44.9296	408.615	305.732	233.134
NM_005762.2-2824s1c1	TRIM28	675.4	374.605	727.607	108.312	809.081	276.56	675.847	851.973	935.729
NM_005788.1-1297s1c1	PRMT3	418.377	10.3802	400.227	229.053	295.982	10.0181	504.595	464.712	286.534
NM_005788.1-1438s1c1	PRMT3	1086.64	346.822	1230.52	363.999	1171.1	428.349	1089.24	974.266	1016.59
NM_005788.1-1546s1c1	PRMT3	2311.78	1919.74	2292.53	1258.9	1759.74	1770.47	2323.25	1675.41	1580.41
NM_005788.1-1740s1c1	PRMT3	0	0.305301	1.75538	0	6.65129	0.303578	0	0	5.1432
NM_005788.1-532s1c1	PRMT3	466.925	655.787	435.335	205.97	358.694	825.429	398.658	432.101	370.106
NM_005862.1-1691s1c1	STAG1	255.595	256.453	271.207	14.2048	304.534	203.397	326.772	167.133	300.255
NM_005862.1-2588s1c1	STAG1	712.525	217.375	638.082	882.475	772.499	623.853	533.668	375.031	747.547
NM_005862.1-2840s1c1	STAG1	585.442	755.316	643.348	168.682	505.498	344.561	696.755	432.101	522.509
NM_005870.3-181s1c1	SAP18	239.888	7.93784	266.818	99.4338	169.608	546.137	90.0067	252.738	187.253
NM_005870.3-431s1c1	SAP18	1.42791	0	5.26615	0	9.02675	0.303578	0	4.07642	8.54106
NM_005870.4-463s21c1	SAP18	1.42791	0	0.877692	0	7.60147	0	0	4.07642	9.13522
NM_005871.3-395s21c1	SMNDC1	65.6837	2.13711	45.64	1.7756	172.458	3.33936	69.0981	48.9171	221.808
NM_005871.3-464s21c1	SMNDC1	0	0	2.63308	0	10.9271	0	0.39826	0	11.976
NM_005871.x-809s1c1	SMNDC1	566.879	413.989	383.551	342.691	474.142	184.576	689.985	440.254	515.453
NM_005937.1-2145s1c1	MLLT6	144.219	117.236	129.898	488.291	164.382	194.897	164.88	110.063	174.702
NM_005937.1-220s1c1	MLLT6	529.753	355.371	581.032	463.432	753.971	108.074	571.304	415.795	788.414
NM_005937.1-2889s1c1	MLLT6	1472.17	32.6672	1389.39	1967.37	1276.57	714.927	1412.03	1247.39	1292.99
NM_005937.1-522s1c1	MLLT6	679.683	699.445	925.965	680.056	671.78	125.985	701.535	399.49	669.043
NM_005937.1-921s1c1	MLLT6	426.944	779.434	470.443	736.875	423.307	227.38	566.325	705.221	398.7
NM_005969.2-657s1c1	NAP1L4	242.744	783.403	296.66	205.97	362.495	13.661	520.725	489.171	366.486
NM_005969.2-885s1c1	NAP1L4	247.028	296.142	265.941	118.965	450.387	42.1974	444.657	387.26	505.538
NM_005969.3-770s21c1	NAP1L4	4.28372	0	0.877692	0	19.9539	0.303578	0	4.07642	26.663
NM_005986.2-1797s1c1	SOX1	82.8186	3.35832	42.1292	104.761	85.0414	101.395	120.872	52.9935	94.6201
NM_005986.2-196s1c1	SOX1	845.321	262.254	795.189	76.3509	745.894	23.3755	546.412	582.929	778.536
NM_005986.2-444s1c1	SOX1	102.809	1.22121	101.812	3.55121	133.026	2.42863	94.985	40.7642	127.317
NM_005986.2-834s1c1	SOX1	304.144	126.089	364.242	126.068	457.038	181.843	246.523	334.267	486.766
NM_005986.2-998s1c1	SOX1	763.93	1673.97	571.377	1347.68	597.19	1040.06	475.323	729.68	684.065
NM_005997.1-1148s21c1	VPS72	14.2791	2.74771	10.5323	0	28.9806	0.607156	0.19913	0	34.8698
NM_005997.1-164s21c1	VPS72	2.85581	0.305301	3.51077	0	28.0304	1.21431	0.39826	52.9935	35.8353
NM_005997.1-593s21c1	VPS72	12.8512	106.55	8.77692	3.55121	105.47	107.467	0.39826	16.3057	114.673
NM_006015.3-1702s1c1	ARID1A	1407.92	3076.52	1287.57	1937.18	747.32	4504.8	1013.97	3428.27	623.999
NM_006015.3-2287s1c1	ARID1A	37.1256	0.610603	3.51077	0	30.881	1.51789	61.9294	24.4585	42.2597
NM_006015.3-7163s1c1	ARID1A	18.5628	1.22121	8.77692	0	52.2601	3.64294	1.39391	28.535	57.4293
NM_006020.2-1008s21c1	ALKBH1	188.484	298.585	218.545	21.3072	574.386	343.043	204.108	260.891	631.296
NM_006020.2-522s21c1	ALKBH1	341.27	457.341	311.581	589.5	659.428	1894.63	227.207	1178.09	743.109
NM_006020.2-555s21c1	ALKBH1	32.8418	3.66362	20.1869	3.55121	142.528	169.7	80.8467	142.675	159.681
NM_006037.2-1495s1c1	HDAC4	518.33	1026.73	494.141	933.967	581.037	648.443	375.161	468.789	601.383
NM_006037.3-1359s21c1	HDAC4	44.2651	8.24314	28.9638	174.009	177.684	3.03578	107.729	73.3756	196.537
NM_006037.3-1495s21c1	HDAC4	528.325	1039.86	476.587	946.396	576.762	652.997	373.169	521.782	602.256
NM_006044.2-2049s1c1	HDAC6	1430.76	972.385	1542.1	2168.01	1357.34	1015.17	1278.81	1202.55	1167.45
NM_006044.2-3840s1c1	HDAC6	316.995	251.568	219.423	763.509	578.662	152.396	223.025	236.433	624.24
NM_006044.2-3840s21c1	HDAC6	297.005	256.148	214.157	751.08	543.98	146.021	231.389	370.955	625.707
NM_006062.1-1164s1c1	SMYD5	11.4233	0.610603	35.9854	3.55121	20.429	0.303578	0.79652	0	30.3393
NM_006062.1-597s1c1	SMYD5	5.71163	2.44241	19.3092	0	37.5323	1.82147	35.0469	0	43.7451
NM_006062.1-806s1c1	SMYD5	18.5628	0	42.1292	0	54.6356	3.64294	0.995649	28.535	62.1269
NM_006089.1-1589s1c1	SCML2	1523.58	485.734	1387.63	665.851	1186.3	540.369	1521.75	831.591	1274.44
NM_006089.1-1875s1c1	SCML2	184.2	644.186	272.084	35.5121	268.427	250.756	278.981	322.038	274.539
NM_006089.1-560s1c1	SCML2	1010.96	750.125	1034.8	893.128	1260.42	1284.44	1117.72	1121.02	1203.86
NM_006089.2-1469s21c1	SCML2	25.7023	3.05301	11.41	7.10241	126.374	87.4305	64.7172	93.7578	142.376
NM_006089.2-2495s21c1	SCML2	277.014	189.287	362.487	328.487	802.43	15.7861	181.407	146.751	882.756
NM_006109.2-1577s1c1	PRMT5	247.028	4.57952	206.258	126.068	159.631	129.021	205.502	81.5285	173.792
NM_006109.3-1832s21c1	PRMT5	61.4	1.83181	45.64	3.55121	176.734	3.33936	3.78347	20.3821	221.715
NM_006109.3-2178s21c1	PRMT5	231.321	10.0749	157.985	10.6536	511.674	113.842	181.407	163.057	612.245
NM_006236.1-1296s1c1	POU3F3	78.5349	104.413	72.8484	102.985	107.846	37.3401	17.9217	101.911	103.068
NM_006236.1-213s1c1	POU3F3	294.149	5.80073	290.516	660.524	279.829	59.5013	225.614	277.197	326.621
NM_006236.1-54s1c1	POU3F3	161.353	4.27422	152.718	15.9804	167.707	220.701	181.606	317.961	183.67
NM_006236.1-647s1c1	POU3F3	185.628	91.2851	148.33	328.487	195.738	4.2501	257.475	199.745	220.415
NM_006236.1-672s1c1	POU3F3	45.693	3.66362	48.2731	241.482	86.4667	1.51789	90.6041	32.6114	101.1
NM_006265.1-1153s1c1	RAD21	1377.93	701.583	1611.44	101.209	1272.77	192.772	1389.93	1165.86	1195.4
NM_006265.2-2014s21c1	RAD21	64.2558	2.44241	49.1507	12.4292	100.244	140.557	1.19478	24.4585	123.623
NM_006265.2-607s21c1	RAD21	84.2465	4.57952	57.9277	168.682	217.592	269.274	33.2547	32.6114	243.754
NM_006268.3-1135s1c1	DPF2	806.767	211.574	816.253	680.056	882.721	411.045	971.356	868.278	992.62
NM_006268.3-286s1c1	DPF2	721.093	1193.73	563.478	1455.99	691.734	562.834	927.746	664.457	723.836
NM_006268.3-288s21c1	DPF2	161.353	282.098	131.654	530.905	395.276	375.223	102.552	383.184	437.785
NM_006306.2-121s21c1	SMC1A	42.8372	2.44241	70.2154	8.87801	145.853	3.03578	26.6834	32.6114	175.352
NM_006306.2-3305s1c1	SMC1A	908.148	20.1499	1011.98	14.2048	782.476	223.737	1029.9	1055.79	639.651
NM_006306.2-3305s21c1	SMC1A	919.572	25.9506	942.641	28.4096	734.017	224.951	1044.44	1010.95	628.269
NM_006311.2-4432s21c1	NCOR1	141.363	214.016	149.208	120.741	595.765	12.1431	109.123	252.738	699.383
NM_006311.2-6092s21c1	NCOR1	8.56744	0.610603	0	0	27.5553	1.21431	0.39826	0	34.2199
NM_006311.2-7689s21c1	NCOR1	9.99535	92.5063	8.77692	3.55121	63.1872	3.03578	0.79652	32.6114	84.4079
NM_006312.1-1213s1c1	NCOR2	49.9767	2.74771	50.9061	3.55121	81.7158	2.7322	103.946	150.828	101.379
NM_006312.1-1942s1c1	NCOR2	1213.72	216.153	1345.5	328.487	1110.76	209.469	1332.18	778.597	1048.15
NM_006312.1-5632s1c1	NCOR2	1289.4	39.0786	1250.71	49.7169	1245.22	35.2151	1383.95	774.521	1161.29
NM_006315.3-1066s1c1	PCGF3	38.5535	3.35832	43.0069	1.7756	107.371	89.8592	42.2155	32.6114	114.506
NM_006315.3-646s1c1	PCGF3	117.088	1.52651	116.733	170.458	188.136	6.67872	137.2	81.5285	155.837
NM_006315.3-755s1c1	PCGF3	1018.1	2050.71	1108.52	2320.71	1107.91	947.468	1068.93	1210.7	1080.96
NM_006315.3-923s1c1	PCGF3	1262.27	408.188	1004.96	990.786	912.652	835.751	940.092	725.604	877.297
NM_006315.4-4426s21c1	PCGF3	162.781	845.074	137.798	752.856	381.499	797.804	119.876	285.35	448.795
NM_006339.1-820s1c1	HMG20B	71.3953	8.24314	88.6469	7.10241	173.409	7.58946	134.413	81.5285	188.739
NM_006339.2-349s21c1	HMG20B	1.42791	3.05301	0	0	2.37546	0	0.79652	0	3.47213
NM_006339.2-971s21c1	HMG20B	18.5628	284.541	5.26615	1.7756	77.9151	0.910735	2.58869	24.4585	102.437
NM_006388.2-1480s1c1	KAT5	11.4233	0.305301	5.26615	5.32681	12.8275	0.910735	0.39826	0	23.2465
NM_006388.2-1633s1c1	KAT5	134.223	4.27422	107.956	10.6536	179.585	3.94652	59.1416	44.8407	175.723
NM_006388.2-818s1c1	KAT5	1453.61	3944.19	1467.5	4442.56	1471.36	1243.15	1461.81	2062.67	1392.97
NM_006465.1-569s1c1	ARID3B	871.023	3296.95	985.648	919.762	954.935	808.732	809.264	1549.04	901.787
NM_006465.1-605s1c1	ARID3B	177.06	201.804	236.977	8.87801	191.462	5.16083	158.707	65.2228	199.359
NM_006465.1-800s1c1	ARID3B	99.9535	3.96892	71.093	7.10241	95.9686	4.2501	41.8173	61.1464	135.116
NM_006515.1-1092s1c1	SETMAR	1065.22	389.87	1036.55	433.247	1070.86	2673.92	1066.54	1956.68	1033.21
NM_006515.1-408s1c1	SETMAR	118.516	127.616	118.488	184.663	140.627	318.757	70.6911	52.9935	153.888
NM_006515.3-491s21c1	SETMAR	99.9535	113.877	115.855	177.56	148.229	330.9	76.4659	61.1464	152.569
NM_006534.2-3084s21c1	NCOA3	295.577	496.115	303.681	94.107	773.925	253.488	313.43	383.184	893.896
NM_006534.2-3517s21c1	NCOA3	21.4186	1.22121	0.877692	0	41.333	1.82147	0.19913	12.2293	44.7292
NM_006534.2-4717s21c1	NCOA3	325.563	567.861	361.609	333.813	874.169	1610.18	276.193	1447.13	1071.48
NM_006540.1-1193s1c1	NCOA2	77.1069	7.02193	136.042	182.887	193.837	6.07156	114.5	89.6813	273.63
NM_006540.1-1727s1c1	NCOA2	801.056	218.596	990.914	28.4096	774.875	151.486	713.283	538.088	757.722
NM_006540.2-1228s21c1	NCOA2	455.502	2536.44	487.997	1045.83	1009.1	1379.46	250.505	485.095	1073.31
NM_006565.1-2989s1c1	CTCF	595.437	530.003	609.996	429.696	584.838	422.277	746.538	501.4	601.179
NM_006565.2-1757s21c1	CTCF	67.1116	160.283	71.9707	63.9217	254.649	85.3055	78.4572	97.8342	292.216
NM_006565.2-3293s21c1	CTCF	165.637	11.6015	141.308	79.9021	496.471	63.1443	284.357	150.828	566.439
NM_006603.3-1741s1c1	STAG2	594.009	360.866	559.967	781.265	662.278	991.183	542.43	525.859	708.499
NM_006603.3-3333s1c1	STAG2	531.181	19.234	516.083	72.7997	815.258	375.526	519.331	766.368	756.181
NM_006603.3-5658s1c1	STAG2	28.5581	1.83181	18.4315	5.32681	38.0074	2.12505	57.1503	36.6878	44.2093
NM_006617.1-1241s1c1	NES	1062.36	933.917	1106.77	353.345	973.938	1184.26	1020.14	595.158	858.766
NM_006617.1-1552s1c1	NES	716.809	633.195	596.83	539.783	667.979	379.473	1144.2	725.604	683.916
NM_006617.1-2546s1c1	NES	2.85581	0.305301	3.51077	0	10.9271	0.303578	25.6878	16.3057	16.9893
NM_006617.1-4721s1c1	NES	415.521	15.5704	259.797	319.609	516.9	172.736	216.653	228.28	587.495
NM_006617.1-5081s1c1	NES	1103.77	292.479	1077.81	1212.74	1248.54	1295.98	1466.99	1565.35	1289.79
NM_006618.2-5366s1c1	KDM5B	1039.52	606.329	924.21	1580.29	601.466	1114.13	1117.52	1006.88	515.471
NM_006618.3-1812s21c1	KDM5B	68.5395	2.74771	50.9061	211.297	164.857	79.5375	72.8815	89.6813	191.413
NM_006618.3-1969s21c1	KDM5B	41.4093	1.83181	6.14384	0	87.4169	94.1092	5.9739	12.2293	108.1
NM_006624.1-550s1c1	ZMYND11	1323.67	913.462	1063.76	1294.41	945.433	1508.48	1211.51	1006.88	894.954
NM_006624.3-1014s21c1	ZMYND11	102.809	802.332	165.006	5.32681	216.167	7.58946	124.456	199.745	266.091
NM_006624.3-2214s21c1	ZMYND11	0	0.305301	0	0	15.2029	0.607156	0	4.07642	17.9734
NM_006673.2-1874s1c1	ARID5A	94.2418	5.80073	50.9061	15.9804	162.957	6.07156	70.2928	77.4521	181.665
NM_006673.2-231s1c1	ARID5A	82.8186	0.305301	17.5538	7.10241	27.0802	1.51789	0.19913	0	33.7557
NM_006673.2-234s1c1	ARID5A	127.084	248.21	259.797	301.852	314.511	196.112	216.255	342.42	336.611
NM_006673.2-435s1c1	ARID5A	65.6837	112.046	56.1723	143.824	96.4437	3.03578	1.39391	28.535	95.2885
NM_006673.2-441s1c1	ARID5A	488.344	317.819	565.234	1988.68	912.652	1690.02	844.51	1182.16	995.386
NM_006696.3-1838s1c1	BRD8	326.991	9.46434	402.861	484.74	328.764	575.281	479.106	244.585	306.383
NM_006696.3-3056s21c1	BRD8	1.42791	0	3.51077	0	25.655	0.607156	0	12.2293	29.0396
NM_006696.3-334s21c1	BRD8	2.85581	0.610603	3.51077	3.55121	43.2334	1.21431	0.59739	4.07642	51.432
NM_006753.3-120s1c1	SURF6	69.9674	137.691	57.05	129.619	91.6927	436.242	108.924	150.828	104.869
NM_006753.3-2149s1c1	SURF6	1909.11	1125.95	2077.5	2183.99	1396.3	1347.58	1851.91	2180.89	1192.94
NM_006753.3-400s1c1	SURF6	1493.59	1085.96	1113.79	1482.63	1048.53	2071.92	1387.94	1769.17	988.126
NM_006753.3-663s1c1	SURF6	599.721	146.85	538.025	269.892	413.33	8.19661	561.945	366.878	314.905
NM_006753.3-666s1c1	SURF6	1165.17	1806.16	1363.93	1180.78	1305.08	1247.1	1627.69	1316.69	1220.54
NM_006766.3-3759s21c1	MYST3	402.67	252.79	217.668	133.17	620.945	277.774	198.134	122.293	620.879
NM_006766.3-3960s21c1	MYST3	24.2744	191.119	24.5754	3.55121	97.3938	0.910735	27.0817	85.6049	120.392
NM_006766.3-5513s21c1	MYST3	4.28372	3.35832	10.5323	3.55121	57.011	392.223	1.39391	8.15285	58.4691
NM_006767.1-1069s1c1	LZTR1	48.5488	68.9981	26.3308	0	56.5359	2.12505	22.7008	32.6114	70.7422
NM_006767.1-1085s1c1	LZTR1	401.242	98.9176	452.889	534.456	361.545	690.944	580.663	403.566	340.027
NM_006767.1-1591s1c1	LZTR1	1.42791	0.610603	18.4315	0	3.80074	0.303578	0.39826	0	12.6073
NM_006767.1-2377s1c1	LZTR1	5.71163	0	38.6184	0	19.0037	1.21431	0	4.07642	19.8672
NM_006767.3-477s21c1	LZTR1	2.85581	0	4.38846	0	20.429	0.607156	0.39826	8.15285	28.8539
NM_006789.2-215s1c1	APOBEC2	307	390.786	229.955	601.929	377.698	608.978	173.044	216.051	414.408
NM_006789.2-263s1c1	APOBEC2	9.99535	0	7.89923	0	10.452	0.607156	15.9304	0	16.8964
NM_006789.2-420s1c1	APOBEC2	582.586	1735.33	611.751	1312.17	389.1	867.627	758.486	774.521	249.046
NM_006789.2-626s1c1	APOBEC2	1130.9	1735.94	1062.88	1258.9	820.009	325.739	1366.43	1035.41	750.74
NM_006789.2-707s1c1	APOBEC2	371.256	1442.24	583.665	729.773	449.437	839.697	534.465	713.374	426.329
NM_006791.2-1239s1c1	MORF4L1	743.939	18.6234	1064.64	708.466	769.649	582.87	842.519	566.623	781.228
NM_006791.2-285s1c1	MORF4L1	137.079	136.775	189.581	5.32681	169.133	5.16083	110.517	110.063	153.795
NM_006791.2-915s1c1	MORF4L1	1143.75	1209.3	926.843	1202.08	791.978	2290.19	1292.95	1349.3	741.717
NM_006800.2-1248s1c1	MSL3	1306.53	124.563	1256.85	507.822	993.892	23.6791	1516.97	721.527	863.947
NM_006800.2-1418s1c1	MSL3	1465.03	3155.29	1540.35	1638.88	1143.07	3343.61	1874.41	1932.23	1053.69
NM_006800.2-981s1c1	MSL3	952.414	2080.32	793.433	1543	684.607	998.165	938.698	876.431	704.99
NM_006807.3-334s1c1	CBX1	596.865	726.617	714.441	1683.27	799.105	967.2	738.174	990.571	775.417
NM_006807.3-463s1c1	CBX1	158.498	223.481	124.632	328.487	182.91	261.684	47.7912	85.6049	171.805
NM_006807.3-750s1c1	CBX1	942.418	230.808	1395.53	385.306	932.605	695.498	701.335	774.521	789.509
NM_006862.2-1809s1c1	TDRKH	341.27	129.753	302.804	175.785	421.407	131.146	477.115	366.878	453.939
NM_006862.2-1959s1c1	TDRKH	78.5349	3.05301	52.6615	5.32681	46.559	213.415	92.9937	65.2228	39.5302
NM_006862.2-2090s1c1	TDRKH	18.5628	176.464	16.6761	1.7756	33.7315	3.33936	47.3929	52.9935	37.265
NM_006862.2-2181s1c1	TDRKH	14.2791	0.610603	0	1.7756	13.7777	0.303578	30.666	4.07642	11.6047
NM_006862.3-612s21c1	TDRKH	1.42791	0	2.63308	10.6536	7.60147	17.304	0	0	10.9363
NM_006892.3-1414s1c1	DNMT3B	1332.24	700.361	1172.6	261.014	1119.32	163.629	1402.07	937.578	1089.56
NM_006892.3-1514s1c1	DNMT3B	32.8418	0.915904	53.5392	0	73.6392	2.42863	114.898	97.8342	66.2675
NM_006892.3-2052s1c1	DNMT3B	1312.25	1017.57	1397.29	1818.22	1121.69	2813.26	1220.67	1956.68	984.71
NM_006892.3-2269s1c1	DNMT3B	278.442	448.793	282.617	213.072	859.441	32.1793	165.278	220.127	996.37
NM_006892.3-2553s1c1	DNMT3B	1046.66	735.776	1228.77	530.905	841.863	680.319	1388.13	815.285	785.128
NM_006904.6-12460s1c1	PRKDC	1770.6	41.521	1562.29	33.7365	1221.94	606.246	1811.68	1027.26	1079.24
NM_006904.6-1724s1c1	PRKDC	576.874	340.411	524.86	147.375	946.383	383.419	603.563	464.712	1046.3
NM_006904.6-2412s1c1	PRKDC	492.628	16.181	584.543	10.6536	542.08	390.402	466.76	415.795	556.487
NM_006904.6-6839s1c1	PRKDC	442.651	56.1755	434.457	149.151	387.675	566.477	403.835	248.662	394.875
NM_006904.6-8611s1c1	PRKDC	953.841	2260.45	916.31	1290.86	748.27	2048.24	908.032	1169.93	698.993
NM_006910.4-1121s1c1	RBBP6	735.372	348.044	831.174	516.7	808.606	611.103	827.783	517.706	773.059
NM_006910.4-1347s21c1	RBBP6	52.8325	0.915904	49.1507	7.10241	142.528	3.03578	47.3929	28.535	157.155
NM_006910.4-3202s1c1	RBBP6	678.256	19.8446	742.527	578.847	591.489	183.058	560.152	464.712	560.145
NM_006910.4-3698s1c1	RBBP6	238.46	351.707	358.098	589.5	273.653	336.668	342.304	224.203	271.049
NM_006910.4-5914s1c1	RBBP6	858.172	205.468	818.887	584.173	607.167	989.969	919.184	635.922	596.556
NM_006940.4-1282s1c1	SOX5	1010.96	247.905	1372.71	1392.07	950.184	1483.28	1189.8	713.374	881.604
NM_006940.4-1659s1c1	SOX5	261.307	5.49542	188.704	8.87801	243.247	10.6252	279.578	281.273	267.539
NM_006940.4-2260s1c1	SOX5	31.4139	4.57952	93.913	0	149.179	3.94652	31.4625	48.9171	158.734
NM_006940.4-3489s1c1	SOX5	189.912	187.76	129.021	7.10241	265.101	168.182	91.4006	77.4521	284.399
NM_006940.4-930s1c1	SOX5	1252.27	1497.5	950.54	612.583	900.299	32.1793	976.931	652.228	771.963
NM_006941.3-1646s1c1	SOX10	1529.29	1391.26	1543.86	621.461	1121.22	516.69	1101.59	819.361	1070.19
NM_006941.3-2326s1c1	SOX10	1724.91	2830.14	1732.56	2709.57	1173	1248.92	1535.69	1638.72	1082.86
NM_006941.3-707s1c1	SOX10	1099.49	388.649	1026.9	181.111	1025.72	227.987	1064.15	729.68	1001.51
NM_006942.1-1012s21c1	SOX15	111.377	321.482	125.51	358.672	305.484	635.086	110.716	244.585	335.125
NM_006942.1-1029s1c1	SOX15	0	0.915904	12.2877	1.7756	33.7315	153.914	0.59739	8.15285	43.188
NM_006942.1-1103s1c1	SOX15	164.209	743.409	281.739	35.5121	226.619	3.64294	135.408	89.6813	173.254
NM_006942.1-746s1c1	SOX15	65.6837	12.5174	68.46	26.634	50.3597	23.9827	35.8434	20.3821	53.9386
NM_006942.1-966s1c1	SOX15	295.577	72.0511	415.148	134.946	391.001	42.1974	336.131	464.712	419.459
NM_006943.2-1083s1c1	SOX12	82.8186	88.8427	57.9277	379.979	102.145	131.753	94.5867	134.522	141.93
NM_006943.2-3587s1c1	SOX12	623.995	159.367	564.356	424.369	568.21	355.794	532.672	423.948	586.214
NM_006943.2-3587s21c1	SOX12	598.293	170.053	513.45	433.247	544.93	392.83	500.613	423.948	582.872
NM_006943.2-483s1c1	SOX12	356.977	883.237	248.387	236.155	345.867	56.7691	197.139	248.662	366.467
NM_006943.2-630s1c1	SOX12	502.623	1120.76	556.457	804.348	443.261	275.042	508.976	293.503	434.666
NM_007005.3-1195s1c1	TLE4	107.093	148.682	127.265	1.7756	163.907	199.147	31.2634	52.9935	178.285
NM_007005.3-1413s1c1	TLE4	738.228	1571.69	572.255	360.447	546.831	763.803	542.828	733.756	593.158
NM_007005.3-3356s1c1	TLE4	109.949	4.57952	78.1146	7.10241	100.244	3.03578	128.638	73.3756	91.9092
NM_007017.2-1324s1c1	SOX30	682.539	1755.79	519.594	198.868	710.262	720.088	732.201	909.043	701.184
NM_007017.2-1452s1c1	SOX30	401.242	11.6015	384.429	31.9609	479.843	13.661	374.962	244.585	513.93
NM_007017.2-1495s1c1	SOX30	0	0	8.77692	0	15.678	0	0	0	16.6736
NM_007017.2-1591s1c1	SOX30	371.256	263.475	413.393	19.5316	457.989	76.8053	508.379	346.496	462.183
NM_007017.2-1711s1c1	SOX30	835.325	1238.3	788.167	902.006	939.732	1275.64	720.452	1002.8	1019.39
NM_007067.3-416s1c1	MYST2	157.07	4.57952	92.1576	170.458	146.328	171.522	54.7607	199.745	153.349
NM_007067.3-525s1c1	MYST2	1205.15	764.78	1059.37	676.505	989.141	565.87	901.262	994.648	974.386
NM_007067.3-805s1c1	MYST2	271.302	11.9068	300.171	108.312	307.384	171.218	337.326	142.675	326.584
NM_007084.2-1235s21c1	SOX21	248.456	394.755	248.387	53.2681	649.451	486.636	266.834	354.649	737.428
NM_007084.2-1475s1c1	SOX21	79.9628	122.426	172.905	230.828	294.082	118.092	283.561	191.592	323.038
NM_007084.2-347s1c1	SOX21	294.149	108.382	272.084	268.116	419.031	115.663	198.134	309.808	468.663
NM_007084.2-656s1c1	SOX21	648.27	725.091	551.191	394.184	570.11	1947.15	470.146	476.942	571.397
NM_007084.2-784s1c1	SOX21	211.33	17.7075	191.337	10.6536	459.889	119.913	167.667	317.961	579.177
NM_007086.1-1627s1c1	WDHD1	989.539	557.175	954.929	1260.68	748.27	489.368	811.056	909.043	774.228
NM_007086.1-1691s1c1	WDHD1	688.251	1818.37	747.793	1306.84	657.052	1162.7	655.735	546.241	667.707
NM_007086.1-2914s1c1	WDHD1	319.851	7.32723	202.747	266.34	301.208	192.165	308.651	183.439	346.377
NM_007086.1-3490s1c1	WDHD1	167.065	25.6453	178.171	97.6582	176.734	40.9831	252.895	187.516	183.503
NM_007086.1-882s1c1	WDHD1	4.28372	0.610603	6.14384	1.7756	17.5784	0.303578	0	4.07642	17.2121
NM_007125.3-2298s1c1	UTY	38.5535	23.8135	22.82	3.55121	49.8846	4.55367	55.9555	57.0699	54.7742
NM_007125.3-2633s1c1	UTY	594.009	405.44	540.658	99.4338	617.619	764.714	176.031	419.872	650.142
NM_007125.3-4225s1c1	UTY	15.707	1.83181	49.1507	413.715	108.796	3.33936	214.463	105.987	100.227
NM_007125.3-4559s1c1	UTY	379.823	194.477	351.954	14.2048	331.614	12.4467	400.649	236.433	354.658
NM_007125.3-6148s1c1	UTY	262.735	445.129	179.049	94.107	176.734	414.991	330.954	342.42	165.474
NM_007144.2-441s1c1	PCGF2	257.023	201.194	264.185	122.517	347.767	101.395	317.612	264.968	362.289
NM_007144.2-441s21c1	PCGF2	278.442	199.362	271.207	102.985	346.342	112.931	322.79	248.662	363.459
NM_007144.2-840s21c1	PCGF2	17.1349	2.74771	26.3308	1.7756	52.2601	90.1627	20.5104	32.6114	75.0313
NM_007153.1-2061s1c1	ZNF208	869.595	1361.03	1002.32	1072.46	788.653	742.856	765.455	644.075	797.122
NM_007153.1-222s1c1	ZNF208	648.27	672.884	568.744	1092	606.217	1353.05	556.966	737.833	558.734
NM_007153.1-2646s1c1	ZNF208	572.59	778.824	646.859	472.31	615.719	172.736	491.453	387.26	623.924
NM_007153.1-3069s1c1	ZNF208	18.5628	0.915904	14.9208	0	27.0802	0.607156	24.2938	28.535	31.6762
NM_007153.1-980s1c1	ZNF208	249.884	210.047	197.481	10.6536	362.02	9.7145	132.421	191.592	364.907
NM_007192.3-2193s21c1	SUPT16H	145.646	6.41133	136.042	3.55121	422.832	30.3578	152.733	150.828	482.663
NM_007192.3-2634s21c1	SUPT16H	167.065	11.2962	154.474	8.87801	557.283	148.146	50.9772	163.057	647.895
NM_007192.3-3952s21c1	SUPT16H	21.4186	0.915904	9.65461	1.7756	43.2334	0.303578	0.59739	8.15285	56.5752
NM_007212.2-1022s1c1	RNF2	1369.36	2522.09	1313.03	738.651	1036.65	1469.93	1310.27	1214.77	986.938
NM_007212.2-1220s1c1	RNF2	71.3953	4.27422	57.05	3.55121	84.0913	95.02	25.6878	142.675	105.129
NM_007212.2-359s1c1	RNF2	62.8279	447.572	43.8846	7.10241	26.6051	3.64294	0.79652	20.3821	19.0874
NM_007212.2-617s1c1	RNF2	1834.86	243.02	1565.8	195.316	1210.53	43.1081	1443.09	941.654	1157.39
NM_007212.2-806s1c1	RNF2	542.604	1025.51	491.507	287.648	539.229	1139.03	482.293	550.317	540.315
NM_007237.2-1447s1c1	SP140	586.87	22.5923	569.622	200.643	842.338	25.8041	493.842	538.088	913.206
NM_007237.2-1934s1c1	SP140	538.321	15.8757	593.32	207.746	597.666	16.6968	301.284	338.343	654.505
NM_007237.2-383s1c1	SP140	122.8	271.413	218.545	314.282	334.465	9.7145	160.897	134.522	365.297
NM_007237.2-540s1c1	SP140	384.107	147.461	365.998	571.744	550.156	221.005	239.354	399.49	587.625
NM_007237.2-831s1c1	SP140	501.195	17.7075	466.932	131.395	526.877	51.0011	529.486	387.26	507.766
NM_007249.3-953s1c1	KLF12	718.237	706.773	873.303	603.705	691.259	916.199	678.635	798.979	646.131
NM_007249.4-462s21c1	KLF12	9.99535	0.305301	20.1869	3.55121	89.7924	3.03578	9.55823	20.3821	114.543
NM_007249.4-964s21c1	KLF12	1.42791	0	12.2877	0	35.1568	0.303578	0	0	47.8671
NM_007276.3-223s1c1	CBX3	215.614	927.811	201.869	491.842	265.101	482.082	174.836	199.745	261.356
NM_007276.3-334s1c1	CBX3	633.99	782.182	700.398	569.969	459.889	679.712	703.327	391.337	483.164
NM_007276.3-565s21c1	CBX3	1.42791	0	0.877692	0	18.5286	0.607156	0.19913	0	21.9839
NM_007331.1-1304s1c1	WHSC1	418.377	116.32	463.421	79.9021	442.311	132.36	336.131	269.044	457.114
NM_007331.1-1304s21c1	WHSC1	442.651	109.908	486.241	56.8193	432.809	118.396	363.81	256.815	464.262
NM_007331.1-1512s21c1	WHSC1	4.28372	0.305301	3.51077	58.5949	9.97693	0	0	0	8.07687
NM_007358.1-1643s1c1	MTF2	181.344	15.5704	208.013	12.4292	322.587	11.8396	159.901	142.675	372.836
NM_007358.1-2180s1c1	MTF2	267.019	859.423	387.94	362.223	476.517	608.978	190.169	419.872	527.875
NM_007358.1-736s1c1	MTF2	54.2604	299.806	88.6469	205.97	111.647	6.37514	13.5408	28.535	124.532
NM_007358.3-1079s21c1	MTF2	57.1163	1.22121	19.3092	259.238	143.953	3.64294	2.38956	24.4585	174.275
NM_007358.3-637s21c1	MTF2	27.1302	1.22121	7.02154	3.55121	132.076	4.55367	2.19043	126.369	166.105
NM_007371.2-1282s1c1	BRD3	336.986	14.6545	432.702	19.5316	633.297	537.03	397.662	603.311	622.012
NM_007371.2-2029s1c1	BRD3	1022.38	1735.03	1219.11	1100.87	871.794	643.889	1171.88	1039.49	881.846
NM_007371.2-2689s1c1	BRD3	398.386	272.024	466.932	248.584	569.635	818.75	376.355	362.802	663.046
NM_012074.1-1072s1c1	DPF3	1315.1	1608.33	1325.31	550.437	875.119	835.447	1372.6	1100.63	791.645
NM_012074.1-247s1c1	DPF3	514.046	567.25	548.557	774.163	528.777	636.604	530.681	436.177	551.901
NM_012074.1-499s1c1	DPF3	758.218	1067.33	749.549	656.973	812.882	451.724	813.246	623.693	875.329
NM_012074.1-588s1c1	DPF3	1803.45	1584.21	1652.69	2775.27	1487.04	2169.98	1740	1528.66	1464.25
NM_012074.1-85s1c1	DPF3	475.493	528.782	465.177	305.404	537.329	252.273	505.392	375.031	598.19
NM_012117.2-427s21c1	CBX5	29.986	207.605	34.23	328.487	249.898	3.64294	37.4364	110.063	307.59
NM_012117.2-484s21c1	CBX5	132.795	14.9598	147.452	17.756	566.31	528.833	138.794	97.8342	652.834
NM_012117.2-647s21c1	CBX5	215.614	13.128	125.51	191.765	535.904	10.3217	71.2885	150.828	616.553
NM_012124.1-596s1c1	CHORDC1	169.921	10.3802	107.078	253.911	169.133	720.695	156.516	232.356	172.938
NM_012124.1-851s1c1	CHORDC1	172.777	578.546	228.2	261.014	422.357	976.308	186.186	1133.25	482.458
NM_012124.1-851s21c1	CHORDC1	184.2	580.683	190.459	285.872	440.41	971.147	188.377	1194.39	486.989
NM_012167.1-1057s21c1	FBXO11	84.2465	10.3802	143.941	1.7756	263.201	421.063	38.2329	309.808	322.666
NM_012167.1-1907s21c1	FBXO11	178.488	10.0749	190.459	81.6777	387.2	462.957	281.968	281.273	435.743
NM_012167.x-1907s1c1	FBXO11	167.065	8.24314	162.373	76.3509	385.775	499.993	264.644	342.42	438.361
NM_012191.2-253s21c1	NAT6	67.1116	58.0073	80.7477	344.467	346.342	8.80377	87.8163	48.9171	369.846
NM_012191.2-356s1c1	NAT6	444.079	598.391	319.48	466.984	352.518	493.618	353.057	428.025	406.239
NM_012191.2-926s1c1	NAT6	137.079	419.179	78.9923	8.87801	149.654	6.07156	25.8869	44.8407	147.686
NM_012204.1-1148s1c1	GTF3C4	229.893	6.10603	204.502	0	232.795	7.58946	27.4799	114.14	244.256
NM_012204.1-2319s1c1	GTF3C4	602.577	14.0439	467.81	214.848	524.977	313.596	271.016	338.343	507.32
NM_012204.1-2588s1c1	GTF3C4	161.353	66.861	178.171	14.2048	205.24	210.076	228.8	362.802	244.72
NM_012231.3-1986s21c1	PRDM2	154.214	639.912	205.38	21.3072	691.259	285.971	85.4267	391.337	804.401
NM_012231.3-5405s21c1	PRDM2	99.9535	22.8976	84.2584	310.731	383.399	49.4832	95.5823	203.821	465.191
NM_012231.3-7143s21c1	PRDM2	11.4233	1.22121	17.5538	1.7756	57.4861	0.303578	0.59739	4.07642	64.4664
NM_012236.1-1541s1c1	SCMH1	208.474	549.542	295.782	349.794	354.419	1226.15	102.552	452.483	360.191
NM_012236.1-2060s1c1	SCMH1	15.707	0.610603	4.38846	1.7756	28.5055	3.03578	0.59739	8.15285	31.7876
NM_012236.1-719s1c1	SCMH1	81.3907	6.41133	77.2369	10.6536	171.508	88.6448	79.4528	36.6878	207.845
NM_012237.2-1046s1c1	SIRT2	91.386	4.57952	73.7261	159.804	134.926	6.67872	175.832	89.6813	157.991
NM_012237.2-1739s1c1	SIRT2	691.107	472.912	620.528	120.741	493.62	20.3397	759.282	909.043	503.867
NM_012237.2-632s1c1	SIRT2	112.805	3.66362	193.97	115.414	181.485	173.95	108.128	317.961	170.116
NM_012238.3-1422s21c1	SIRT1	165.637	134.333	107.956	255.687	380.549	470.85	25.4886	534.012	454.7
NM_012238.3-1958s1c1	SIRT1	4.28372	2.44241	2.63308	0	3.32564	1.82147	3.78347	0	3.47213
NM_012238.3-872s21c1	SIRT1	132.795	15.2651	72.8484	136.721	397.177	38.858	180.013	476.942	491.612
NM_012239.3-418s1c1	SIRT3	35.6977	197.53	70.2154	3.55121	97.3938	3.03578	33.2547	52.9935	129.676
NM_012239.3-718s1c1	SIRT3	215.614	14.0439	240.488	278.77	366.296	12.1431	252.696	101.911	373.671
NM_012239.3-771s1c1	SIRT3	7.13953	0	6.14384	0	11.4022	0.607156	3.18608	4.07642	10.2678
NM_012240.1-164s1c1	SIRT4	28.5581	16.7916	17.5538	24.8584	32.7813	158.468	15.5321	52.9935	42.1297
NM_012240.1-326s1c1	SIRT4	569.735	1081.99	480.097	862.943	490.77	750.142	369.784	591.082	440.663
NM_012240.1-734s1c1	SIRT4	1.42791	0.610603	3.51077	0	21.8542	0.910735	10.5539	0	29.5409
NM_012240.1-860s1c1	SIRT4	1767.75	572.44	1542.98	735.1	1382.52	309.953	1373	1402.29	1354.31
NM_012240.1-87s1c1	SIRT4	225.609	163.031	185.193	150.926	187.186	174.557	213.467	138.598	221.306
NM_012241.2-364s1c1	SIRT5	319.851	205.468	262.43	193.541	313.086	8.50019	262.055	248.662	340.343
NM_012241.2-469s1c1	SIRT5	615.428	526.645	536.27	369.325	528.302	253.488	545.218	448.407	521.71
NM_012241.2-762s21c1	SIRT5	164.209	8.85374	148.33	19.5316	512.624	222.826	148.551	167.133	583.15
NM_012257.3-1167s21c1	HBP1	227.037	319.651	175.538	30.1852	629.022	225.862	82.0415	297.579	811.493
NM_012257.3-1659s21c1	HBP1	258.451	106.855	126.388	131.395	594.815	676.979	114.5	399.49	710.3
NM_012257.3-1826s21c1	HBP1	9.99535	0.305301	7.02154	0	43.7085	0.607156	0.39826	8.15285	62.9996
NM_012271.x-5481s1c1	SETD2	1929.1	2379.52	2031.86	1908.77	1685.15	3710.03	1904.68	4051.97	1672.95
NM_012286.1-1060s1c1	MORF4L2	359.832	538.857	347.566	1313.95	387.675	924.092	169.061	774.521	392.165
NM_012286.1-1644s1c1	MORF4L2	921	1130.23	796.944	854.065	761.572	208.558	897.08	778.597	783.104
NM_012286.1-978s1c1	MORF4L2	59.9721	6.10603	93.0353	3.55121	149.654	4.2501	110.915	81.5285	146.071
NM_012308.2-1104s21c1	KDM2A	118.516	168.832	69.3377	211.297	227.569	56.162	4.38086	134.522	259.314
NM_012308.2-3930s21c1	KDM2A	159.926	988.566	119.366	19.5316	348.242	5.76799	158.308	297.579	394.077
NM_012308.2-4022s21c1	KDM2A	9.99535	0.610603	19.3092	0	41.333	0.607156	0.79652	0	49.2596
NM_012330.1-2017s1c1	MYST4	1676.36	1524.98	1729.05	3611.58	1226.21	2390.07	1304.5	2189.04	1040.38
NM_012330.1-3969s1c1	MYST4	1092.35	173.716	1185.76	667.627	808.606	504.243	1024.32	717.451	810.082
NM_012330.1-6181s1c1	MYST4	548.316	672.579	617.017	451.003	475.092	217.058	516.344	701.145	480.323
NM_012406.3-2025s21c1	PRDM4	84.2465	171.274	94.7907	204.194	213.791	249.541	15.9304	24.4585	241.248
NM_012406.3-2583s21c1	PRDM4	42.8372	5.80073	63.1938	10.6536	214.742	3.94652	35.6442	12.2293	237.07
NM_012406.3-809s21c1	PRDM4	51.4046	1.83181	10.5323	0	66.0378	2.12505	29.073	12.2293	74.2701
NM_012415.2-1345s1c1	RAD54B	14.2791	64.1133	32.4746	0	35.6319	0.607156	0.995649	36.6878	25.9017
NM_012415.2-1769s1c1	RAD54B	0	0	21.9423	161.58	17.5784	1.82147	0.19913	4.07642	17.4349
NM_012415.2-2198s1c1	RAD54B	11.4233	1.22121	35.9854	189.99	28.0304	130.539	0.79652	0	35.0555
NM_012415.2-2669s1c1	RAD54B	88.5302	450.93	71.093	5.32681	83.1411	143.896	51.7738	73.3756	66.5646
NM_012415.2-378s1c1	RAD54B	705.386	2023.84	823.275	1521.69	828.56	2154.19	422.354	1015.03	892.559
NM_012432.2-2831s1c1	SETDB1	415.521	632.279	443.234	1093.77	567.735	636.604	291.725	362.802	583.447
NM_012432.2-2831s21c1	SETDB1	462.642	635.637	445.867	1198.53	534.003	622.032	279.18	346.496	576.707
NM_012432.2-305s21c1	SETDB1	318.423	391.396	277.351	243.258	569.635	762.285	208.091	309.808	710.56
NM_012447.1-2477s1c1	STAG3	139.935	299.501	182.56	280.545	175.309	286.881	226.809	317.961	181.163
NM_012447.1-2702s1c1	STAG3	11.4233	0	28.9638	7.10241	45.1337	1.51789	38.6312	28.535	58.4134
NM_012447.1-629s1c1	STAG3	112.805	2.44241	53.5392	0	44.1835	6.07156	102.154	57.0699	49.8909
NM_013240.2-297s1c1	N6AMT1	221.325	154.177	223.811	216.624	239.446	9.10735	210.48	126.369	218.057
NM_013240.2-309s1c1	N6AMT1	478.349	68.9981	612.629	902.006	623.321	175.165	724.036	428.025	582.649
NM_013240.2-372s1c1	N6AMT1	1013.81	306.217	1090.09	1266	833.786	415.599	1118.91	709.298	709.558
NM_013240.2-512s1c1	N6AMT1	815.335	744.325	932.986	585.949	555.858	697.016	1170.09	957.96	456.928
NM_013240.2-635s1c1	N6AMT1	145.646	166.695	107.956	95.8826	155.355	5.46441	134.413	228.28	206.935
NM_013263.2-1385s1c1	BRD7	38.5535	173.716	23.6977	1.7756	66.988	2.7322	56.1546	167.133	69.3125
NM_013263.2-1445s1c1	BRD7	1190.87	693.034	1165.57	207.746	789.128	824.215	1027.51	648.152	622.625
NM_013263.2-1823s1c1	BRD7	215.614	326.672	293.149	543.334	244.672	181.236	182.403	244.585	239.707
NM_013263.2-1964s1c1	BRD7	132.795	7.93784	105.323	7.10241	143.953	4.2501	96.1797	346.496	171.601
NM_013263.2-311s1c1	BRD7	898.153	1195.56	733.75	921.538	764.423	961.736	719.257	1047.64	757.648
NM_013282.3-3485s21c1	UHRF1	8.56744	1.22121	6.14384	0	39.9077	265.631	14.7356	8.15285	40.1987
NM_013282.3-708s21c1	UHRF1	59.9721	466.195	64.9492	236.155	235.646	91.377	95.3832	118.216	264.94
NM_013282.x-1299s1c1	UHRF1	689.679	790.731	782.901	1479.08	724.04	1686.98	818.623	1153.63	636.94
NM_013369.2-1324s1c1	DNMT3L	772.497	1550.32	666.168	1709.91	525.452	958.396	646.774	754.139	480.435
NM_013369.2-1493s1c1	DNMT3L	292.721	13.4333	333.523	23.0828	453.713	11.2324	368.39	224.203	479.84
NM_013369.2-608s1c1	DNMT3L	122.8	408.799	39.4961	294.75	77.44	3.33936	78.8554	32.6114	72.8218
NM_013369.2-619s1c1	DNMT3L	41.4093	1.83181	26.3308	0	38.0074	1.82147	51.7738	81.5285	35.7239
NM_013369.2-814s1c1	DNMT3L	167.065	11.2962	219.423	0	251.799	103.824	145.365	338.343	273.611
NM_013446.3-464s21c1	MKRN1	119.944	5.19012	83.3807	154.477	224.718	166.968	125.253	48.9171	306.011
NM_013446.3-479s21c1	MKRN1	85.6744	67.4716	38.6184	1.7756	137.302	1.21431	51.3755	8.15285	156.821
NM_013446.3-617s21c1	MKRN1	142.791	1134.5	166.761	26.634	314.986	716.445	106.534	134.522	353.024
NM_013448.2-1117s21c1	BAZ1A	14.2791	2.74771	14.9208	1.7756	89.3173	2.7322	29.6704	28.535	106.132
NM_013448.2-3414s21c1	BAZ1A	102.809	567.555	113.222	12.4292	343.491	6.67872	247.917	171.21	398.143
NM_013448.2-5453s21c1	BAZ1A	244.172	679.906	171.15	456.33	656.102	795.982	278.384	705.221	685.29
NM_013449.2-2300s1c1	BAZ2A	269.874	503.442	246.631	685.383	238.496	303.578	228.402	387.26	257.661
NM_013449.2-3484s1c1	BAZ2A	1784.88	568.776	1646.55	1040.5	1135.47	883.716	2132.88	1247.39	1060.26
NM_013449.2-4583s1c1	BAZ2A	88.5302	3.96892	74.6038	1.7756	73.1641	154.218	95.1841	44.8407	82.9597
NM_013449.2-596s1c1	BAZ2A	91.386	202.415	36.8631	3.55121	62.237	265.935	25.2895	211.974	71.4292
NM_013449.2-6264s1c1	BAZ2A	62.8279	33.2778	50.9061	21.3072	52.2601	86.2162	40.4234	24.4585	60.8086
NM_013450.1-5422s1c1	BAZ2B	472.637	1038.64	565.234	617.91	515	22.7684	740.564	513.63	544.585
NM_013450.2-1220s21c1	BAZ2B	92.8139	4.27422	83.3807	8.87801	259.875	6.67872	69.0981	77.4521	302.019
NM_013450.2-2650s21c1	BAZ2B	265.591	28.0877	144.819	30.1852	653.726	343.651	167.269	273.12	796.844
NM_014033.3-1020s21c1	METTL7A	31.4139	0.305301	12.2877	214.848	30.881	0.607156	0.995649	4.07642	34.9626
NM_014033.3-2358s21c1	METTL7A	298.432	849.043	170.272	239.706	542.555	809.34	167.269	224.203	588.33
NM_014033.3-409s21c1	METTL7A	5.71163	0	0	0	6.65129	0	0.19913	0	8.7453
NM_014034.1-341s1c1	ASF1A	1506.44	1596.12	1414.84	1922.98	1073.23	783.232	1607.18	1394.14	1073.15
NM_014034.1-424s1c1	ASF1A	903.865	30.2248	829.419	948.172	770.599	2455.04	669.873	1059.87	696.078
NM_014034.1-462s1c1	ASF1A	1544.99	1322.57	1523.67	2040.17	1297.95	1454.75	1634.06	1728.4	1196.62
NM_014064.1-476s1c1	METTL11A	65.6837	3.35832	65.8269	3.55121	98.8191	373.705	62.3277	28.535	112.036
NM_014064.1-617s1c1	METTL11A	1357.94	3206.89	1256.85	1326.38	1076.56	1912.54	1617.93	2066.75	1011.87
NM_014064.1-773s1c1	METTL11A	165.637	230.197	136.042	3.55121	240.396	7.58946	74.6737	61.1464	243.012
NM_014071.2-1072s21c1	NCOA6	4.28372	0	4.38846	0	20.429	0	0.39826	0	21.4269
NM_014071.2-2464s21c1	NCOA6	1.42791	162.42	6.14384	0	52.2601	3.03578	18.3199	24.4585	64.8563
NM_014071.2-2973s21c1	NCOA6	108.521	286.678	114.1	8.87801	389.575	5.16083	58.9424	52.9935	425.53
NM_014109.2-4327s1c1	ATAD2	474.065	268.665	348.444	230.828	389.1	134.789	261.856	411.719	357.035
NM_014109.2-4753s1c1	ATAD2	808.195	441.771	890.857	76.3509	744.944	80.4482	1180.04	758.215	613.972
NM_014109.2-563s1c1	ATAD2	69.9674	1.52651	85.1361	0	55.5858	1.21431	42.2155	24.4585	48.9068
NM_014140.2-2668s1c1	SMARCAL1	5.71163	3.96892	16.6761	3.55121	12.8275	13.3574	8.56258	0	10.1193
NM_014140.2-333s1c1	SMARCAL1	47.1209	7.02193	49.1507	5.32681	123.524	214.63	68.1024	73.3756	160.089
NM_014140.2-572s1c1	SMARCAL1	64.2558	1.83181	86.8915	5.32681	127.8	5.16083	29.6704	32.6114	138.607
NM_014140.2-866s1c1	SMARCAL1	28.5581	0.305301	1.75538	1.7756	19.9539	0.303578	49.7825	20.3821	14.3713
NM_014140.2-867s1c1	SMARCAL1	129.939	233.861	120.244	111.863	181.01	7.89303	181.606	199.745	174.312
NM_014159.5-1263s21c1	SETD2	72.8232	108.077	120.244	8.87801	292.182	189.129	63.9207	150.828	334.847
NM_014159.5-7564s21c1	SETD2	2.85581	0.610603	0	0	5.22601	0	0.59739	0	8.02117
NM_014168.2-564s21c1	METTL5	18.5628	2.44241	16.6761	3.55121	102.145	1.82147	21.7052	36.6878	118.776
NM_014168.2-600s21c1	METTL5	188.484	727.533	158.862	15.9804	387.2	953.843	91.4006	175.286	442.817
NM_014168.2-778s21c1	METTL5	27.1302	2.74771	7.89923	56.8193	51.785	1.51789	0.39826	61.1464	59.4903
NM_014233.2-1985s21c1	UBTF	94.2418	3.66362	82.503	1.7756	156.305	2.7322	39.6268	32.6114	175.166
NM_014233.2-302s21c1	UBTF	287.009	606.023	306.314	104.761	700.761	205.219	267.83	175.286	802.544
NM_014233.2-839s21c1	UBTF	142.791	8.24314	171.15	152.702	387.2	105.645	108.924	77.4521	422.3
NM_014290.1-1422s1c1	TDRD7	308.428	197.53	264.185	87.0045	303.584	54.3405	146.759	199.745	289.542
NM_014290.1-2382s1c1	TDRD7	569.735	142.576	565.234	170.458	489.82	33.09	579.07	362.802	441.796
NM_014290.2-3202s21c1	TDRD7	115.66	275.077	86.8915	3.55121	205.715	98.3593	62.3277	69.2992	241.953
NM_014292.2-1156s1c1	CBX6	756.79	1501.17	771.491	571.744	497.896	439.581	738.772	868.278	502.047
NM_014292.2-293s1c1	CBX6	88.5302	1.52651	74.6038	1.7756	73.1641	2.12505	22.3025	175.286	71.5778
NM_014292.2-641s1c1	CBX6	939.562	471.691	1079.56	799.021	899.824	1520.62	996.844	815.285	772.594
NM_014292.2-683s1c1	CBX6	555.456	119.068	649.492	15.9804	362.97	10.6252	312.833	195.668	378.555
NM_014292.2-97s1c1	CBX6	259.879	2.13711	127.265	179.336	168.658	180.629	139.192	150.828	170.58
NM_014481.2-1419s1c1	APEX2	268.446	785.54	315.091	376.428	344.917	148.146	365.802	334.267	389.695
NM_014481.2-1734s1c1	APEX2	112.805	98.0017	232.588	87.0045	255.599	124.163	124.257	126.369	277.176
NM_014481.2-323s1c1	APEX2	338.414	10.0749	332.645	14.2048	344.917	177.897	199.926	191.592	344.39
NM_014508.2-143s1c1	APOBEC3C	154.214	185.318	219.423	348.018	219.017	579.227	124.456	122.293	204.466
NM_014508.2-147s1c1	APOBEC3C	129.939	6.10603	128.143	5.32681	102.145	790.821	94.3876	281.273	96.3654
NM_014508.2-467s1c1	APOBEC3C	41.4093	0.610603	94.7907	5.32681	57.9612	2.12505	83.0372	85.6049	50.0766
NM_014508.2-532s21c1	APOBEC3C	47.1209	4.88482	63.1938	314.282	114.497	303.882	37.2373	16.3057	129.416
NM_014508.2-629s1c1	APOBEC3C	15.707	81.5155	43.0069	49.7169	48.9345	34.9115	41.2199	36.6878	41.7212
NM_014569.2-1292s1c1	ZKSCAN5	252.739	5.19012	298.415	23.0828	283.155	4.55367	391.888	260.891	321.794
NM_014569.2-1548s1c1	ZKSCAN5	305.572	955.593	459.033	451.003	332.089	364.901	287.544	631.846	303.43
NM_014569.2-2652s1c1	ZKSCAN5	626.851	10.9908	536.27	55.0437	462.264	113.235	588.429	248.662	417.064
NM_014577.1-1822s21c1	BRD1	139.935	7.02193	145.697	5.32681	319.262	9.7145	76.4659	81.5285	405.18
NM_014577.1-1846s1c1	BRD1	545.46	263.475	461.666	353.345	307.384	489.975	467.358	224.203	267.855
NM_014577.1-2315s1c1	BRD1	1395.06	1483.15	1126.08	1088.44	739.243	1355.17	1067.14	1320.76	621.083
NM_014587.2-1244s1c1	SOX8	9.99535	0.305301	14.9208	0	1.42528	0	0	0	6.22012
NM_014587.2-398s1c1	SOX8	5.71163	0.305301	13.1654	12.4292	16.1531	0.910735	17.1252	20.3821	15.8381
NM_014587.2-635s1c1	SOX8	0	0.305301	0.877692	8.87801	4.27583	0.910735	0	0	5.27318
NM_014587.2-883s1c1	SOX8	331.274	437.192	320.358	710.241	302.158	230.416	397.264	264.968	250.346
NM_014587.2-958s1c1	SOX8	118.516	6.10603	191.337	174.009	174.834	628.103	161.494	423.948	157.657
NM_014593.1-2275s1c1	CXXC1	4.28372	1.22121	7.89923	0	12.3524	0	0.19913	0	12.0132
NM_014593.1-399s1c1	CXXC1	82.8186	3.96892	195.725	0	140.627	5.76799	223.424	134.522	160.776
NM_014593.1-480s1c1	CXXC1	99.9535	3.35832	109.711	280.545	175.309	5.46441	64.7172	122.293	172.752
NM_014663.1-1319s1c1	KDM4A	259.879	9.15904	159.74	617.91	293.607	6.9823	167.07	150.828	295.855
NM_014663.2-3308s21c1	KDM4A	5.71163	0.915904	8.77692	0	29.4557	0.303578	22.7008	20.3821	25.4746
NM_014663.2-447s21c1	KDM4A	14.2791	0.610603	8.77692	1.7756	39.9077	73.4659	0.79652	61.1464	42.7053
NM_014707.1-1072s1c1	HDAC9	222.753	83.6526	333.523	337.365	343.016	226.773	69.0981	211.974	308.648
NM_014707.1-1605s1c1	HDAC9	235.605	129.448	336.156	811.451	273.178	584.995	464.172	317.961	241.359
NM_014707.1-2149s1c1	HDAC9	398.386	445.129	688.988	461.657	455.138	617.175	821.212	635.922	425.957
NM_014712.1-1199s1c1	SETD1A	2.85581	0.610603	14.0431	0	22.3293	0.910735	0.19913	8.15285	16.488
NM_014712.1-1788s1c1	SETD1A	132.795	276.603	102.69	683.607	115.447	5.76799	77.8598	126.369	147.909
NM_014712.1-4950s1c1	SETD1A	372.684	233.861	523.982	12.4292	446.586	14.8753	400.649	264.968	402.934
NM_014712.1-5678s1c1	SETD1A	371.256	640.522	487.997	484.74	406.679	527.012	516.742	456.56	377.83
NM_014712.1-938s1c1	SETD1A	525.47	63.808	621.406	408.389	295.982	548.262	617.502	366.878	246.837
NM_014727.1-1560s1c1	0	104.237	4.88482	124.632	1.7756	117.823	4.55367	287.942	187.516	132.906
NM_014727.1-3986s1c1	0	149.93	4.27422	114.1	223.726	112.597	129.021	163.685	220.127	149.543
NM_014727.1-7455s1c1	0	411.237	7.02193	341.422	253.911	261.776	11.2324	372.373	252.738	263.362
NM_014727.1-7894s1c1	0	395.53	668.305	341.422	12.4292	385.3	204.005	204.905	509.553	380.244
NM_014727.1-8253s1c1	0	718.237	214.322	594.197	305.404	606.692	763.499	610.93	660.381	591.413
NM_014735.2-2007s1c1	PHF16	1240.85	1480.71	1356.91	1626.45	833.311	1767.13	826.19	1557.19	724.579
NM_014735.2-2630s1c1	PHF16	75.679	4.88482	80.7477	7.10241	123.049	165.754	103.149	216.051	138.885
NM_014735.3-3039s21c1	PHF16	0	57.3967	0	0	13.3026	0.303578	0.19913	48.9171	13.48
NM_014771.2-1110s1c1	RNF40	242.744	225.923	216.79	202.419	288.856	149.664	159.901	85.6049	317.189
NM_014771.2-1510s1c1	RNF40	575.446	93.1169	456.4	152.702	394.801	15.7861	477.713	330.19	393.947
NM_014771.2-3480s1c1	RNF40	498.339	283.625	642.47	891.353	422.832	992.094	538.248	574.776	410.435
NM_014827.4-1067s21c1	ZC3H11A	162.781	617.93	111.467	751.08	237.546	703.998	7.56694	114.14	234.062
NM_014827.4-1207s21c1	ZC3H11A	72.8232	170.663	64.9492	0	113.547	128.717	81.0459	44.8407	115.713
NM_014827.4-3119s21c1	ZC3H11A	112.805	6.10603	71.9707	88.7801	305.959	6.67872	59.1416	114.14	312.213
NM_014828.1-103s1c1	TOX4	277.014	9.15904	291.394	172.233	240.396	388.884	212.671	110.063	224.723
NM_014828.1-1683s1c1	TOX4	388.391	29.9195	378.285	35.5121	342.541	953.236	284.357	648.152	315.072
NM_014828.1-2963s1c1	TOX4	84.2465	3.66362	100.057	14.2048	123.999	304.185	32.6573	44.8407	154.593
NM_014828.1-687s1c1	TOX4	257.023	8.24314	207.135	349.794	254.174	114.145	161.096	362.802	236.383
NM_014828.1-700s1c1	TOX4	142.791	168.526	193.97	229.053	163.907	38.858	241.545	154.904	159.216
NM_014952.2-3124s1c1	BAHD1	511.191	1315.54	566.989	1294.41	362.97	739.213	748.927	493.247	334.03
NM_014952.2-3312s1c1	BAHD1	41.4093	3.66362	18.4315	1.7756	93.118	34.3043	1.79217	28.535	103.068
NM_014952.2-4301s1c1	BAHD1	22.8465	174.632	64.0715	3.55121	67.463	3.03578	33.0556	65.2228	53.5859
NM_014952.2-437s1c1	BAHD1	34.2698	3.66362	86.0138	1.7756	110.221	1.82147	127.045	52.9935	106.151
NM_014952.2-821s1c1	BAHD1	62.8279	2.74771	67.5823	225.502	130.175	3.94652	146.36	93.7578	90.0896
NM_014955.1-1248s1c1	METTL13	656.837	334.305	617.017	216.624	635.198	744.374	648.367	525.859	572.827
NM_014955.1-1730s1c1	METTL13	389.818	1306.69	449.378	1104.42	443.261	586.817	662.107	758.215	375.268
NM_014955.1-567s1c1	METTL13	229.893	261.338	275.595	10.6536	227.569	567.084	282.764	183.439	226.877
NM_015013.1-1232s1c1	KDM1A	776.781	29.3089	665.29	24.8584	874.169	183.968	729.214	452.483	924.068
NM_015013.1-1812s1c1	KDM1A	541.177	24.7294	750.427	24.8584	570.585	21.5541	729.811	432.101	672.887
NM_015013.1-1896s1c1	KDM1A	833.897	24.4241	890.857	83.4533	720.239	538.244	1424.38	758.215	654.765
NM_015015.2-2767s21c1	KDM4B	42.8372	138.607	65.8269	3.55121	116.398	41.8938	79.2537	57.0699	145.291
NM_015015.2-3793s21c1	KDM4B	9.99535	0.305301	26.3308	0	61.2869	1.51789	20.3112	0	66.7502
NM_015015.2-3811s21c1	KDM4B	77.1069	7.93784	76.3592	5.32681	225.669	6.67872	168.066	248.662	243.16
NM_015021.1-3351s21c1	ZNF292	85.6744	198.141	108.834	12.4292	237.071	469.332	12.5452	326.114	313.902
NM_015021.1-5782s21c1	ZNF292	17.1349	0.915904	13.1654	1.7756	39.9077	163.022	0.59739	20.3821	43.0766
NM_015021.1-9579s21c1	ZNF292	12.8512	0.610603	2.63308	0	21.3791	0.303578	0	0	23.8778
NM_015061.1-1702s1c1	KDM4C	409.809	491.23	443.234	220.175	512.624	15.1789	193.753	285.35	481.14
NM_015061.1-246s1c1	KDM4C	289.865	512.601	322.991	285.872	286.48	483.6	289.933	489.171	237.776
NM_015061.1-3151s1c1	KDM4C	5.71163	0.305301	0.877692	1.7756	9.02675	0	0	0	8.26255
NM_015061.1-541s1c1	KDM4C	1436.47	3091.48	1506.12	3164.12	1117.89	3076.16	1479.54	1573.5	1065.72
NM_015061.1-768s1c1	KDM4C	859.6	746.462	983.893	1360.11	745.894	451.117	657.925	562.547	692.643
NM_015106.2-1120s21c1	RAD54L2	15.707	383.153	16.6761	3.55121	58.9114	1.51789	6.77042	12.2293	50.6336
NM_015106.2-2500s21c1	RAD54L2	0	0.305301	0	0	9.02675	0	0	0	6.27582
NM_015106.2-3076s21c1	RAD54L2	57.1163	177.991	92.1576	15.9804	290.281	142.075	58.7433	158.981	364.146
NM_015107.2-1845s21c1	PHF8	0	0	0	0	0.475092	0	0	0	2.37664
NM_015107.2-2054s21c1	PHF8	12.8512	0.915904	5.26615	0	32.3062	1.21431	71.6868	40.7642	27.1643
NM_015107.2-3979s21c1	PHF8	17.1349	2.13711	25.4531	0	65.5627	3.03578	32.6573	16.3057	88.4185
NM_015125.2-1604s1c1	CIC	84.2465	2.13711	60.5607	0	86.9418	208.255	138.794	65.2228	86.0976
NM_015125.2-2218s1c1	CIC	681.111	19.5393	748.671	287.648	643.274	1623.23	604.359	692.992	630.887
NM_015125.2-4114s1c1	CIC	182.772	49.1535	171.15	317.833	389.575	350.026	229.597	179.363	488.289
NM_015125.2-4198s1c1	CIC	708.242	992.84	665.29	804.348	605.267	395.866	458.397	529.935	623.442
NM_015125.2-835s1c1	CIC	1.42791	0.610603	19.3092	1.7756	28.0304	0.607156	30.2677	8.15285	43.2995
NM_015153.1-1446s1c1	PHF3	454.074	67.7769	552.946	722.67	535.904	417.42	477.314	611.464	501.694
NM_015153.1-1558s1c1	PHF3	285.581	113.877	334.401	276.994	401.928	224.344	261.657	256.815	365.26
NM_015153.1-415s1c1	PHF3	532.609	411.546	526.615	797.246	405.728	194.897	727.621	534.012	396.974
NM_015153.1-5748s1c1	PHF3	1215.15	134.943	1191.91	1017.42	896.498	267.452	996.446	452.483	732.693
NM_015153.2-1557s21c1	PHF3	274.158	101.971	322.113	264.565	382.449	227.077	272.41	269.044	368.602
NM_015167.1-315s1c1	JMJD6	872.451	1277.99	882.08	594.827	691.259	806.911	652.15	1390.06	637.349
NM_015167.1-84s1c1	JMJD6	725.376	1011.77	649.492	339.14	421.882	1152.08	457.8	676.687	378.907
NM_015167.2-1664s21c1	JMJD6	44.2651	1.83181	24.5754	1.7756	82.666	3.33936	50.9772	16.3057	93.0975
NM_015260.1-1637s1c1	SIN3B	39.9814	149.903	33.3523	0	27.0802	0.303578	30.2677	16.3057	30.5064
NM_015260.1-329s1c1	SIN3B	922.428	1167.47	981.26	1479.08	553.957	236.487	1027.31	1080.25	454.7
NM_015260.1-4311s1c1	SIN3B	101.381	528.477	171.15	349.794	128.75	15.7861	121.27	171.21	125.535
NM_015260.1-434s21c1	SIN3B	2.85581	0	13.1654	0	39.4326	2.12505	0.79652	8.15285	53.6416
NM_015260.1-444s1c1	SIN3B	21.4186	0.305301	10.5323	30.1852	16.1531	34.6079	4.97825	16.3057	16.8964
NM_015288.4-1204s1c1	PHF15	476.921	451.541	477.464	566.417	694.584	382.812	632.038	460.636	761.547
NM_015288.4-1214s1c1	PHF15	793.916	808.743	875.936	2437.9	706.937	846.376	1056.78	1198.47	733.138
NM_015288.4-2123s1c1	PHF15	44.2651	0	6.14384	0	37.5323	0.607156	80.4485	97.8342	46.2331
NM_015288.4-244s1c1	PHF15	985.255	1171.44	1287.57	756.407	1140.22	1231.62	917.192	1202.55	1189.31
NM_015288.4-623s1c1	PHF15	152.786	127.921	96.5461	79.9021	174.359	245.291	133.815	264.968	189.24
NM_015297.1-2819s21c1	KIAA1045	105.665	420.4	184.315	122.517	416.656	816.929	184.394	163.057	459.657
NM_015297.1-547s21c1	KIAA1045	2.85581	0.305301	0	131.395	14.2528	0.910735	0.59739	0	15.9495
NM_015297.1-598s21c1	KIAA1045	118.516	7.93784	157.985	8.87801	399.552	183.361	152.932	110.063	475.496
NM_015297.1-824s21c1	KIAA1045	129.939	534.277	84.2584	470.535	281.729	166.361	129.434	142.675	344.056
NM_015297.1-981s21c1	KIAA1045	244.172	2.13711	112.345	10.6536	232.32	6.67872	146.36	105.987	293.255
NM_015338.3-1584s1c1	ASXL1	12.8512	1.83181	17.5538	0	64.1374	0.910735	1.19478	81.5285	61.7927
NM_015338.4-1591s21c1	ASXL1	11.4233	0.610603	18.4315	1.7756	63.6623	2.42863	0.39826	73.3756	61.6813
NM_015338.5-5040s21c1	ASXL1	0	0	0	0	0.950184	0	0	0	1.09548
NM_015355.1-1315s1c1	SUZ12	849.604	612.129	949.663	850.514	687.458	792.946	827.186	1153.63	635.956
NM_015355.1-2076s1c1	SUZ12	291.293	7.32723	215.035	7.10241	205.715	8.50019	371.178	150.828	231.333
NM_015355.1-501s1c1	SUZ12	312.712	11.9068	341.422	12.4292	284.58	651.782	310.045	309.808	296.839
NM_015401.1-3176s1c1	HDAC7	18.5628	1.22121	14.9208	1.7756	69.8385	1.82147	47.592	32.6114	71.782
NM_015401.3-2246s21c1	HDAC7	0	0.610603	0	0	16.6282	130.235	0.59739	28.535	23.7664
NM_015401.3-2973s21c1	HDAC7	1.42791	0.305301	2.63308	0	19.0037	0	0.19913	24.4585	28.7982
NM_015409.2-4236s1c1	EP400	157.07	306.523	177.294	113.639	269.377	331.811	142.577	154.904	276.842
NM_015409.3-1249s21c1	EP400	177.06	3.96892	157.107	10.6536	438.035	9.7145	179.615	199.745	540.612
NM_015409.3-3998s21c1	EP400	115.66	8.54844	32.4746	26.634	316.411	5.46441	13.9391	69.2992	397.104
NM_015477.1-1637s21c1	SIN3A	15.707	0	1.75538	0	15.2029	0.607156	11.9478	4.07642	21.6497
NM_015477.1-3614s21c1	SIN3A	17.1349	0.610603	0	0	19.9539	0.607156	0	8.15285	22.7452
NM_015477.1-3796s21c1	SIN3A	19.9907	1.22121	0	0	21.8542	0.303578	0.39826	0	23.0794
NM_015478.4-1565s1c1	L3MBTL	291.293	10.0749	249.264	110.087	386.725	55.5548	165.477	122.293	402.395
NM_015478.4-1975s1c1	L3MBTL	588.297	668.915	623.161	763.509	758.722	301.15	561.745	733.756	888.177
NM_015478.4-2380s1c1	L3MBTL	876.735	512.601	954.051	463.432	1023.82	312.686	937.105	615.54	1017.82
NM_015478.4-799s1c1	L3MBTL	1347.94	1531.39	1154.16	1370.77	1262.32	3094.68	1179.25	1708.02	1323.6
NM_015478.4-917s1c1	L3MBTL	17.1349	0.305301	22.82	85.2289	14.7278	123.556	0.79652	0	25.9574
NM_015479.1-1019s1c1	SFMBT1	919.572	712.268	1070.78	1008.54	1202.93	1184.26	1318.84	970.189	1192.02
NM_015479.1-1591s1c1	SFMBT1	74.2511	4.88482	105.323	42.6145	157.255	5.46441	115.495	93.7578	140.538
NM_015479.1-2078s1c1	SFMBT1	371.256	183.181	476.587	381.755	814.307	455.367	853.471	419.872	765.353
NM_015485.x-224s1c1	RWDD3	1245.13	357.508	1107.65	1321.05	1063.73	237.702	942.283	762.291	1078.7
NM_015485.x-389s1c1	RWDD3	322.707	268.971	318.602	495.393	395.276	716.445	179.615	452.483	433.997
NM_015485.x-456s1c1	RWDD3	385.535	873.467	342.3	614.359	396.702	268.97	310.443	313.885	464.281
NM_015557.1-1079s1c1	CHD5	1049.51	797.752	953.173	1743.64	770.124	1915.27	1384.15	1239.23	741.512
NM_015557.1-1886s1c1	CHD5	719.665	376.742	536.27	321.384	496.471	15.1789	776.009	452.483	499.578
NM_015557.1-2308s1c1	CHD5	72.8232	198.751	102.69	94.107	154.88	27.6256	100.959	77.4521	163.821
NM_015557.1-3931s1c1	CHD5	2.85581	0.305301	8.77692	0	10.9271	0.303578	0.39826	0	12.8673
NM_015557.1-5443s1c1	CHD5	208.474	198.141	150.085	179.336	261.301	172.432	85.0285	134.522	320.513
NM_015559.1-1080s1c1	SETBP1	78.5349	6.10603	85.1361	15.9804	189.562	3.94652	62.5268	85.6049	233.189
NM_015559.1-1230s1c1	SETBP1	11.4233	28.0877	15.7985	10.6536	25.1799	5.76799	32.259	44.8407	29.8566
NM_015559.1-2171s1c1	SETBP1	161.353	62.2815	175.538	145.599	270.802	201.576	230.592	293.503	332.024
NM_015559.1-3018s1c1	SETBP1	612.572	21.6764	596.83	177.56	681.282	165.45	412.199	338.343	657.309
NM_015559.1-3938s1c1	SETBP1	484.06	757.147	621.406	319.609	742.094	230.112	349.473	468.789	785.406
NM_015603.2-1469s21c1	CCDC9	8.56744	3.35832	23.6977	5.32681	55.5858	180.933	0.39826	36.6878	78.1693
NM_015603.2-645s21c1	CCDC9	19.9907	0.915904	7.89923	0	52.2601	1.21431	0.995649	4.07642	70.0367
NM_015603.2-719s21c1	CCDC9	0	0.610603	0.877692	0	23.7546	1.21431	0.19913	0	27.4614
NM_015617.1-1067s1c1	PYGO1	58.5442	5.49542	93.0353	8.87801	171.508	5.16083	103.348	69.2992	175.63
NM_015617.1-1081s1c1	PYGO1	25.7023	0.610603	28.9638	0	24.7048	0.910735	22.5017	16.3057	20.4614
NM_015617.1-296s1c1	PYGO1	48.5488	0.305301	17.5538	3.55121	27.0802	0.910735	33.4538	8.15285	35.8167
NM_015617.1-499s1c1	PYGO1	125.656	3.35832	188.704	53.2681	140.152	3.94652	70.492	69.2992	149.821
NM_015617.1-881s1c1	PYGO1	9.99535	3.66362	23.6977	0	34.2066	0.910735	119.279	40.7642	46.1031
NM_015630.2-1236s1c1	EPC2	599.721	1429.42	683.722	2137.83	667.979	2823.58	434.501	1536.81	702.873
NM_015630.2-2240s1c1	EPC2	1098.06	119.373	985.648	33.7365	1168.73	512.44	1010.19	1023.18	1055.69
NM_015630.2-734s1c1	EPC2	411.237	326.367	566.111	154.477	536.854	15.1789	875.773	448.407	558.659
NM_015651.1-1507s1c1	PHF19	29.986	1.83181	36.8631	10.6536	59.3865	1.82147	96.1797	36.6878	81.6414
NM_015651.1-1809s1c1	PHF19	217.042	4.57952	171.15	211.297	281.729	12.1431	111.513	77.4521	308.147
NM_015651.1-1851s1c1	PHF19	141.363	4.27422	118.488	122.517	170.083	8.50019	124.456	77.4521	181.015
NM_015651.1-3188s1c1	PHF19	215.614	9.46434	236.977	12.4292	244.197	8.19661	212.472	89.6813	249.139
NM_015651.1-463s1c1	PHF19	82.8186	173.411	112.345	149.151	104.995	223.13	60.5355	105.987	104.795
NM_015654.3-1748s1c1	NAT9	1049.51	580.989	991.792	1342.36	858.966	755.303	1124.49	1047.64	832.382
NM_015654.3-340s1c1	NAT9	57.1163	138.302	29.8415	1.7756	82.1909	104.431	63.9207	36.6878	75.4584
NM_015654.3-385s1c1	NAT9	0	0	0	0	6.17619	0	0	0	3.5464
NM_015654.3-478s1c1	NAT9	109.949	1.22121	96.5461	78.1265	70.3136	101.092	2.19043	40.7642	98.5564
NM_015654.3-536s1c1	NAT9	227.037	127.005	222.934	78.1265	324.488	46.1439	268.029	183.439	352.207
NM_015695.2-4291s21c1	BRPF3	99.9535	83.6526	65.8269	403.062	351.093	223.13	104.145	142.675	415.987
NM_015906.2-1380s1c1	TRIM33	546.888	18.9287	656.514	197.092	656.102	261.988	547.607	436.177	646.632
NM_015906.3-1389s21c1	TRIM33	205.619	815.46	150.963	1022.75	527.827	885.841	192.758	428.025	615.03
NM_015906.3-2152s21c1	TRIM33	284.153	150.514	247.509	980.133	559.183	857.912	218.246	309.808	671.346
NM_016018.3-1364s1c1	PHF20L1	2.85581	64.4186	20.1869	0	22.3293	0.910735	0.39826	8.15285	25.3447
NM_016018.3-493s1c1	PHF20L1	175.632	40.9104	167.639	10.6536	163.432	285.06	255.484	248.662	166.773
NM_016018.4-613s21c1	PHF20L1	45.693	3.35832	12.2877	1.7756	80.7656	0.303578	1.59304	93.7578	109.511
NM_016025.2-354s1c1	METTL9	85.6744	55.2595	71.9707	40.8389	228.519	3.03578	55.7564	77.4521	251.553
NM_016025.3-1013s21c1	METTL9	14.2791	4.57952	28.0861	3.55121	84.0913	315.418	1.39391	32.6114	119.593
NM_016025.3-410s21c1	METTL9	102.809	55.8702	61.4384	26.634	203.339	6.37514	53.7651	118.216	253.484
NM_016100.2-143s1c1	NAA20	29.986	1.22121	7.02154	88.7801	54.1605	0.910735	1.39391	65.2228	53.8644
NM_016100.2-253s1c1	NAA20	326.991	789.204	223.811	376.428	328.288	285.667	295.708	362.802	348.587
NM_016100.2-369s1c1	NAA20	1025.24	3031.03	775.88	1113.3	1048.53	1116.86	629.649	1540.89	1039.8
NM_016119.1-156s1c1	PHF11	748.223	498.252	731.117	1088.44	761.572	963.254	784.373	534.012	768.955
NM_016119.1-167s1c1	PHF11	773.925	1330.81	796.067	2327.82	656.577	1705.81	557.165	1214.77	700.627
NM_016119.1-503s1c1	PHF11	142.791	6.41133	176.416	431.471	312.61	231.023	268.029	126.369	300.701
NM_016119.1-585s1c1	PHF11	672.544	1080.46	676.7	941.07	714.063	1221.6	572.498	542.165	754.473
NM_016162.2-1178s1c1	ING4	164.209	6.71663	65.8269	150.926	210.941	169.093	100.162	85.6049	247.784
NM_016162.2-133s1c1	ING4	322.707	782.793	311.581	88.7801	305.009	560.405	255.085	293.503	312.25
NM_016162.2-1528s1c1	ING4	188.484	242.715	199.236	546.886	317.361	429.563	94.5867	179.363	321.645
NM_016162.2-232s1c1	ING4	14.2791	1.52651	45.64	0	66.0378	3.94652	2.78782	8.15285	72.0234
NM_016162.2-617s1c1	ING4	251.312	18.9287	210.646	142.048	492.195	185.79	249.709	309.808	624.463
NM_016269.2-1177s1c1	LEF1	859.6	60.4497	797.822	307.179	974.413	180.629	962.793	864.202	946.461
NM_016269.2-1473s1c1	LEF1	564.023	210.047	591.564	569.969	1293.2	588.335	630.843	709.298	1475.32
NM_016269.2-1708s1c1	LEF1	749.651	861.56	772.369	878.923	1137.37	895.556	732.599	888.661	1252.97
NM_016269.4-1748s21c1	LEF1	207.046	329.115	170.272	95.8826	533.528	297.81	129.235	326.114	569.057
NM_016269.4-2773s21c1	LEF1	159.926	9.46434	168.517	182.887	418.556	119.61	85.4267	126.369	508.323
NM_016347.1-283s1c1	NAT8B	201.335	6.71663	179.927	10.6536	261.776	5.76799	141.183	171.21	264.086
NM_016347.1-296s1c1	NAT8B	288.437	20.7605	308.948	561.091	587.214	47.6618	372.174	370.955	665.07
NM_016347.1-625s1c1	NAT8B	242.744	468.943	210.646	605.481	512.149	403.759	177.026	521.782	630.98
NM_016347.1-658s1c1	NAT8B	294.149	164.863	151.841	19.5316	388.15	12.4467	332.547	277.197	436.04
NM_016347.1-74s1c1	NAT8B	2.85581	59.8391	9.65461	3.55121	25.1799	1.51789	14.1382	24.4585	34.4056
NM_016374.4-1442s1c1	ARID4B	489.772	1423.01	638.082	1667.29	518.8	276.256	748.927	786.75	511.721
NM_016374.4-2949s1c1	ARID4B	441.223	578.241	479.22	269.892	590.539	50.394	403.039	444.33	672.813
NM_016374.4-983s1c1	ARID4B	439.795	192.34	438.846	898.455	352.043	119.003	281.769	179.363	393.836
NM_016422.x-1320s1c1	RNF141	1212.29	433.833	1067.27	255.687	1243.32	804.482	1082.27	754.139	1264.17
NM_016422.x-557s1c1	RNF141	385.535	453.373	504.673	493.618	601.466	20.3397	533.27	305.732	636.067
NM_016422.x-608s1c1	RNF141	104.237	4.88482	82.503	3.55121	175.784	4.2501	93.1928	126.369	239.465
NM_016422.x-734s1c1	RNF141	549.744	41.2157	672.312	479.413	798.629	204.005	702.729	497.324	837.841
NM_016422.x-780s1c1	RNF141	122.8	147.766	106.201	1065.36	285.055	119.913	109.92	101.911	327.178
NM_016436.3-1112s1c1	PHF20	131.367	14.6545	123.755	289.423	232.795	6.9823	13.74	81.5285	308.648
NM_016436.3-176s1c1	PHF20	158.498	7.93784	120.244	156.253	220.918	10.6252	232.783	138.598	246.744
NM_016436.3-2127s1c1	PHF20	394.102	211.879	414.271	463.432	518.325	17.6075	565.927	248.662	558.121
NM_016463.5-1496s1c1	CXXC5	434.084	130.974	469.565	358.672	637.573	18.2147	637.415	358.725	667.744
NM_016463.5-1892s1c1	CXXC5	398.386	447.267	299.293	433.247	463.69	125.985	225.813	346.496	454.087
NM_016463.5-2065s1c1	CXXC5	187.056	49.7641	136.92	87.0045	386.25	15.4825	145.365	134.522	476.424
NM_016483.4-1364s1c1	PHF7	789.632	188.676	980.382	168.682	994.842	238.916	1016.76	648.152	1083.58
NM_016483.4-1387s1c1	PHF7	7.13953	0.915904	7.89923	0	38.0074	0	13.9391	8.15285	31.2491
NM_016483.4-1659s21c1	PHF7	22.8465	0.305301	4.38846	3.55121	57.9612	0.303578	13.5408	8.15285	76.6096
NM_016483.4-965s21c1	PHF7	1.42791	0.305301	0.877692	0	1.90037	0	0	0	2.93367
NM_016483.4-987s21c1	PHF7	7.13953	1.22121	7.89923	1.7756	40.3828	0.607156	0.39826	0	52.7689
NM_016506.3-1664s1c1	KBTBD4	32.8418	0.610603	24.5754	0	39.9077	0.607156	0.995649	0	40.1615
NM_016506.3-363s1c1	KBTBD4	32.8418	0.610603	14.0431	131.395	50.8348	86.2162	49.5833	36.6878	56.4267
NM_016506.3-781s1c1	KBTBD4	25.7023	0.610603	19.3092	0	13.3026	0.910735	0.59739	4.07642	23.6179
NM_016538.1-327s1c1	SIRT7	84.2465	61.3656	86.8915	90.5557	250.373	8.50019	128.041	175.286	281.836
NM_016538.1-418s1c1	SIRT7	249.884	6.41133	251.898	152.702	278.879	573.459	207.493	236.433	279.72
NM_016538.1-730s1c1	SIRT7	75.679	5.19012	92.1576	158.029	107.371	380.08	68.1024	61.1464	121.357
NM_016538.1-837s21c1	SIRT7	0	0	0	0	9.02675	0	0	0	7.90976
NM_016538.1-842s1c1	SIRT7	326.991	173.716	316.847	502.496	403.828	47.6618	294.712	248.662	491.222
NM_016539.1-186s1c1	SIRT6	399.814	255.843	323.868	257.462	740.193	23.3755	351.265	472.865	855.981
NM_016539.1-457s1c1	SIRT6	145.646	6.41133	100.935	5.32681	219.968	55.8584	129.833	114.14	221.176
NM_016539.1-473s1c1	SIRT6	522.614	21.0658	413.393	213.072	713.588	140.86	263.449	281.273	779.632
NM_016539.1-696s1c1	SIRT6	89.9581	5.49542	59.683	5.32681	135.876	231.934	68.3015	150.828	154.983
NM_016539.1-972s1c1	SIRT6	575.446	600.833	442.357	305.404	665.604	1284.14	669.674	778.597	717.895
NM_016578.3-2201s1c1	RSF1	381.251	46.7111	343.178	625.012	557.758	118.699	348.278	322.038	545.124
NM_016578.3-3472s1c1	RSF1	54.2604	166.695	33.3523	259.238	148.229	42.1974	22.1034	114.14	206.935
NM_016578.3-3472s21c1	RSF1	41.4093	175.548	42.1292	221.95	166.757	44.0188	17.9217	81.5285	208.346
NM_016604.2-1628s1c1	KDM3B	4.28372	0.915904	4.38846	0	26.1301	0.607156	0.39826	4.07642	29.2438
NM_016604.2-390s1c1	KDM3B	315.567	147.766	373.019	761.734	482.693	837.269	447.445	476.942	538.142
NM_016604.3-5507s21c1	KDM3B	47.1209	3.96892	39.4961	7.10241	141.102	16.6968	27.6791	44.8407	185.731
NM_016621.2-1022s1c1	PHF21A	38.5535	128.532	18.4315	1.7756	58.4363	0.303578	10.9521	40.7642	51.8776
NM_016621.2-1106s1c1	PHF21A	14.2791	0.915904	7.02154	0	26.6051	0	0.79652	8.15285	29.0396
NM_016621.2-838s1c1	PHF21A	178.488	425.895	224.689	21.3072	351.093	104.734	177.823	224.203	430.247
NM_017438.1-1178s1c1	SETD4	454.074	687.539	315.969	42.6145	758.722	401.938	154.326	309.808	838.695
NM_017438.1-154s1c1	SETD4	414.093	256.758	324.746	351.569	553.957	65.2693	467.557	277.197	654.394
NM_017438.1-845s1c1	SETD4	575.446	1365.61	445.867	1372.54	954.46	430.17	470.345	644.075	1091.23
NM_017444.3-562s1c1	CHRAC1	165.637	541.605	186.948	122.517	385.775	165.45	216.056	289.426	459.583
NM_017444.4-458s21c1	CHRAC1	49.9767	159.673	46.5177	5.32681	144.428	490.582	45.4016	81.5285	169.93
NM_017444.4-642s21c1	CHRAC1	67.1116	153.872	28.9638	118.965	185.761	26.1077	2.58869	24.4585	219.338
NM_017519.1-3527s1c1	ARID1B	38.5535	3.96892	69.3377	1.7756	87.892	3.64294	28.0773	40.7642	109.623
NM_017519.1-4205s1c1	ARID1B	92.8139	7.32723	172.905	3.55121	197.638	13.9646	128.439	244.585	221.251
NM_017519.1-4497s1c1	ARID1B	112.805	5.19012	107.956	5.32681	138.252	4.2501	80.8467	101.911	178.378
NM_017519.1-4823s1c1	ARID1B	39.9814	1.52651	24.5754	3.55121	90.7425	151.789	34.6486	154.904	112.891
NM_017519.1-7426s1c1	ARID1B	18.5628	1.22121	3.51077	3.55121	26.1301	1.51789	0.995649	0	27.647
NM_017520.2-1047s1c1	MPHOSPH8	198.479	188.676	179.049	12.4292	312.135	456.885	357.239	350.573	335.441
NM_017520.2-2352s1c1	MPHOSPH8	72.8232	389.565	91.28	8.87801	91.2176	2.42863	43.2112	130.446	117.792
NM_017520.2-2422s1c1	MPHOSPH8	444.079	1087.79	342.3	848.738	541.605	279.292	320.798	281.273	611.855
NM_017520.2-2700s1c1	MPHOSPH8	141.363	56.1755	262.43	197.092	294.082	295.685	285.154	207.898	316.093
NM_017520.2-315s1c1	MPHOSPH8	41.4093	149.903	74.6038	8.87801	141.577	4.2501	3.9826	52.9935	146.293
NM_017528.2-137s1c1	WBSCR22	88.5302	282.709	122.877	8.87801	190.512	6.07156	47.7912	52.9935	218.725
NM_017528.2-626s1c1	WBSCR22	17.1349	0.610603	9.65461	0	54.1605	0.910735	0.59739	8.15285	50.5037
NM_017528.2-637s1c1	WBSCR22	81.3907	3.66362	35.1077	1.7756	110.221	3.03578	119.478	52.9935	131.384
NM_017550.1-1531s1c1	MIER2	29.986	137.386	16.6761	3.55121	43.7085	1.51789	31.0643	4.07642	58.1163
NM_017550.1-412s1c1	MIER2	7.13953	131.89	9.65461	0	41.333	0	0.59739	12.2293	38.9732
NM_017550.1-825s1c1	MIER2	64.2558	7.63253	114.978	5.32681	227.094	6.67872	85.2276	61.1464	225.15
NM_017610.x-2454s1c1	RNF111	15.707	1.22121	30.7192	1.7756	66.988	2.12505	2.58869	32.6114	80.5459
NM_017610.x-2606s1c1	RNF111	586.87	762.338	503.795	635.666	362.97	446.867	627.857	815.285	389.751
NM_017610.x-3002s1c1	RNF111	159.926	399.029	141.308	188.214	330.189	355.187	235.172	146.751	367.711
NM_017610.x-4158s1c1	RNF111	1023.81	1187.62	692.499	726.222	1010.52	1872.47	937.703	1039.49	1112.29
NM_017610.x-795s1c1	RNF111	439.795	694.255	444.112	781.265	944.008	42.1974	297.102	623.693	983.224
NM_017621.2-133s1c1	ALKBH4	17.1349	0.610603	7.02154	131.395	28.5055	0.303578	0.79652	0	25.7531
NM_017621.2-222s1c1	ALKBH4	42.8372	1.83181	9.65461	3.55121	51.785	1.82147	35.246	20.3821	58.1906
NM_017621.2-336s1c1	ALKBH4	38.5535	1.52651	26.3308	126.068	46.559	3.33936	55.159	24.4585	52.3047
NM_017628.2-1938s1c1	TET2	656.837	1120.15	636.327	900.231	495.521	479.35	775.81	570.699	439.994
NM_017628.2-2857s1c1	TET2	636.846	173.411	556.457	784.816	629.497	1076.18	549.001	464.712	645.834
NM_017628.2-3514s1c1	TET2	652.553	953.151	785.534	861.167	962.061	735.874	635.822	595.158	1020.66
NM_017628.2-3845s1c1	TET2	158.498	184.707	192.215	333.813	258.925	137.521	180.213	191.592	262.842
NM_017628.2-4449s1c1	TET2	683.967	360.866	880.325	628.563	857.066	998.772	801.1	929.425	908.62
NM_017635.2-1159s1c1	SUV420H1	481.204	371.552	409.882	289.423	632.347	849.108	465.566	415.795	699.643
NM_017635.2-2772s1c1	SUV420H1	198.479	207.605	155.351	136.721	387.675	554.03	256.28	370.955	396.342
NM_017635.2-2773s1c1	SUV420H1	35.6977	7.63253	107.956	310.731	247.523	151.486	113.504	85.6049	333.417
NM_017635.2-2935s1c1	SUV420H1	7.13953	3.66362	11.41	7.10241	12.8275	4.55367	21.506	8.15285	15.1697
NM_017635.2-3282s1c1	SUV420H1	571.163	609.687	744.283	799.021	884.621	1355.17	691.379	774.521	822.337
NM_017669.2-2455s21c1	ERCC6L	49.9767	3.05301	32.4746	1.7756	132.551	3.94652	0.79652	20.3821	167.052
NM_017669.2-4011s21c1	ERCC6L	2.85581	1.52651	2.63308	3.55121	44.1835	2.42863	53.5659	32.6114	59.4346
NM_017715.1-1039s1c1	ZNF3	476.921	479.628	361.609	358.672	458.464	230.719	443.263	289.426	443.448
NM_017715.1-1161s1c1	ZNF3	67.1116	420.4	113.222	221.95	145.378	37.6437	78.258	330.19	136.564
NM_017715.1-1271s1c1	ZNF3	568.307	321.482	350.199	8.87801	625.696	17.304	350.867	338.343	664.086
NM_017715.1-658s1c1	ZNF3	145.646	4.57952	127.265	3.55121	200.964	3.03578	106.136	65.2228	228.102
NM_017715.1-679s1c1	ZNF3	89.9581	43.3528	155.351	101.209	215.217	189.736	143.573	248.662	223.033
NM_017755.4-1284s21c1	NSUN2	19.9907	210.353	14.9208	0	67.463	166.968	2.19043	4.07642	74.8828
NM_017755.4-1790s21c1	NSUN2	472.637	2136.8	413.393	765.285	950.659	1469.93	376.156	815.285	1060.45
NM_017755.4-2077s21c1	NSUN2	148.502	624.036	133.409	14.2048	456.563	554.941	85.2276	207.898	546.646
NM_017758.2-1112s1c1	ALKBH5	582.586	707.994	527.493	736.875	705.511	335.758	269.423	725.604	746.507
NM_017758.2-1176s1c1	ALKBH5	446.935	405.44	352.832	79.9021	680.332	272.006	365.602	309.808	755.939
NM_017758.2-1625s1c1	ALKBH5	484.06	144.102	545.047	282.321	1085.58	29.1435	571.702	464.712	1304.89
NM_017769.x-2205s1c1	G2E3	683.967	314.155	850.483	65.6973	460.364	323.918	710.695	370.955	430.599
NM_017769.x-5067s1c1	G2E3	118.516	2.13711	96.5461	1.7756	103.095	2.7322	123.261	65.2228	134.336
NM_017769.x-609s1c1	G2E3	606.86	34.8044	772.369	873.597	988.191	409.831	494.439	986.495	1010.56
NM_017769.x-836s1c1	G2E3	703.958	217.985	710.053	209.521	569.16	1136.9	752.91	1092.48	579.715
NM_017769.x-851s1c1	G2E3	569.735	726.312	565.234	621.461	560.608	858.823	460.587	582.929	549.784
NM_017778.2-1009s1c1	WHSC1L1	45.693	46.4058	35.1077	136.721	52.7352	50.0904	29.6704	28.535	61.4585
NM_017778.2-1434s1c1	WHSC1L1	584.014	810.27	527.493	626.788	590.064	1131.13	390.892	766.368	637.349
NM_017778.2-1500s1c1	WHSC1L1	292.721	458.868	190.459	191.765	266.051	308.739	225.614	309.808	291.417
NM_017778.2-1959s1c1	WHSC1L1	655.409	19.234	703.031	639.217	870.368	275.953	613.32	627.769	895.753
NM_017778.2-738s1c1	WHSC1L1	983.828	501.915	796.067	1070.69	1128.34	448.081	815.636	929.425	1190.07
NM_017902.1-1031s1c1	HIF1AN	265.591	105.94	305.437	355.121	434.234	374.312	174.04	256.815	437.451
NM_017902.1-238s1c1	HIF1AN	17.1349	0.915904	19.3092	1.7756	31.8312	227.077	1.9913	4.07642	31.769
NM_017902.1-932s1c1	HIF1AN	18.5628	2.13711	12.2877	7.10241	95.4935	1.82147	22.8999	44.8407	102.363
NM_017934.5-3353s21c1	PHIP	4.28372	0.610603	20.1869	1.7756	29.9308	7.89303	0.79652	0	45.1191
NM_017934.5-6037s21c1	PHIP	48.5488	205.773	75.4815	234.38	262.726	4.55367	52.172	52.9935	345.189
NM_017934.5-802s21c1	PHIP	18.5628	1.22121	11.41	0	66.988	0	0.995649	16.3057	82.5326
NM_017984.2-1514s1c1	ZCWPW1	105.665	4.88482	43.8846	8.87801	164.857	4.2501	53.7651	52.9935	190.856
NM_017984.2-1671s1c1	ZCWPW1	316.995	85.7897	296.66	253.911	339.691	439.581	155.919	517.706	380.876
NM_017984.2-2089s1c1	ZCWPW1	254.167	373.994	136.92	76.3509	200.489	8.80377	100.361	195.668	217.147
NM_017984.2-410s1c1	ZCWPW1	184.2	174.022	150.085	97.6582	183.385	6.37514	164.083	138.598	216.052
NM_017984.2-654s1c1	ZCWPW1	71.3953	0.915904	36.8631	1.7756	42.7583	1.82147	54.5616	12.2293	53.0288
NM_018039.2-1217s1c1	KDM4D	309.856	453.983	251.02	516.7	305.009	166.664	397.264	305.732	309.836
NM_018039.2-2156s1c1	KDM4D	264.163	210.658	323.868	131.395	393.851	14.2682	274.003	191.592	449.353
NM_018039.2-2603s1c1	KDM4D	509.763	1024.9	562.6	378.203	731.641	403.152	510.768	395.413	719.287
NM_018039.2-2707s1c1	KDM4D	756.79	280.572	803.966	342.691	783.427	23.6791	810.259	468.789	826.552
NM_018039.2-977s1c1	KDM4D	614	312.934	647.737	955.274	760.147	395.259	405.229	750.062	849.334
NM_018044.2-1366s1c1	NSUN5	137.079	184.707	86.8915	3.55121	246.098	7.89303	108.924	73.3756	269.173
NM_018044.2-746s1c1	NSUN5	648.27	991.619	560.845	1155.92	512.624	549.173	521.72	558.47	518.182
NM_018063.3-2462s21c1	HELLS	0	0.305301	16.6761	0	25.1799	0.303578	0	4.07642	38.5647
NM_018063.3-2789s21c1	HELLS	14.2791	185.623	8.77692	0	39.4326	1.82147	0.79652	126.369	41.7026
NM_018063.x-1744s1c1	HELLS	759.646	1461.17	803.088	1036.95	1104.11	971.147	825.393	1540.89	1132.41
NM_018081.2-795s21c1	WRAP53	21.4186	136.47	43.0069	7.10241	220.918	5.16083	2.98695	20.3821	250.94
NM_018081.2-842s21c1	WRAP53	45.693	126.089	55.2946	175.785	223.768	18.5183	37.8347	126.369	250.959
NM_018081.x-714s1c1	WRAP53	62.8279	123.342	64.9492	156.253	190.037	21.2505	43.4103	101.911	243.606
NM_018089.1-1020s1c1	ANKZF1	32.8418	1.52651	11.41	182.887	46.559	2.42863	1.59304	4.07642	57.4108
NM_018089.1-1836s1c1	ANKZF1	28.5581	0.610603	8.77692	53.2681	28.0304	0.607156	0.79652	8.15285	42.1483
NM_018089.1-1863s1c1	ANKZF1	35.6977	1.83181	30.7192	0	51.3099	1.51789	53.9642	40.7642	53.6973
NM_018089.1-764s1c1	ANKZF1	49.9767	148.682	33.3523	7.10241	152.98	3.03578	25.2895	28.535	158.678
NM_018089.1-905s1c1	ANKZF1	228.465	20.1499	232.588	172.233	562.034	21.8576	160.698	240.509	628.195
NM_018091.5-823s21c1	ELP3	169.921	193.561	80.7477	122.517	404.303	7.58946	38.0338	85.6049	489.403
NM_018091.x-424s1c1	ELP3	886.73	1865.7	743.405	1425.81	921.678	2246.18	597.39	872.355	1063.34
NM_018091.x-879s1c1	ELP3	0	0.305301	0	0	1.90037	0.303578	2.19043	0	2.07956
NM_018117.10-1988s21c1	WDR11	98.5255	7.32723	155.351	124.292	329.239	12.7503	127.443	244.585	405.775
NM_018117.10-2386s1c1	WDR11	19.9907	0.305301	11.41	0	28.0304	0.607156	0.59739	8.15285	25.6603
NM_018117.10-4116s21c1	WDR11	0	0	2.63308	0	5.22601	0	0.19913	0	10.1564
NM_018137.2-1073s21c1	PRMT6	4.28372	0.305301	6.14384	0	62.237	0.607156	1.39391	20.3821	77.7422
NM_018137.2-347s21c1	PRMT6	62.8279	2.74771	52.6615	1.7756	145.378	4.55367	37.6355	40.7642	191.524
NM_018137.2-485s21c1	PRMT6	51.4046	223.481	34.23	65.6973	228.994	5.76799	45.6007	228.28	296.857
NM_018154.1-278s1c1	ASF1B	89.9581	1.83181	39.4961	0	105.945	91.9842	12.3461	20.3821	103.44
NM_018154.1-487s1c1	ASF1B	15.707	0.305301	7.89923	1.7756	13.7777	0	0	105.987	17.2492
NM_018154.1-685s1c1	ASF1B	12.8512	1.52651	26.3308	3.55121	20.429	0.303578	0.19913	4.07642	23.5065
NM_018154.2-1247s21c1	ASF1B	52.8325	360.561	34.23	7.10241	203.339	268.06	27.0817	69.2992	250.29
NM_018154.2-284s21c1	ASF1B	121.372	330.947	126.388	285.872	412.38	8.19661	133.417	158.981	495.233
NM_018165.2-2128s1c1	PBRM1	305.572	192.645	387.062	506.047	546.831	299.328	391.489	436.177	595.832
NM_018165.4-1698s21c1	PBRM1	12.8512	0	21.0646	0	24.2297	1.51789	0.39826	8.15285	32.4003
NM_018165.4-2412s21c1	PBRM1	17.1349	1.52651	9.65461	37.2877	59.3865	58.5906	7.36781	32.6114	73.5274
NM_018179.3-1866s1c1	ATF7IP	217.042	148.071	150.963	17.756	415.23	17.6075	127.642	122.293	478.448
NM_018179.3-2562s1c1	ATF7IP	37.1256	3.96892	40.3738	7.10241	86.9418	1.51789	44.8042	4.07642	99.6147
NM_018179.3-3892s1c1	ATF7IP	552.6	75.1041	459.033	95.8826	649.451	15.7861	283.76	264.968	729.499
NM_018179.3-432s1c1	ATF7IP	689.679	753.484	737.261	1312.17	846.614	691.551	646.973	839.744	768.027
NM_018179.3-832s1c1	ATF7IP	85.6744	4.27422	103.568	0	113.072	4.2501	1.79217	24.4585	108.026
NM_018191.2-444s1c1	RCBTB1	149.93	476.575	165.884	257.462	363.92	540.369	130.231	163.057	433.867
NM_018191.2-824s1c1	RCBTB1	0	156.314	4.38846	1.7756	14.7278	1.21431	32.4582	28.535	13.1458
NM_018191.3-470s21c1	RCBTB1	118.516	472.301	165.884	191.765	371.997	501.208	126.248	105.987	436.615
NM_018197.2-1453s1c1	ZFP64	351.265	12.2121	367.753	175.785	450.862	85.3055	262.652	273.12	493.209
NM_018197.2-2142s1c1	ZFP64	181.344	11.2962	247.509	170.458	312.135	322.096	126.647	158.981	361.083
NM_018197.2-2145s1c1	ZFP64	57.1163	403.914	28.0861	140.273	112.597	3.33936	109.123	65.2228	114.599
NM_018197.2-2771s1c1	ZFP64	7.13953	24.1188	15.7985	8.87801	25.655	11.2324	17.1252	20.3821	24.5834
NM_018197.2-800s1c1	ZFP64	818.19	598.391	805.721	1168.35	953.034	1104.11	742.157	664.457	1013.64
NM_018200.2-1129s1c1	HMG20A	72.8232	5.19012	80.7477	3.55121	144.903	3.33936	133.815	93.7578	188.182
NM_018200.2-1129s21c1	HMG20A	77.1069	3.05301	78.1146	1.7756	149.654	3.64294	144.17	77.4521	193.585
NM_018200.2-919s21c1	HMG20A	118.516	6.41133	121.121	65.6973	313.561	501.511	18.3199	101.911	329.128
NM_018263.2-1634s1c1	ASXL2	95.6697	7.02193	110.589	348.018	172.458	88.3413	56.752	232.356	212.821
NM_018263.2-307s1c1	ASXL2	102.809	7.02193	21.9423	275.218	98.344	4.85725	51.9729	77.4521	132.999
NM_018263.2-653s1c1	ASXL2	15.707	1.52651	13.1654	3.55121	34.6817	1.82147	0.59739	0	42.3711
NM_018263.2-904s1c1	ASXL2	0	0	1.75538	0	3.32564	0	10.3548	0	6.14585
NM_018263.4-298s21c1	ASXL2	89.9581	11.9068	90.4023	198.868	570.585	262.899	164.282	134.522	702.019
NM_018288.2-382s1c1	PHF10	119.944	10.6855	148.33	8.87801	350.618	9.41092	116.889	191.592	442.074
NM_018288.2-879s1c1	PHF10	82.8186	46.7111	80.7477	42.6145	132.076	140.86	98.3702	105.987	173.328
NM_018288.3-736s21c1	PHF10	59.9721	55.8702	63.1938	5.32681	243.247	7.58946	100.561	61.1464	298.547
NM_018328.3-1660s1c1	MBD5	302.716	490.314	335.278	456.33	563.934	341.829	400.649	493.247	602.906
NM_018328.3-1660s21c1	MBD5	352.693	509.243	351.077	493.618	544.93	341.829	382.13	485.095	604.763
NM_018328.3-1847s21c1	MBD5	78.5349	377.352	97.4238	12.4292	378.648	331.811	45.6007	142.675	424.305
NM_018396.1-132s1c1	METTL2B	341.27	385.29	236.099	630.339	478.418	195.808	276.99	452.483	501.527
NM_018396.1-659s1c1	METTL2B	191.339	10.6855	176.416	250.36	320.212	673.336	100.76	407.642	311.47
NM_018396.1-994s1c1	METTL2B	127.084	123.952	100.935	271.667	176.259	32.7864	66.1111	77.4521	229.383
NM_018415.1-1300s1c1	TRERF1	1.42791	1.52651	30.7192	165.131	37.5323	1.51789	0.79652	0	44.4135
NM_018415.1-2443s1c1	TRERF1	341.27	145.934	245.754	30.1852	497.896	1054.93	275.596	509.553	544.084
NM_018415.1-2724s1c1	TRERF1	161.353	115.404	189.581	172.233	360.12	192.469	85.2276	289.426	423.154
NM_018415.1-2799s1c1	TRERF1	311.284	43.6581	367.753	23.0828	460.839	13.3574	587.433	350.573	561.723
NM_018415.1-3460s1c1	TRERF1	12.8512	35.7203	24.5754	0	44.6586	2.7322	1.9913	8.15285	43.0209
NM_018419.2-1079s1c1	SOX18	125.656	171.274	157.985	326.711	262.251	7.28588	171.451	154.904	290.489
NM_018419.2-1234s1c1	SOX18	49.9767	2.44241	74.6038	323.16	82.1909	250.148	18.7182	36.6878	93.8217
NM_018419.2-470s1c1	SOX18	7.13953	30.8354	5.26615	21.3072	5.7011	4.55367	5.57564	0	7.90976
NM_018419.2-507s1c1	SOX18	0	0	0	1.7756	0.475092	0	0.39826	0	0.724133
NM_018419.2-941s1c1	SOX18	1046.66	13.7386	1185.76	358.672	831.886	989.058	1142.01	786.75	639.131
NM_018433.2-3447s1c1	KDM3A	2631.63	2097.73	2072.23	3327.48	1396.77	5853.6	1647	2568.15	1210.77
NM_018433.5-4600s21c1	KDM3A	28.5581	3.05301	31.5969	0	132.076	3.33936	57.9468	36.6878	141.837
NM_018433.5-841s21c1	KDM3A	2.85581	71.4405	12.2877	10.6536	28.5055	1.82147	0.39826	8.15285	39.456
NM_018486.1-552s1c1	HDAC8	722.521	1665.11	874.181	1400.95	576.762	803.268	850.484	929.425	560.033
NM_018486.1-552s21c1	HDAC8	792.488	1722.51	904.023	1644.21	598.616	735.266	837.939	925.348	567.015
NM_018486.1-77s21c1	HDAC8	269.874	403.914	259.797	514.925	526.877	3029.41	180.013	856.049	517.31
NM_018489.2-5046s21c1	ASH1L	78.5349	589.537	74.6038	221.95	275.553	17.6075	154.724	264.968	321.664
NM_018489.2-6495s21c2	ASH1L	131.367	9.76964	143.941	193.541	267.477	429.867	106.933	167.133	291.696
NM_018489.2-7026s21c2	ASH1L	542.604	307.133	424.803	411.94	784.852	661.497	222.627	228.28	881.066
NM_018509.2-283s1c1	LRRC59	848.176	1126.56	978.626	1560.75	666.079	893.734	837.54	966.113	587.588
NM_018509.2-283s21c1	LRRC59	852.46	1132.67	992.67	1614.02	691.259	888.573	851.479	872.355	581.962
NM_018509.2-307s21c1	LRRC59	142.791	498.862	103.568	287.648	148.229	248.631	66.1111	281.273	184.32
NM_018682.2-2470s1c1	MLL5	2011.92	1524.68	2191.6	2334.92	1097.94	1721.29	2786.03	2193.12	844.358
NM_018682.2-2783s1c1	MLL5	52.8325	1.22121	56.1723	0	66.5129	1.21431	65.3146	28.535	70.9094
NM_018682.2-293s1c1	MLL5	1159.46	1033.14	1159.43	2228.38	780.101	1806.9	1710.13	1430.83	705.157
NM_018682.2-3572s1c1	MLL5	1345.09	206.078	1291.08	596.603	890.797	270.185	1057.38	635.922	747.064
NM_018682.2-6024s1c1	MLL5	1556.42	157.23	1515.77	1210.96	931.655	173.95	1484.91	786.75	850.021
NM_018699.2-1299s1c1	PRDM5	596.865	378.268	516.083	591.276	346.817	450.206	351.464	330.19	329.722
NM_018699.2-1792s1c1	PRDM5	416.949	367.278	299.293	616.134	192.412	276.256	288.937	211.974	183.001
NM_018699.2-2181s1c1	PRDM5	192.767	99.8335	201.869	94.107	191.462	405.884	226.012	232.356	211.911
NM_018699.2-539s1c1	PRDM5	2.85581	0.305301	2.63308	0	12.3524	0	18.9173	12.2293	9.24662
NM_018699.2-655s1c1	PRDM5	1786.31	1448.04	1663.23	2544.44	1488.46	1690.93	1727.45	1777.32	1403.26
NM_018963.3-2575s1c1	BRWD1	58.5442	1.22121	35.9854	1.7756	62.237	35.8222	58.1459	52.9935	52.6018
NM_018963.3-4288s1c1	BRWD1	342.698	684.486	313.336	276.994	270.802	2089.23	361.421	1341.14	247.932
NM_018963.3-688s1c1	BRWD1	89.9581	2.74771	114.1	7.10241	114.022	170.004	60.3364	114.14	117.477
NM_018963.3-7345s1c1	BRWD1	1509.3	23.5082	1341.11	538.008	686.033	501.511	1659.75	994.648	601.81
NM_018963.3-792s1c1	BRWD1	77.1069	128.837	100.057	1.7756	60.8118	323.007	117.288	134.522	54.9784
NM_019023.1-1011s1c1	PRMT7	668.26	199.362	665.29	33.7365	503.122	328.775	715.075	423.948	432.048
NM_019023.1-1293s1c1	PRMT7	1143.75	2763.28	1284.94	4114.07	974.889	1328.15	975.736	2507	863.39
NM_019023.1-1609s1c1	PRMT7	22.8465	1.83181	22.82	5.32681	48.4594	1.21431	90.0067	77.4521	61.4399
NM_019071.2-1263s21c1	ING3	165.637	980.933	136.042	225.502	310.235	8.19661	82.4398	423.948	342.682
NM_019071.2-375s21c1	ING3	272.73	7.63253	262.43	207.746	395.276	103.52	312.037	175.286	433.366
NM_019071.2-859s1c1	ING3	321.279	2354.79	309.825	706.69	318.787	349.419	329.56	558.47	303.356
NM_019085.1-1292s1c1	FBXL19	748.223	130.974	690.744	60.3705	433.284	1101.99	652.349	644.075	306.457
NM_019085.1-1563s1c1	FBXL19	761.074	935.749	1046.21	1026.3	658.477	1783.83	834.952	1027.26	626.617
NM_019085.1-1738s1c1	FBXL19	1683.5	1565.89	1363.06	220.175	948.283	1965.67	1493.47	2405.09	814.52
NM_019085.1-511s1c1	FBXL19	1387.93	309.27	1082.19	616.134	849.464	1295.67	1177.65	1227	786.836
NM_019085.1-988s1c1	FBXL19	686.823	397.197	644.226	175.785	376.273	646.014	765.854	432.101	301.425
NM_019100.3-1557s1c1	DMAP1	482.632	268.36	547.68	53.2681	424.732	292.649	398.061	505.477	377.552
NM_019100.3-693s1c1	DMAP1	144.219	6.41133	169.395	7.10241	151.079	146.628	110.517	81.5285	177.078
NM_019100.4-374s21c1	DMAP1	0	0	0	0	0.950184	0	0	0	3.02651
NM_019592.5-1759s1c1	RNF20	0	0.305301	0.877692	0	9.97693	0.303578	17.5234	8.15285	4.2891
NM_019592.5-218s1c1	RNF20	64.2558	2.13711	63.1938	1.7756	19.4788	170.915	22.1034	57.0699	27.4428
NM_019592.5-2857s1c1	RNF20	574.018	975.743	624.917	1283.76	563.934	247.416	714.677	509.553	513.503
NM_019592.5-341s1c1	RNF20	2213.25	177.38	2002.89	442.125	1002.92	287.185	2342.36	1271.84	625.892
NM_019592.5-403s21c1	RNF20	408.381	216.153	342.3	271.667	419.506	10.0181	226.411	122.293	458.265
NM_019852.2-849s1c1	METTL3	381.251	1018.18	389.695	958.826	493.145	995.737	316.816	635.922	495.641
NM_019852.3-1238s21c1	METTL3	147.074	3.35832	78.9923	232.604	135.401	289.917	68.8989	232.356	138.198
NM_019852.3-855s21c1	METTL3	408.381	1033.14	375.652	898.455	479.843	996.951	323.188	737.833	492.763
NM_019854.2-1049s1c1	PRMT8	1486.45	757.147	1504.36	410.164	839.962	1047.34	1618.73	835.667	730.205
NM_019854.2-255s1c1	PRMT8	345.553	246.378	237.854	253.911	256.55	435.028	237.761	476.942	260.391
NM_019854.2-510s1c1	PRMT8	1.42791	0	0	0	1.90037	0.303578	0	0	5.7188
NM_019854.2-693s1c1	PRMT8	29.986	1.22121	11.41	120.741	15.678	0.303578	69.6955	24.4585	12.6259
NM_019854.2-896s1c1	PRMT8	2327.49	2732.14	2328.52	2432.58	1158.75	3901.28	2503.26	3501.65	929.286
NM_020159.1-1572s1c1	SMARCAD1	494.056	483.597	532.759	268.116	404.778	90.7699	453.22	317.961	341.735
NM_020159.1-2001s1c1	SMARCAD1	1554.99	1162.59	1987.09	426.145	1204.36	326.954	1561.18	823.438	965.734
NM_020159.1-2431s1c1	SMARCAD1	544.032	880.794	461.666	365.774	385.3	801.446	611.926	745.986	282.375
NM_020159.1-3552s1c1	SMARCAD1	336.986	10.0749	444.112	189.99	220.443	206.737	338.72	383.184	227.452
NM_020159.3-1869s21c1	SMARCAD1	95.6697	1294.78	100.935	12.4292	260.35	292.346	148.75	134.522	299.605
NM_020189.4-204s21c1	ENY2	188.484	7.93784	148.33	397.735	264.626	843.34	53.1677	97.8342	270.027
NM_020189.4-377s21c1	ENY2	15.707	431.391	0.877692	3.55121	23.7546	0.910735	0.59739	4.07642	25.4932
NM_020189.4-92s21c1	ENY2	424.088	2322.73	399.35	1297.97	441.835	1153.6	292.92	953.883	422.225
NM_020197.1-410s1c1	SMYD2	514.046	579.462	545.924	310.731	638.048	149.968	597.191	578.852	690.712
NM_020197.2-1281s21c1	SMYD2	259.879	1288.98	310.703	568.193	431.383	1149.35	332.945	497.324	470.928
NM_020197.2-421s21c1	SMYD2	518.33	569.692	510.817	328.487	678.431	148.753	594.801	517.706	683.656
NM_020226.2-1140s1c1	PRDM8	743.939	139.828	824.153	545.11	465.59	196.112	879.358	436.177	397.939
NM_020226.3-1533s21c1	PRDM8	11.4233	0.305301	33.3523	3.55121	29.4557	0.303578	0.19913	0	31.1377
NM_020226.3-1773s21c1	PRDM8	187.056	226.228	107.956	186.438	338.265	7.28588	146.36	77.4521	412.7
NM_020226.3-3279s21c1	PRDM8	406.953	669.831	435.335	401.286	389.1	591.674	325.577	745.986	433.533
NM_020227.1-1753s1c1	PRDM9	4.28372	0	13.1654	0	8.07656	1.21431	0.39826	12.2293	12.8302
NM_020227.1-2004s1c1	PRDM9	872.451	700.361	902.267	729.773	543.98	457.796	655.536	880.508	371.276
NM_020227.1-708s1c1	PRDM9	828.186	382.848	721.463	523.803	429.483	446.867	868.804	595.158	468.106
NM_020227.1-983s1c1	PRDM9	1600.68	2062.62	1614.95	3000.77	925.954	1404.66	1608.77	1271.84	754.695
NM_020227.2-2532s21c1	PRDM9	149.93	261.338	96.5461	150.926	337.315	82.2697	204.307	167.133	379.78
NM_020228.2-1306s21c1	PRDM10	2.85581	0	7.02154	3.55121	11.4022	0.303578	0.19913	4.07642	22.2996
NM_020228.2-1338s21c1	PRDM10	97.0976	802.027	182.56	81.6777	324.013	358.526	207.692	154.904	370.868
NM_020228.2-2511s21c1	PRDM10	124.228	3.66362	88.6469	174.009	180.06	3.94652	179.018	85.6049	224.11
NM_020228.2-332s1c1	PRDM10	2591.65	2116.96	2553.21	1768.5	1509.84	1111.1	2696.22	2458.08	1066.13
NM_020228.2-3398s1c1	PRDM10	0	0	0	0	0	0	0	0	0.14854
NM_020229.2-1584s1c1	PRDM11	756.79	1693.2	733.75	1528.79	586.738	628.103	907.236	1459.36	516.845
NM_020229.2-1716s1c1	PRDM11	786.776	2004.61	825.908	2757.51	624.746	1238.6	884.933	1055.79	567.089
NM_020229.2-357s1c1	PRDM11	384.107	9.15904	351.954	447.452	334.94	10.6252	268.825	211.974	330.483
NM_020229.2-738s1c1	PRDM11	1172.31	1724.65	1019.88	1630	577.237	859.734	983.104	998.724	562.689
NM_020229.2-841s1c1	PRDM11	235.605	299.806	231.711	411.94	313.561	1344.24	151.737	538.088	368.955
NM_020235.2-1088s1c1	BBX	298.432	349.875	340.544	1.7756	230.895	4.85725	348.079	122.293	198.654
NM_020235.2-1974s1c1	BBX	671.116	1429.73	773.247	1551.88	642.799	25.5006	1014.77	778.597	646.075
NM_020235.2-2433s1c1	BBX	115.66	369.109	92.1576	655.197	119.723	6.67872	149.547	138.598	128.543
NM_020235.2-3019s1c1	BBX	852.46	16.181	1003.2	106.536	638.048	368.24	1201.95	489.171	568.89
NM_020235.2-896s1c1	BBX	963.837	902.776	1040.06	1999.33	642.324	521.851	969.563	660.381	610.76
NM_020366.x-1639s1c1	RPGRIP1	633.99	1759.15	483.608	1525.24	326.388	553.727	361.222	774.521	195.887
NM_020366.x-1948s1c1	RPGRIP1	959.553	1488.04	1083.95	2020.64	521.176	445.653	1094.62	1133.25	385.647
NM_020366.x-3053s1c1	RPGRIP1	2790.13	278.435	2749.81	269.892	1259.94	386.455	2563.2	1084.33	877.575
NM_020366.x-3819s1c1	RPGRIP1	955.269	232.029	890.857	593.051	569.635	1211.28	751.914	525.859	450.467
NM_020366.x-565s1c1	RPGRIP1	599.721	130.974	608.24	55.0437	503.597	697.623	561.148	407.642	476.238
NM_020378.2-107s21c1	NAT14	244.172	718.069	230.833	140.273	534.003	148.753	280.773	256.815	626.19
NM_020378.2-664s21c1	NAT14	179.916	642.354	195.725	601.929	423.782	252.577	258.471	493.247	517.328
NM_020378.2-688s21c1	NAT14	292.721	192.95	226.445	507.822	502.647	141.467	321.794	187.516	576.614
NM_020378.2-699s21c1	NAT14	62.8279	5.49542	38.6184	5.32681	271.277	4.2501	25.0904	61.1464	300.701
NM_020378.2-876s21c1	NAT14	267.019	136.47	175.538	154.477	385.3	455.671	154.525	244.585	470.427
NM_020382.3-1813s1c1	SETD8	649.697	258.285	463.421	362.223	715.963	1527.91	812.649	758.215	712.343
NM_020382.3-374s21c1	SETD8	237.032	138.607	267.696	140.273	551.107	484.814	239.952	232.356	555.447
NM_020382.3-566s1c1	SETD8	225.609	368.804	216.79	115.414	238.971	124.163	123.66	142.675	278.216
NM_020395.2-1402s1c1	INTS12	768.214	701.583	793.433	1779.15	555.858	1564.34	607.346	1475.67	474.029
NM_020395.2-254s1c1	INTS12	938.135	308.354	913.677	353.345	863.242	376.437	1134.84	717.451	856.445
NM_020395.2-836s1c1	INTS12	1437.9	1498.42	1527.18	1012.09	1114.09	623.246	2073.94	1182.16	932.776
NM_020457.2-1055s1c1	THAP11	167.065	163.031	301.926	3.55121	201.914	87.1269	426.735	130.446	175.11
NM_020457.2-1062s1c1	THAP11	45.693	259.201	28.0861	0	40.8579	74.0731	34.8477	32.6114	47.5143
NM_020457.2-1070s1c1	THAP11	0	1.22121	4.38846	1.7756	18.0535	0	0.19913	0	10.4164
NM_020457.2-1337s1c1	THAP11	74.2511	186.234	49.1507	129.619	32.7813	146.325	72.2841	61.1464	39.4374
NM_020457.2-308s1c1	THAP11	41.4093	4.27422	111.467	205.97	78.8653	449.903	129.036	203.821	94.8986
NM_020536.2-1049s1c1	CSRP2BP	262.735	1521.32	360.731	784.816	254.174	924.396	254.289	309.808	231.184
NM_020536.2-2395s1c1	CSRP2BP	247.028	486.04	236.099	914.435	215.217	329.079	108.725	517.706	171.137
NM_020536.2-3432s1c1	CSRP2BP	0	0.915904	8.77692	0	12.3524	0	60.3364	16.3057	9.488
NM_020649.1-1182s21c1	CBX8	27.1302	0.305301	8.77692	1.7756	38.4824	134.182	18.1208	24.4585	45.936
NM_020649.1-1308s21c1	CBX8	0	0.305301	1.75538	0	6.17619	0	0	0	6.4615
NM_020649.1-364s21c1	CBX8	82.8186	478.102	78.9923	234.38	229.469	606.549	121.27	256.815	228.566
NM_020661.1-203s1c1	AICDA	732.516	2728.17	768.858	983.684	658.002	1869.13	758.486	766.368	571.972
NM_020661.1-211s1c1	AICDA	1495.02	2297.09	1571.07	520.252	1041.88	612.924	1786.59	1316.69	897.034
NM_020661.1-485s1c1	AICDA	0	0	0	0	1.42528	0.303578	0	0	1.61537
NM_020661.1-635s1c1	AICDA	1065.22	630.447	1171.72	621.461	826.66	1500.28	1222.86	1532.74	775.51
NM_020661.1-651s1c1	AICDA	28.5581	43.0475	42.1292	40.8389	29.4557	46.4475	33.2547	36.6878	26.5144
NM_020828.1-1885s1c1	ZFP28	1516.44	1025.2	1361.3	214.848	1060.41	235.577	1480.93	1418.6	974.702
NM_020828.1-2299s1c1	ZFP28	922.428	681.738	947.907	600.154	798.154	668.783	1214.29	798.979	732.99
NM_020828.1-494s1c1	ZFP28	188.484	175.854	459.033	175.785	357.269	567.691	244.93	264.968	335.478
NM_020828.1-679s21c1	ZFP28	117.088	3.66362	54.4169	165.131	135.401	132.967	8.96084	44.8407	171.861
NM_020828.1-891s1c1	ZFP28	1260.84	1749.68	1168.21	404.837	927.854	848.501	1316.25	1235.16	780.263
NM_020844.1-1245s1c1	C8orf79	614	380.1	552.068	10.6536	556.808	390.098	684.609	301.655	508.899
NM_020844.1-1796s1c1	C8orf79	434.084	429.864	521.349	145.599	467.966	21.2505	539.642	358.725	469.053
NM_020844.1-5447s1c1	C8orf79	41.4093	0.305301	37.7408	1.7756	48.4594	1.21431	23.2982	8.15285	24.1378
NM_020844.1-586s1c1	C8orf79	94.2418	182.876	71.093	7.10241	159.631	150.878	21.9043	61.1464	183.057
NM_020844.1-913s1c1	C8orf79	124.228	3.35832	106.201	5.32681	112.122	3.03578	50.3799	73.3756	125.386
NM_020889.1-1385s1c1	PHF12	514.046	1107.33	378.285	909.109	328.764	1064.95	568.118	407.642	286.218
NM_020889.2-1327s21c1	PHF12	137.079	787.067	134.287	479.413	442.311	395.562	191.165	297.579	497.647
NM_020889.2-1564s21c1	PHF12	58.5442	2.74771	71.9707	213.072	137.302	139.646	63.9207	150.828	144.882
NM_020901.1-5264s1c1	PHRF1	29.986	3.05301	103.568	0	80.2905	246.202	37.2373	36.6878	65.5805
NM_020901.2-2449s21c1	PHRF1	69.9674	2.13711	57.05	223.726	152.029	143.289	26.2851	48.9171	179.325
NM_020901.2-568s21c1	PHRF1	85.6744	13.128	42.1292	158.029	143.003	5.76799	166.473	101.911	201.606
NM_020948.3-464s21c1	MIER1	1.42791	279.045	7.02154	1.7756	32.3062	1.51789	0	0	34.1085
NM_020948.3-809s21c1	MIER1	0	0	12.2877	0	9.50184	0	0	0	12.5888
NM_020948.3-936s21c1	MIER1	5.71163	166.695	10.5323	0	20.904	1.82147	0.59739	0	30.5621
NM_021005.2-1118s1c1	NR2F2	879.59	122.426	696.01	424.369	447.061	180.325	627.857	305.732	398.83
NM_021005.2-1437s1c1	NR2F2	258.451	429.559	264.185	74.5753	293.132	289.917	171.451	350.573	281.354
NM_021005.2-1702s1c1	NR2F2	1383.64	2567.58	1514.02	1786.26	1102.69	1003.93	1450.06	1426.75	967.609
NM_021005.2-1805s1c1	NR2F2	1402.2	261.643	1251.59	161.58	1153.52	28.8399	1275.43	635.922	1079
NM_021005.2-2827s1c1	NR2F2	446.935	322.093	530.126	553.988	360.12	8.80377	516.941	350.573	325.321
NM_021061.1-1563s1c1	ZNF250	268.446	326.367	317.724	17.756	310.71	589.852	280.375	183.439	276.155
NM_021061.1-260s1c1	ZNF250	1289.4	20.4552	1083.07	74.5753	834.261	27.322	1114.13	529.935	755.197
NM_021061.1-388s1c1	ZNF250	866.739	19.234	1044.45	35.5121	856.116	105.342	1048.02	452.483	823.432
NM_021061.1-619s1c1	ZNF250	409.809	427.422	543.291	562.866	543.98	17.9111	623.476	521.782	494.917
NM_021061.1-907s1c1	ZNF250	638.274	219.206	482.731	500.72	438.985	379.473	768.442	627.769	404.401
NM_021078.1-729s1c1	KAT2A	117.088	64.4186	90.4023	143.824	96.9187	2.7322	35.246	28.535	92.2434
NM_021078.2-765s21c1	KAT2A	89.9581	52.5118	90.4023	170.458	99.7693	2.7322	35.0469	16.3057	93.5989
NM_021078.2-915s21c1	KAT2A	127.084	2.74771	69.3377	0	187.661	6.37514	34.4495	36.6878	201.086
NM_021140.1-1197s1c1	KDM6A	1126.62	1226.7	971.605	1470.2	633.297	234.362	877.167	762.291	606.805
NM_021140.1-1466s1c1	KDM6A	159.926	118.457	243.121	406.613	168.183	152.7	214.264	167.133	146.182
NM_021140.1-3409s1c1	KDM6A	438.367	15.8757	459.033	170.458	459.889	13.9646	674.254	428.025	441.127
NM_021140.1-4175s1c1	KDM6A	1517.86	2667.42	1431.52	1811.11	927.854	470.243	989.676	925.348	762.067
NM_021140.1-4813s1c1	KDM6A	1133.76	158.757	1377.1	356.896	819.533	943.218	1282.2	676.687	705.51
NM_021230.1-11946s1c1	MLL3	135.651	3.05301	88.6469	102.985	111.172	1.82147	155.122	187.516	102.511
NM_021230.1-12485s1c1	MLL3	31.4139	205.468	16.6761	0	32.7813	1.21431	0.39826	40.7642	23.915
NM_021230.1-1525s1c1	MLL3	81.3907	0.915904	63.1938	0	33.7315	193.076	73.4789	48.9171	36.578
NM_021230.1-5546s1c1	MLL3	778.209	681.738	539.781	646.319	308.335	597.746	367.395	558.47	260.837
NM_021230.1-7521s1c1	MLL3	95.6697	8.24314	172.028	273.443	176.259	2.42863	226.012	110.063	137.4
NM_021619.2-135s1c1	PRDM12	299.86	544.047	308.948	395.959	267.002	442.313	358.633	432.101	280.407
NM_021619.2-366s1c1	PRDM12	404.098	521.455	464.299	719.119	402.403	134.182	320.4	285.35	419.477
NM_021619.2-438s1c1	PRDM12	181.344	4.27422	216.79	8.87801	141.577	1.51789	170.256	97.8342	135.32
NM_021619.2-534s1c1	PRDM12	59.9721	1.83181	73.7261	3.55121	88.8422	2.42863	72.8815	52.9935	106.782
NM_021619.2-607s1c1	PRDM12	801.056	944.602	770.613	493.618	696.96	1580.73	515.149	774.521	633.802
NM_021620.2-1721s1c1	PRDM13	930.995	196.003	1089.22	1182.55	749.695	1560.39	1019.74	835.667	677.213
NM_021620.2-2040s1c1	PRDM13	194.195	209.131	223.811	118.965	141.577	346.079	225.813	309.808	108.973
NM_021620.2-535s1c1	PRDM13	753.935	907.356	802.21	1147.04	534.003	915.592	887.92	803.056	440.143
NM_021620.2-609s1c1	PRDM13	893.869	599.612	1313.9	326.711	640.899	1025.18	1464.2	505.477	597.726
NM_021620.2-714s1c1	PRDM13	1425.05	1699.61	1602.67	2723.77	935.456	1402.53	1132.85	1667.26	860.27
NM_021648.4-1144s1c1	TSPYL4	815.335	2093.45	923.332	2061.47	753.021	552.512	1271.84	876.431	672.348
NM_021648.4-1673s1c1	TSPYL4	1486.45	1700.22	1269.14	2652.75	867.043	2618.06	1189.6	1581.65	687.258
NM_021648.4-721s1c1	TSPYL4	159.926	163.947	152.718	49.7169	118.298	4.85725	224.619	138.598	115.379
NM_021648.4-724s21c1	TSPYL4	175.632	374.91	69.3377	269.892	231.37	243.47	137.798	220.127	262.768
NM_021648.4-968s1c1	TSPYL4	1517.86	2148.41	1952.86	1880.36	1214.81	3324.49	1890.54	1781.4	1024.87
NM_021822.1-1165s1c1	APOBEC3G	1026.66	694.866	968.972	1368.99	702.661	873.395	889.115	558.47	625.205
NM_021822.1-398s1c1	APOBEC3G	132.795	434.139	165.884	166.907	208.09	8.80377	298.894	375.031	226.969
NM_021822.1-751s1c1	APOBEC3G	39.9814	1.83181	71.9707	0	61.2869	2.12505	29.8695	4.07642	56.7795
NM_021822.1-876s1c1	APOBEC3G	85.6744	6.10603	179.927	118.965	162.481	306.918	136.404	118.216	170.208
NM_021822.1-970s1c1	APOBEC3G	933.851	1634.28	926.843	1713.46	741.618	1377.94	640.003	904.966	660.929
NM_021963.2-1278s1c1	NAP1L2	1058.08	179.823	994.425	424.369	723.565	660.89	817.627	766.368	671.717
NM_021963.2-1430s1c1	NAP1L2	172.777	240.883	90.4023	143.824	86.9418	3.94652	145.763	48.9171	89.9039
NM_021963.2-1967s1c1	NAP1L2	48.5488	4.27422	124.632	257.462	79.3403	10.3217	229.597	101.911	86.1719
NM_021963.2-660s1c1	NAP1L2	703.958	497.947	875.059	1525.24	663.228	1368.83	780.39	884.584	596.389
NM_021963.2-720s1c1	NAP1L2	148.502	93.4222	77.2369	92.3313	108.796	202.183	114.699	187.516	105.408
NM_022072.2-1087s1c1	NSUN3	596.865	537.636	617.895	628.563	621.42	460.225	844.908	468.789	552.941
NM_022072.3-170s21c1	NSUN3	31.4139	32.3619	20.1869	0	43.2334	54.0369	25.2895	40.7642	64.8192
NM_022072.3-485s21c1	NSUN3	9.99535	1.52651	21.0646	0	37.5323	0.910735	0.39826	4.07642	41.2013
NM_022114.2-122s1c1	PRDM16	1622.1	2834.42	1576.33	2054.37	1448.08	1733.74	1365.63	1618.34	1389.2
NM_022114.2-1246s1c1	PRDM16	1166.6	118.762	1012.86	24.8584	848.989	28.2328	1286.98	794.903	949.933
NM_022114.2-2315s1c1	PRDM16	1159.46	2129.48	1267.39	1780.93	690.309	1211.58	1033.09	847.896	611.837
NM_022114.2-3318s1c1	PRDM16	1809.16	3163.23	1987.09	2943.95	1430.5	2372.46	1494.47	2564.07	1356.52
NM_022114.2-3759s1c1	PRDM16	702.53	342.853	559.09	19.5316	542.555	60.7156	648.168	273.12	530.92
NM_022115.2-1839s1c1	PRDM15	1497.87	1179.38	1692.19	1983.35	693.634	1223.42	2040.28	1288.15	531.328
NM_022115.2-243s1c1	PRDM15	325.563	690.592	633.694	1210.96	343.491	1121.11	620.09	913.119	275.301
NM_022115.2-792s1c1	PRDM15	980.972	678.38	961.95	1912.32	881.295	899.502	936.11	892.737	839.178
NM_022115.3-2240s21c1	PRDM15	102.809	3.35832	59.683	0	146.328	4.85725	76.665	61.1464	150.026
NM_022115.3-2434s21c1	PRDM15	8.56744	0.915904	14.0431	3.55121	32.3062	0.910735	21.7052	4.07642	33.5329
NM_022117.1-1030s1c1	TSPYL2	28.5581	2.74771	42.1292	145.599	99.7693	6.67872	1.79217	126.369	134.373
NM_022117.1-1593s1c1	TSPYL2	52.8325	0.610603	53.5392	1.7756	74.1143	2.12505	1.39391	16.3057	78.9491
NM_022117.1-631s1c1	TSPYL2	629.707	833.167	423.925	470.535	399.077	1006.97	365.602	880.508	336.239
NM_022454.2-1282s1c1	SOX17	1544.99	2650.63	1499.98	2269.22	1493.69	1591.96	1197.57	1169.93	1401.57
NM_022454.2-1299s1c1	SOX17	888.158	535.804	886.469	667.627	1270.87	941.7	906.638	953.883	1356.39
NM_022454.2-1416s1c1	SOX17	31.4139	65.0292	41.2515	163.355	47.0341	59.1978	52.5703	93.7578	42.3154
NM_022454.2-1417s1c1	SOX17	1100.92	2016.21	1186.64	1864.38	859.441	1988.13	855.86	1080.25	708.035
NM_022454.2-948s1c1	SOX17	105.665	7.93784	208.891	118.965	97.8689	2.42863	279.777	69.2992	62.8882
NM_022455.4-2306s21c1	NSD1	167.065	1226.4	200.991	646.319	480.793	423.492	272.211	187.516	533.76
NM_022455.4-2422s21c1	NSD1	62.8279	215.543	16.6761	1.7756	160.106	100.788	60.5355	32.6114	177.635
NM_022455.4-5622s21c1	NSD1	78.5349	6.41133	116.733	3.55121	310.71	240.434	147.555	110.063	418.178
NM_022552.3-1527s1c1	DNMT3A	2338.91	1320.73	2147.71	564.642	1982.56	3249.8	2030.13	1602.03	1921.87
NM_022552.3-1650s1c1	DNMT3A	1894.83	2826.79	1849.3	1850.18	1417.67	2741.61	1463.6	1418.6	1271.99
NM_022552.3-2072s1c1	DNMT3A	1038.09	1565.28	1086.58	2984.79	1006.24	1716.43	1095.61	1467.51	919.853
NM_022734.1-646s1c1	METT11D1	386.963	8.85374	367.753	19.5316	393.376	8.80377	285.154	452.483	343.146
NM_022743.1-1174s1c1	SMYD3	1113.77	1115.57	1425.37	2173.34	1119.79	1776.84	1508.01	1695.79	982.983
NM_022743.1-1175s1c1	SMYD3	1644.95	2365.17	1423.62	1511.04	1153.05	1302.96	1208.72	1198.47	1084.55
NM_022743.1-907s1c1	SMYD3	1577.84	455.204	1462.23	161.58	1409.12	56.4655	1700.57	1080.25	1385.27
NM_022781.x-1259s1c1	RNF38	1894.83	1569.25	1636.9	1921.2	1561.15	1180.01	1650.59	1373.76	1302.77
NM_022781.x-1527s1c1	RNF38	187.056	4.27422	78.1146	101.209	151.079	5.16083	108.128	114.14	174.145
NM_022781.x-986s1c1	RNF38	119.944	7.93784	143.941	145.599	310.235	54.3405	37.0382	114.14	334.791
NM_022840.2-1344s1c1	METTL4	544.032	14.0439	611.751	223.726	527.827	65.2693	680.825	419.872	494.713
NM_022840.2-1691s1c1	METTL4	11.4233	84.2632	7.89923	0	17.1033	0.303578	0.19913	4.07642	10.8434
NM_022840.2-1999s1c1	METTL4	868.167	354.455	875.059	1194.98	1056.13	174.254	1248.54	790.826	909.418
NM_023005.2-1112s1c1	BAZ1B	922.428	2093.76	903.145	976.582	1115.04	724.945	1072.31	888.661	1151.78
NM_023005.2-1660s1c1	BAZ1B	819.618	454.899	570.5	371.101	697.91	191.861	536.655	350.573	756.459
NM_023005.2-5516s1c1	BAZ1B	1874.84	2014.99	2033.61	2682.94	1483.24	2244.96	1776.84	3554.64	1255.03
NM_023007.1-462s1c1	JMJD4	856.744	480.239	723.218	974.806	783.902	29.7507	1213.9	827.514	756.626
NM_023007.1-646s1c1	JMJD4	932.423	1857.76	846.095	1136.39	794.354	2382.79	1052.8	1243.31	707.051
NM_023007.1-647s21c1	JMJD4	1.42791	0.305301	0.877692	0	5.22601	0	0	0	12.5888
NM_023924.1-411s1c1	BRD9	307	217.68	209.768	23.0828	377.223	143.896	204.307	167.133	370.96
NM_023924.1-510s1c1	BRD9	652.553	126.089	698.643	122.517	725.94	278.685	895.288	619.617	715.852
NM_023924.1-636s1c1	BRD9	1256.56	1940.8	1024.27	3384.3	819.533	2920.12	1022.33	1642.8	651.051
NM_023924.1-737s1c1	BRD9	341.27	346.212	246.631	10.6536	231.37	111.717	420.761	195.668	218.985
NM_023924.1-817s1c1	BRD9	78.5349	160.589	142.186	0	56.0608	69.5194	41.6181	81.5285	60.8643
NM_024086.2-2571s1c1	METT10D	61.4	1.22121	15.7985	7.10241	33.7315	1.51789	116.889	48.9171	41.8698
NM_024086.2-3188s1c1	METT10D	429.8	433.528	400.227	21.3072	471.291	1086.81	444.856	554.394	518.665
NM_024086.2-518s1c1	METT10D	165.637	7.02193	129.898	140.273	263.201	447.778	250.505	211.974	278.55
NM_024086.2-930s1c1	METT10D	299.86	465.279	295.782	28.4096	302.158	9.10735	405.428	269.044	301.332
NM_024086.2-931s1c1	METT10D	79.9628	43.9634	138.675	5.32681	67.9381	4.85725	80.6476	114.14	94.7872
NM_024109.2-302s21c1	C16orf68	4.28372	0	18.4315	39.0633	34.6817	0.607156	0.59739	0	39.5117
NM_024109.2-338s21c1	C16orf68	78.5349	29.0036	68.46	5.32681	173.884	244.077	78.6563	615.54	195.535
NM_024109.2-950s21c1	C16orf68	9.99535	0.305301	0.877692	1.7756	45.6088	1.21431	8.96084	4.07642	63.9094
NM_024297.1-552s1c1	PHF23	45.693	3.35832	26.3308	1.7756	160.106	3.33936	51.5746	61.1464	180.699
NM_024297.2-1236s21c1	PHF23	47.1209	182.57	27.2084	5.32681	77.44	0.910735	43.4103	52.9935	86.6546
NM_024297.2-608s21c1	PHF23	35.6977	3.66362	34.23	0	163.907	4.2501	51.3755	48.9171	181.72
NM_024420.1-1891s1c1	PLA2G4A	708.242	322.093	742.527	287.648	711.688	23.3755	779.793	550.317	720.401
NM_024420.1-845s1c1	PLA2G4A	49.9767	332.168	152.718	3.55121	178.159	9.41092	62.925	114.14	201.829
NM_024420.2-1789s21c1	PLA2G4A	74.2511	1080.16	93.0353	124.292	310.71	523.672	38.4321	183.439	349.032
NM_024504.2-1544s1c1	PRDM14	1342.23	2754.73	1477.16	2507.15	1168.73	2599.24	1439.71	1496.05	1007.94
NM_024504.2-1599s1c1	PRDM14	88.5302	205.773	64.0715	3.55121	184.336	75.2874	109.92	122.293	207.065
NM_024504.2-303s1c1	PRDM14	391.246	188.676	393.206	17.756	410.954	529.744	420.961	305.732	495.604
NM_024504.2-595s1c1	PRDM14	1235.14	1863.86	1339.36	2590.6	937.356	3366.38	1537.48	1426.75	905.092
NM_024504.2-926s1c1	PRDM14	117.088	1.22121	45.64	124.292	70.3136	2.7322	117.487	57.0699	82.7183
NM_024558.2-383s21c1	C14orf138	0	0	0	0	1.42528	0	0	0	2.35807
NM_024558.2-448s21c1	C14orf138	238.46	846.601	190.459	435.023	309.285	810.857	172.247	884.584	372.056
NM_024558.2-832s21c1	C14orf138	235.605	413.073	265.063	427.92	540.179	569.816	93.591	122.293	589.686
NM_024610.3-1739s1c1	HSPBAP1	616.856	502.526	571.377	1028.07	561.559	1040.06	530.482	631.846	595.479
NM_024610.3-329s1c1	HSPBAP1	1475.03	1891.95	1541.23	1558.98	1096.99	763.196	1432.34	1434.9	968.63
NM_024610.3-463s1c1	HSPBAP1	588.297	1218.46	920.699	1601.59	474.142	1431.98	610.333	721.527	461.626
NM_024610.3-598s1c1	HSPBAP1	983.828	1028.56	868.037	1455.99	818.583	1163.01	695.959	1002.8	820.109
NM_024610.3-656s1c1	HSPBAP1	1012.39	559.617	996.18	504.271	852.315	650.568	1344.72	1178.09	708.147
NM_024632.3-1203s1c1	SAP30L	17.1349	0.610603	28.9638	0	22.8044	0.910735	0.39826	32.6114	22.8566
NM_024632.3-754s1c1	SAP30L	671.116	1383.63	676.7	687.158	549.206	837.876	459.592	370.955	563.394
NM_024632.3-790s1c1	SAP30L	356.977	15.5704	665.29	284.096	723.09	168.789	380.139	407.642	788.024
NM_024644.1-1228s1c1	C14orf169	51.4046	34.8044	40.3738	0	42.7583	87.7341	1.19478	48.9171	41.2756
NM_024644.1-1418s1c1	C14orf169	148.502	139.523	89.5246	291.199	114.972	18.8218	72.4833	44.8407	139.312
NM_024644.1-1672s1c1	C14orf169	178.488	9.15904	215.035	237.931	274.603	157.861	141.581	105.987	287.667
NM_024644.1-1698s1c1	C14orf169	54.2604	58.9232	28.0861	0	30.4059	136.307	19.7139	12.2293	28.6497
NM_024644.1-1776s1c1	C14orf169	191.339	4.27422	229.955	221.95	129.7	138.735	176.827	101.911	117.254
NM_024662.1-680s1c1	NAT10	838.181	352.623	974.238	513.149	663.228	17.304	799.506	546.241	630.2
NM_024662.2-2772s21c1	NAT10	31.4139	3.66362	40.3738	106.536	143.953	104.127	42.6138	24.4585	157.36
NM_024662.2-718s21c1	NAT10	816.762	350.486	952.296	569.969	675.581	21.5541	806.675	570.699	627.359
NM_024670.3-1054s1c1	SUV39H2	455.502	836.526	451.134	1072.46	561.084	163.022	470.544	517.706	571.063
NM_024670.3-1580s1c1	SUV39H2	1266.55	1176.33	1178.74	1594.49	766.323	225.559	1430.95	811.209	721.534
NM_024670.3-542s1c1	SUV39H2	1015.24	373.994	853.117	1159.47	825.235	351.847	1242.57	546.241	874.734
NM_024670.3-629s1c1	SUV39H2	81.3907	5.19012	216.79	371.101	141.102	133.574	186.386	154.904	132.591
NM_024670.3-725s1c1	SUV39H2	1036.66	29.6142	858.383	200.643	1108.39	35.2151	1361.05	758.215	1189.75
NM_024677.3-1194s1c1	NSUN7	2.85581	0	0.877692	0	1.42528	0	0	0	1.61537
NM_024677.3-1812s1c1	NSUN7	646.842	1701.14	788.167	1065.36	576.286	6294.39	751.317	1267.77	504.35
NM_024677.3-2933s1c1	NSUN7	77.1069	77.5465	99.1792	3.55121	52.2601	1.21431	47.7912	97.8342	43.9307
NM_024677.3-503s1c1	NSUN7	131.367	78.7678	170.272	21.3072	137.302	226.773	252.497	122.293	128.413
NM_024677.3-993s1c1	NSUN7	821.046	225.618	722.34	1258.9	321.637	549.173	638.211	436.177	202.256
NM_024757.3-1346s1c1	EHMT1	1246.56	2893.34	1323.56	2498.27	694.584	2536.09	1262.48	1716.17	480.676
NM_024757.3-1346s21c1	EHMT1	1209.44	2926.01	1341.99	2407.72	705.511	2492.68	1269.45	1667.26	481.66
NM_024757.3-2864s21c1	EHMT1	24.2744	0.610603	48.2731	1.7756	47.0341	0.607156	38.2329	4.07642	59.6017
NM_024770.1-582s1c1	METTL8	19.9907	103.802	30.7192	134.946	25.1799	53.7333	28.8738	20.3821	12.3103
NM_024770.3-1016s21c1	METTL8	212.758	303.164	156.229	971.255	213.791	185.183	111.712	175.286	218.428
NM_024770.3-1231s21c1	METTL8	187.056	535.499	218.545	303.628	298.833	620.21	281.968	379.108	288.651
NM_024771.1-658s1c1	NAA40	88.5302	622.815	107.078	488.291	75.5396	125.074	161.096	110.063	78.0207
NM_024771.1-661s1c1	NAA40	168.493	430.475	254.531	715.568	132.551	545.834	286.349	362.802	143.193
NM_024771.2-1338s21c1	NAA40	62.8279	1.22121	65.8269	0	77.44	302.364	92.9937	85.6049	84.1294
NM_024773.1-1077s1c1	JMJD5	35.6977	1.83181	150.085	106.536	59.3865	108.681	57.5485	12.2293	55.127
NM_024773.1-1704s1c1	JMJD5	1003.82	348.959	964.583	582.398	528.302	355.187	1262.88	717.451	435.445
NM_024773.1-254s1c1	JMJD5	1906.26	2415.24	1750.12	2855.17	1163.5	1113.83	2118.74	1691.72	947.352
NM_024773.1-895s1c1	JMJD5	124.228	2.44241	142.186	250.36	83.1411	459.314	297.699	273.12	65.5433
NM_024773.1-936s1c1	JMJD5	67.1116	150.514	146.575	255.687	48.9345	3.64294	18.7182	73.3756	40.2172
NM_024810.1-1195s1c1	ALG13	248.456	3.66362	127.265	181.111	81.2407	103.824	164.68	110.063	72.5619
NM_024810.1-1319s1c1	ALG13	319.851	847.822	440.601	197.092	116.873	121.128	335.136	216.051	116.604
NM_024810.1-1681s1c1	ALG13	908.148	1126.26	1026.9	743.978	489.345	856.698	1417.61	847.896	346.006
NM_024810.1-832s1c1	ALG13	294.149	83.9579	186.071	261.014	125.424	382.509	298.496	358.725	63.7052
NM_024810.1-963s1c1	ALG13	886.73	270.192	730.24	17.756	364.395	212.505	685.803	827.514	245.723
NM_024827.1-513s1c1	HDAC11	102.809	1.22121	12.2877	0	43.7085	1.82147	62.3277	105.987	41.1271
NM_024827.1-775s1c1	HDAC11	278.442	706.467	327.379	625.012	163.432	236.184	315.621	301.655	116.623
NM_024827.3-364s21c1	HDAC11	378.395	475.965	351.954	216.624	389.575	1134.17	249.908	362.802	389.417
NM_024845.1-170s1c1	NAT15	99.9535	2.44241	117.611	0	30.4059	1.82147	141.183	224.203	39.1032
NM_024845.1-225s1c1	NAT15	249.884	242.715	292.271	839.86	144.903	494.529	476.12	578.852	100.283
NM_024845.1-226s1c1	NAT15	79.9628	1.83181	155.351	582.398	73.6392	1.51789	40.2242	187.516	57.745
NM_024845.1-318s1c1	NAT15	685.395	773.634	757.448	1873.26	438.985	1921.95	1274.83	1214.77	361.565
NM_024845.1-416s1c1	NAT15	124.228	104.718	107.956	10.6536	65.0876	228.291	137.798	65.2228	53.4559
NM_024860.1-1767s1c1	SETD6	1208.01	2239.08	1170.84	2803.68	728.316	2592.56	1596.23	1683.56	533.816
NM_024860.1-682s1c1	SETD6	1916.25	2086.73	1951.11	493.618	978.214	350.633	2145.43	1055.79	756.626
NM_024860.1-733s1c1	SETD6	703.958	1202.28	722.34	713.792	475.092	1268.05	585.641	672.61	310.709
NM_024860.1-877s1c1	SETD6	779.637	16.181	642.47	527.354	332.564	265.631	790.147	375.031	291.733
NM_024860.1-955s1c1	SETD6	75.679	566.029	89.5246	269.892	59.3865	212.201	161.893	448.407	35.7796
NM_024900.2-1527s1c1	PHF17	1035.23	664.641	918.943	1264.23	638.048	686.39	1222.66	737.833	580.736
NM_024900.2-1639s1c1	PHF17	915.288	1152.21	779.39	1109.75	429.483	1033.68	822.805	794.903	381.73
NM_024900.2-738s1c1	PHF17	79.9628	0	62.3161	3.55121	57.011	1.21431	1.39391	8.15285	38.0077
NM_024947.2-1224s1c1	PHC3	1676.36	233.556	1523.67	601.929	931.655	27.9292	1953.27	745.986	635.938
NM_024947.2-2808s1c1	PHC3	2031.91	4331.31	2141.57	5532.78	1172.53	7655.64	2146.02	2723.05	935.599
NM_024947.2-2960s1c1	PHC3	1140.9	652.429	1267.39	1163.02	634.248	427.742	1352.29	680.763	475.681
NM_024997.2-1744s1c1	ATF7IP2	711.097	333.389	695.132	948.172	579.137	304.185	869.998	656.304	556.506
NM_024997.2-2077s1c1	ATF7IP2	1976.22	3112.24	2040.63	3485.51	1315.05	2822.06	2431.18	2812.73	1103.34
NM_024997.2-379s1c1	ATF7IP2	2358.9	2343.8	2572.51	1365.44	1411.5	2543.38	2208.55	1895.54	1069.43
NM_024997.2-670s1c1	ATF7IP2	2488.84	3195.28	2617.28	1798.69	1362.09	1905.86	2565.39	2474.39	1017.26
NM_024997.2-773s1c1	ATF7IP2	3743.97	2291.59	3698.59	1177.22	1738.36	1819.95	3318.9	1805.86	1303.2
NM_025126.2-339s1c1	RNF34	1153.75	1653.51	1324.44	527.354	1076.56	268.667	1669.11	1467.51	943.453
NM_025126.2-486s1c1	RNF34	1644.95	2095.59	1968.66	3703.91	1061.36	906.181	2120.93	1569.42	729.963
NM_025126.2-740s1c1	RNF34	107.093	1.52651	141.308	79.9021	68.4132	2.7322	221.432	77.4521	51.2649
NM_025134.4-2754s21c1	CHD9	812.479	1572.91	559.967	346.243	654.677	1831.18	735.586	953.883	640.487
NM_025134.4-2989s21c1	CHD9	369.828	610.297	233.466	784.816	524.501	274.131	464.371	375.031	569.206
NM_025134.4-5579s21c1	CHD9	198.479	1.83181	221.178	10.6536	180.06	3.33936	99.3658	175.286	189.723
NM_025146.1-390s1c1	NAA50	451.218	9.76964	315.091	472.31	321.637	132.664	343.897	256.815	308.629
NM_025146.1-390s21c1	NAA50	441.223	6.71663	348.444	413.715	313.561	146.932	351.464	256.815	307.979
NM_025146.1-501s21c1	NAA50	262.735	127.616	334.401	10.6536	483.644	283.238	138.395	175.286	488.029
NM_025188.1-1292s1c1	TRIM45	749.651	983.376	813.62	1104.42	522.601	305.096	1031.09	558.47	352.114
NM_025188.1-1618s1c1	TRIM45	564.023	626.173	524.86	411.94	401.453	70.7337	906.837	631.846	249.455
NM_025188.1-1722s1c1	TRIM45	641.13	6.71663	483.608	733.324	291.231	436.849	728.616	338.343	226.468
NM_025188.1-2171s1c1	TRIM45	2891.51	2913.49	2659.41	2556.87	1337.86	284.756	3016.82	2551.84	1010.48
NM_025188.1-556s1c1	TRIM45	139.935	111.74	130.776	0	103.57	184.272	64.5181	126.369	70.1481
NM_025209.2-1141s21c1	EPC1	87.1023	2.13711	105.323	56.8193	165.807	141.164	125.452	114.14	198.988
NM_025209.2-1354s1c1	EPC1	169.921	34.1938	253.653	427.92	111.647	3.94652	177.226	57.0699	101.694
NM_025209.2-2023s1c1	EPC1	1246.56	798.974	1342.87	227.277	872.269	119.306	1403.87	676.687	629.699
NM_025209.2-2422s1c1	EPC1	1889.12	1212.96	2317.11	1830.65	918.353	277.774	2384.18	1659.1	539.108
NM_025209.2-567s1c1	EPC1	1025.24	364.835	1257.73	1827.1	701.711	1556.75	1073.51	1063.95	559.681
NM_025212.1-172s1c1	CXXC4	721.093	200.583	741.65	823.88	613.344	587.12	580.862	709.298	619.097
NM_025212.1-307s1c1	CXXC4	202.763	292.479	236.977	356.896	178.159	297.203	147.157	81.5285	140.036
NM_025212.1-315s1c1	CXXC4	584.014	20.7605	553.824	930.416	280.779	880.073	768.044	468.789	267.001
NM_025212.1-554s1c1	CXXC4	865.311	522.981	1148.9	825.655	696.96	688.515	1408.64	692.992	575.333
NM_025212.1-70s1c1	CXXC4	722.521	644.797	753.937	742.202	421.882	890.091	872.587	729.68	359.114
NM_025256.4-112s1c1	EHMT2	616.856	361.172	421.292	159.804	180.535	580.745	700.539	635.922	146.368
NM_025256.4-2914s1c1	EHMT2	1664.94	405.44	2026.59	1045.83	994.367	949.593	2316.08	1532.74	713.401
NM_025256.4-2915s1c1	EHMT2	1257.99	1656.87	1873.87	3041.61	862.767	3200.02	2351.52	2763.82	556.951
NM_025256.4-3163s1c1	EHMT2	1609.25	2077.58	1793.12	1841.3	1040.93	3169.66	1888.35	2319.49	720.68
NM_025256.4-3661s1c1	EHMT2	3933.88	4376.8	4067.22	6656.74	1939.8	7627.1	3910.71	5079.23	1355.3
NM_030625.1-1105s1c1	TET1	187.056	354.76	184.315	250.36	79.3403	429.867	199.329	346.496	80.1003
NM_030625.1-4995s1c1	TET1	38.5535	1.52651	53.5392	0	44.6586	74.6802	83.0372	32.6114	54.1429
NM_030625.1-6468s1c1	TET1	404.098	359.95	207.135	246.809	166.282	147.539	508.578	248.662	162.02
NM_030632.1-2136s21c1	ASXL3	723.949	264.086	588.054	980.133	852.315	1298.1	419.168	399.49	861.347
NM_030632.1-2472s21c1	ASXL3	224.181	92.5063	224.689	83.4533	502.647	189.129	229.398	191.592	516.084
NM_030632.1-3009s21c1	ASXL3	114.233	238.44	118.488	877.148	117.348	406.491	91.7989	256.815	120.633
NM_030632.1-3785s21c1	ASXL3	167.065	458.868	104.445	307.179	179.11	142.682	95.7815	305.732	155.856
NM_030632.1-7367s21c1	ASXL3	658.265	1889.2	802.21	498.944	868.943	1863.67	625.666	1059.87	925.851
NM_030647.1-1380s21c1	JHDM1D	238.46	8.54844	235.221	12.4292	416.656	874.912	218.645	346.496	438.825
NM_030647.1-466s21c1	JHDM1D	444.079	896.975	351.077	15.9804	553.957	820.268	418.173	468.789	617.147
NM_030647.1-5893s21c1	JHDM1D	22.8465	89.7586	68.46	3.55121	56.5359	263.506	72.085	146.751	53.9386
NM_030648.1-1104s1c1	SETD7	57.1163	199.667	100.935	46.1657	66.0378	183.058	76.8641	61.1464	51.9333
NM_030648.1-2075s1c1	SETD7	2286.08	3761.01	2575.15	3959.59	1068.48	856.698	2552.45	2788.27	664.903
NM_030648.1-725s1c1	SETD7	2011.92	1122.9	1999.38	1711.68	859.916	1932.28	2337.39	1561.27	617.63
NM_030648.1-889s1c1	SETD7	3342.73	1322.57	3262.38	1473.75	1564.48	1593.18	3108.82	2237.96	978.137
NM_030648.1-896s1c1	SETD7	2168.99	2871.97	2109.97	2611.91	874.644	2102.28	2440.14	1650.95	650.736
NM_030665.3-4489s21c1	RAI1	38.5535	226.534	33.3523	0	73.1641	190.344	58.9424	134.522	61.0129
NM_030665.3-6121s1c1	RAI1	2049.05	295.226	1879.14	300.077	831.411	78.9303	1910.85	872.355	682.393
NM_030665.3-6174s21c1	RAI1	169.921	1458.73	43.0069	470.535	120.673	322.704	31.6617	57.0699	130.938
NM_030756.1-1281s1c1	TCF7L2	1453.61	4625.62	1420.98	2308.28	1271.82	3189.09	1701.56	2160.51	1039.06
NM_030756.3-1615s21c1	TCF7L2	72.8232	258.59	93.0353	276.994	174.834	1409.82	44.0077	407.642	176.057
NM_030756.3-1785s21c1	TCF7L2	172.777	499.168	207.135	685.383	239.921	862.162	178.62	423.948	260.354
NM_030786.1-283s1c1	SYNC	24.2744	1.52651	33.3523	0	37.5323	1.21431	1.19478	4.07642	49.1482
NM_030786.1-412s1c1	SYNC	91.386	3.35832	95.6684	174.009	138.727	155.736	159.503	105.987	104.795
NM_030786.1-472s1c1	SYNC	185.628	7.02193	341.422	815.002	292.182	228.594	173.641	256.815	317.857
NM_030786.1-634s1c1	SYNC	836.753	1909.35	803.088	367.55	619.52	517.601	849.687	847.896	609.349
NM_030786.1-725s1c1	SYNC	97.0976	2.44241	75.4815	5.32681	103.095	3.94652	81.245	57.0699	107.822
NM_030794.1-1303s1c1	TDRD3	485.488	437.497	765.347	26.634	584.838	106.556	880.951	464.712	543.583
NM_030794.1-2005s1c2	TDRD3	719.665	703.109	652.125	395.959	589.589	430.474	399.853	419.872	563.19
NM_030794.1-2282s1c1	TDRD3	247.028	660.367	270.329	607.256	312.61	1821.17	419.766	293.503	262.248
NM_030794.1-574s1c1	TDRD3	314.139	164.252	230.833	417.267	239.921	7.28588	219.839	85.6049	218.558
NM_030794.1-941s1c1	TDRD3	449.791	7.32723	397.594	8.87801	203.814	190.647	296.704	134.522	183.41
NM_030962.1-2552s1c1	SBF2	4.28372	21.3711	2.63308	0	6.65129	0.607156	2.78782	0	4.90182
NM_030962.1-5859s1c1	SBF2	511.191	406.356	466.932	822.104	604.792	1518.8	600.974	750.062	581.219
NM_030962.3-354s21c1	SBF2	69.9674	5.19012	23.6977	1.7756	170.083	3.33936	2.58869	24.4585	198.988
NM_031277.1-1509s1c1	RNF17	815.335	2088.57	850.483	1113.3	765.848	416.509	860.241	856.049	737.817
NM_031277.1-1728s1c1	RNF17	938.135	279.045	843.462	261.014	931.18	343.954	905.643	513.63	944.808
NM_031277.1-1974s1c1	RNF17	181.344	67.7769	235.221	129.619	314.986	175.772	219.043	179.363	376.048
NM_031277.1-205s1c1	RNF17	736.8	1205.94	684.6	1180.78	601.466	426.224	675.249	786.75	523.493
NM_031277.1-423s1c1	RNF17	2104.73	1405.3	2712.95	1276.66	1971.16	1751.65	2355.11	2629.29	1831.8
NM_031283.1-511s21c1	TCF7L1	15.707	0.610603	2.63308	0	6.17619	0	0.39826	0	7.66839
NM_031283.1-587s21c1	TCF7L1	0	0.610603	0	0	3.80074	0	0	4.07642	6.68431
NM_031283.1-755s21c1	TCF7L1	44.2651	28.6983	39.4961	1.7756	75.0645	0.607156	5.9739	20.3821	81.4928
NM_031413.2-113s21c1	CECR2	1.42791	0.305301	0.877692	0	9.50184	1.21431	39.6268	44.8407	14.2599
NM_031413.2-1404s21c1	CECR2	0	0	10.5323	0	5.7011	0	0.19913	0	5.01323
NM_031413.2-1457s21c1	CECR2	15.707	3.66362	55.2946	17.756	190.512	198.237	144.17	52.9935	222.16
NM_031413.2-1561s21c1	CECR2	119.944	85.1791	124.632	720.895	351.568	495.743	92.9937	240.509	385.146
NM_031413.2-5384s21c1	CECR2	28.5581	0.915904	2.63308	0	21.3791	0.910735	0	61.1464	31.9547
NM_031439.2-1064s1c1	SOX7	732.516	1684.04	1176.11	727.997	587.689	2316.61	841.125	1267.77	475.161
NM_031439.2-1225s1c1	SOX7	842.465	197.53	743.405	697.812	446.586	613.835	656.531	949.807	345.189
NM_031439.2-140s1c1	SOX7	22.8465	0.610603	17.5538	1.7756	30.4059	1.51789	0	4.07642	32.2703
NM_031439.2-796s1c1	SOX7	878.162	805.385	665.29	1267.78	419.031	551.298	795.325	668.534	318.563
NM_031439.2-950s1c1	SOX7	404.098	922.315	538.903	855.841	239.921	1104.42	521.72	631.846	180.458
NM_031488.3-1502s1c1	L3MBTL2	11.4233	0.915904	30.7192	3.55121	34.6817	1.21431	22.7008	12.2293	47.4214
NM_031488.3-1614s1c1	L3MBTL2	192.767	45.1846	192.215	184.663	90.2675	80.7518	257.077	122.293	91.8164
NM_031488.3-2060s1c1	L3MBTL2	405.525	165.473	301.926	408.389	365.346	164.843	407.818	256.815	376.902
NM_031488.3-416s1c1	L3MBTL2	1586.4	972.08	1641.28	477.637	882.721	1690.93	1416.21	1076.18	608.42
NM_031488.3-776s1c1	L3MBTL2	1427.91	1760.98	1035.68	1495.06	1108.86	2104.71	935.711	1080.25	1089.75
NM_031915.1-1585s1c1	SETDB2	8.56744	196.309	22.82	0	27.0802	0.303578	0.79652	8.15285	22.7823
NM_031915.1-2143s1c1	SETDB2	64.2558	1.83181	79.87	1.7756	43.7085	1.82147	25.4886	28.535	44.8963
NM_031915.1-2466s1c1	SETDB2	536.893	1153.12	528.371	1305.07	386.725	1834.22	497.227	582.929	387.801
NM_031915.1-2681s1c1	SETDB2	185.628	174.022	315.091	456.33	160.581	10.0181	87.0198	167.133	175.073
NM_031915.1-979s1c1	SETDB2	74.2511	1.22121	6.14384	0	28.0304	166.057	0.59739	0	19.793
NM_031923.2-232s21c1	TAF3	1.42791	0.915904	14.9208	0	4.27583	0	0	4.07642	5.1432
NM_031923.2-277s21c1	TAF3	0	0.610603	0	0	4.75092	0	29.4712	0	6.25725
NM_032019.4-1742s1c1	HDAC10	374.111	459.173	258.919	557.539	337.315	278.078	456.804	281.273	296.3
NM_032019.4-2325s1c1	HDAC10	479.777	720.511	383.551	245.033	560.133	467.51	349.274	896.813	552.421
NM_032019.4-2388s1c1	HDAC10	135.651	0.610603	38.6184	5.32681	93.118	2.42863	33.0556	65.2228	79.9517
NM_032019.4-789s1c1	HDAC10	21.4186	0	42.1292	10.6536	19.0037	0.303578	62.5268	24.4585	18.4004
NM_032019.4-822s1c1	HDAC10	135.651	1.52651	119.366	163.355	168.183	2.7322	36.2416	93.7578	188.906
NM_032154.3-455s1c1	PCGF6	385.535	1372.63	572.255	506.047	370.572	537.637	544.62	256.815	346.693
NM_032154.3-472s1c1	PCGF6	269.874	7.02193	273.84	5.32681	209.991	1011.52	313.43	375.031	167.628
NM_032154.3-785s1c1	PCGF6	1676.36	2833.5	2061.7	3004.32	1375.39	2812.96	1926.38	2193.12	1247.24
NM_032164.2-1465s1c1	ZNF394	1089.49	1252.35	1227.01	756.407	746.369	2056.74	1245.56	909.043	529.137
NM_032164.2-1598s21c1	ZNF394	0	0.305301	6.14384	0	25.655	73.1623	0.19913	0	41.1085
NM_032164.2-773s21c1	ZNF394	1.42791	0	7.89923	0	14.2528	0	0.39826	0	13.6843
NM_032188.1-423s1c1	MYST1	99.9535	2.13711	131.654	81.6777	77.44	12.4467	45.6007	36.6878	94.9729
NM_032188.1-577s1c1	MYST1	779.637	427.727	847.85	229.053	491.72	1336.05	982.905	639.999	446.66
NM_032188.1-781s1c1	MYST1	142.791	2.74771	154.474	854.065	82.666	417.724	206.099	146.751	88.1771
NM_032196.3-1111s1c1	INO80	394.102	701.277	365.998	289.423	343.491	305.4	337.923	366.878	377.626
NM_032196.3-1186s1c1	INO80	1569.27	3691.4	1580.72	2437.9	1209.58	1687.89	1717.1	1989.3	1164.81
NM_032196.3-2529s1c1	INO80	342.698	685.402	389.695	30.1852	390.526	1333.92	334.538	762.291	395.952
NM_032199.1-3466s1c1	ARID5B	41.4093	2.74771	76.3592	0	55.5858	3.33936	22.3025	12.2293	61.6813
NM_032199.1-3513s21c1	ARID5B	7.13953	0.305301	13.1654	147.375	39.4326	180.933	0.19913	28.535	48.944
NM_032199.1-3666s21c1	ARID5B	171.349	426.506	157.985	188.214	268.902	1015.47	53.3668	423.948	304.582
NM_032217.3-2085s21c1	ANKRD17	392.674	89.4533	343.178	209.521	504.548	910.735	260.462	595.158	559.588
NM_032217.3-4258s1c1	ANKRD17	491.2	9.15904	499.407	142.048	408.104	10.3217	454.813	228.28	349.051
NM_032217.3-4258s21c1	ANKRD17	412.665	7.93784	500.284	142.048	435.184	7.58946	456.207	232.356	352.839
NM_032221.3-1211s1c1	CHD6	489.772	523.897	423.047	520.252	442.786	152.7	505.591	782.674	455.795
NM_032221.3-2255s1c1	CHD6	12.8512	1.22121	1.75538	1.7756	35.1568	1.21431	0.59739	8.15285	32.7531
NM_032221.3-4784s1c1	CHD6	188.484	731.807	291.394	504.271	162.006	666.354	203.511	476.942	165.808
NM_032221.3-4799s1c1	CHD6	139.935	4.27422	165.884	316.057	130.175	2.42863	86.6215	101.911	91.2965
NM_032221.3-8403s1c1	CHD6	38.5535	0.610603	24.5754	0	8.55165	0.303578	0.19913	4.07642	14.427
NM_032290.1-140s1c1	ANKRD32	546.888	1050.85	635.449	1798.69	804.806	340.918	352.858	432.101	811.289
NM_032290.1-47s1c1	ANKRD32	238.46	6.10603	305.437	8.87801	257.975	8.50019	182.204	158.981	255.192
NM_032290.1-641s1c1	ANKRD32	592.581	310.186	732.873	532.681	516.9	289.917	913.409	525.859	465.116
NM_032306.2-899s1c1	ALKBH7	1.42791	0.305301	0.877692	140.273	3.32564	136.307	0.19913	8.15285	7.12993
NM_032306.2-917s1c1	ALKBH7	117.088	91.8957	101.812	3.55121	122.574	74.9838	13.1426	142.675	123.066
NM_032306.2-929s1c1	ALKBH7	119.944	287.899	112.345	149.151	118.773	366.722	126.049	195.668	124.792
NM_032329.4-131s1c1	ING5	676.828	1131.14	641.593	1102.65	564.884	1579.21	964.386	741.909	498.167
NM_032329.4-250s1c1	ING5	269.874	165.779	229.078	12.4292	73.1641	343.043	101.357	350.573	81.957
NM_032329.4-340s1c1	ING5	197.051	95.254	183.438	198.868	159.156	355.187	166.473	154.904	153.646
NM_032329.4-508s1c1	ING5	1347.94	1612.6	1309.52	2354.45	1074.18	1037.93	1459.62	1165.86	994.773
NM_032329.4-56s1c1	ING5	1395.06	1886.46	1118.18	925.089	879.395	871.573	1579.5	1642.8	656.547
NM_032335.1-456s1c1	PHF6	392.674	622.51	386.184	639.217	536.379	535.816	491.453	892.737	488.437
NM_032335.1-917s1c1	PHF6	315.567	622.51	427.436	204.194	479.368	444.742	550.793	326.114	501.694
NM_032335.3-231s21c1	PHF6	1.42791	103.192	12.2877	71.0241	19.9539	0.303578	0.59739	16.3057	23.0052
NM_032373.3-1449s21c1	PCGF5	68.5395	2.44241	117.611	319.609	224.718	284.453	235.571	342.42	218.67
NM_032373.3-870s21c1	PCGF5	92.8139	55.2595	74.6038	15.9804	317.361	8.80377	101.755	138.598	371.926
NM_032373.3-989s21c1	PCGF5	297.005	448.793	311.581	12.4292	530.678	416.813	158.308	146.751	678.569
NM_032438.1-1347s1c1	L3MBTL3	556.884	449.709	698.643	1374.32	443.736	938.057	608.342	729.68	381.154
NM_032438.1-1702s1c1	L3MBTL3	469.781	217.375	500.284	346.243	314.986	269.577	612.125	399.49	264.903
NM_032438.1-1993s1c1	L3MBTL3	452.646	606.329	507.306	234.38	372.947	1114.74	442.068	354.649	388.637
NM_032438.1-4010s1c1	L3MBTL3	482.632	106.55	373.897	575.295	296.932	2717.63	289.336	884.584	263.789
NM_032438.1-603s1c1	L3MBTL3	32.8418	124.258	147.452	65.6973	64.1374	421.974	118.681	122.293	63.241
NM_032482.1-1218s1c1	DOT1L	466.925	228.671	502.917	1015.64	327.338	779.589	600.377	741.909	302.539
NM_032482.1-732s1c1	DOT1L	873.879	610.297	898.756	656.973	767.273	72.2516	951.841	619.617	662.656
NM_032482.2-731s21c1	DOT1L	9.99535	0.305301	29.8415	0	32.7813	0	8.36346	8.15285	39.6602
NM_032522.2-1142s1c1	ZBTB37	608.288	395.06	661.78	131.395	830.461	28.8399	494.24	505.477	926.909
NM_032522.2-406s1c1	ZBTB37	155.642	352.928	195.725	30.1852	212.366	240.13	204.307	375.031	258.683
NM_032522.2-818s1c1	ZBTB37	346.981	121.51	215.912	127.843	252.274	167.879	356.044	370.955	277.492
NM_032522.2-928s1c1	ZBTB37	815.335	131.89	782.901	99.4338	559.183	366.115	882.345	440.254	550.174
NM_032522.2-943s1c1	ZBTB37	399.814	497.947	346.688	429.696	358.694	308.132	465.167	542.165	378.796
NM_032647.2-211s1c1	CBX2	149.93	291.258	65.8269	60.3705	76.0147	108.377	2.78782	89.6813	88.2514
NM_032647.2-279s1c1	CBX2	609.716	145.934	725.851	381.755	541.605	320.882	744.347	411.719	541.41
NM_032647.2-647s1c1	CBX2	869.595	1230.98	865.404	550.437	730.691	445.349	1118.11	990.571	691.324
NM_032647.2-657s1c1	CBX2	2.85581	0.915904	0	0	23.7546	0.910735	27.0817	8.15285	32.9573
NM_032647.2-81s1c1	CBX2	212.758	559.312	223.811	181.111	236.121	95.9307	120.474	150.828	272.404
NM_032673.1-459s1c1	PCGF1	144.219	6.71663	118.488	7.10241	216.167	9.10735	280.972	191.592	215.959
NM_032673.1-469s1c1	PCGF1	739.656	599.307	897.001	841.636	663.228	1594.39	625.666	758.215	617.927
NM_032673.1-554s1c1	PCGF1	1139.47	1388.51	1100.63	1775.6	1249.49	474.493	883.141	1157.7	1267.01
NM_032693.2-335s21c1	NAA11	124.228	231.418	147.452	648.095	328.288	4.2501	23.2982	105.987	376.846
NM_032693.2-530s21c1	NAA11	88.5302	221.954	86.8915	85.2289	238.971	289.614	82.6389	146.751	240.876
NM_032693.2-605s21c1	NAA11	54.2604	3.05301	13.1654	3.55121	112.597	102.913	7.36781	16.3057	137.641
NM_032693.2-827s21c1	NAA11	27.1302	2.13711	38.6184	1.7756	58.9114	1.21431	64.5181	52.9935	60.6972
NM_032693.2-951s21c1	NAA11	225.609	792.257	315.969	593.051	688.883	1445.64	224.021	260.891	827.09
NM_032701.2-299s1c1	SUV420H2	368.4	449.709	301.926	630.339	472.716	325.739	210.679	366.878	560.201
NM_032701.2-670s1c1	SUV420H2	471.209	402.387	457.277	62.1461	465.59	356.097	545.417	485.095	458.766
NM_032701.2-688s1c1	SUV420H2	238.46	4.57952	216.79	106.536	145.378	3.64294	91.7989	36.6878	132.238
NM_032701.2-874s1c1	SUV420H2	562.595	1656.57	751.304	1669.07	660.378	1832.7	684.011	778.597	523.14
NM_032701.2-880s1c1	SUV420H2	418.377	650.903	337.034	211.297	532.578	255.006	453.618	281.273	567.033
NM_032778.3-1616s1c1	MINA	663.976	16.4863	662.657	177.56	535.904	195.201	702.729	456.56	505.501
NM_032778.3-610s1c1	MINA	122.8	8.24314	141.308	72.7997	263.201	305.4	241.146	179.363	294.499
NM_032778.3-895s1c1	MINA	99.9535	247.294	122.877	0	207.615	460.528	286.349	244.585	193.566
NM_032778.4-2014s21c1	MINA	27.1302	1.52651	21.0646	0	114.022	133.271	103.747	114.14	153.015
NM_032778.4-903s21c1	MINA	121.372	8.24314	155.351	88.7801	270.327	309.346	240.748	195.668	303.727
NM_032807.3-1595s1c1	FBXO18	0	0.305301	1.75538	0	24.2297	0.303578	0.79652	4.07642	17.1564
NM_032807.3-1982s1c1	FBXO18	0	0	0	0	0.475092	0	0	0	0.204243
NM_032807.3-251s1c1	FBXO18	22.8465	171.274	41.2515	0	11.4022	1.82147	45.2025	89.6813	17.1935
NM_032807.3-2660s1c1	FBXO18	8.56744	1.52651	35.1077	0	73.6392	1.21431	30.0686	122.293	62.7396
NM_032807.3-834s1c1	FBXO18	18.5628	1.22121	31.5969	1.7756	37.5323	1.51789	35.6442	36.6878	44.7106
NM_032858.1-1047s1c1	MAEL	27.1302	0	0	0	0.950184	0	0	0	1.87532
NM_032858.1-1139s1c1	MAEL	79.9628	1.22121	11.41	131.395	40.3828	2.12505	76.0676	36.6878	50.9678
NM_032858.1-1252s1c1	MAEL	711.097	517.791	560.845	365.774	502.647	138.432	483.288	334.267	488.679
NM_032858.1-561s1c1	MAEL	157.07	301.638	126.388	465.208	126.85	112.324	53.7651	101.911	150.954
NM_032858.1-849s1c1	MAEL	381.251	232.945	453.767	129.619	378.648	11.2324	428.129	240.509	390.791
NM_032878.2-72s1c1	ALKBH6	0	0	0	0	0	0	0	0	0.037135
NM_032878.3-146s21c1	ALKBH6	0	0	0	0	0.475092	0	0	0	0.278513
NM_032878.3-334s21c1	ALKBH6	0	0	0	0	0	0	0	0	0.389918
NM_032944.1-1214s1c1	STK31	0	0	3.51077	0	0.950184	0	0.19913	73.3756	1.72678
NM_032944.2-557s21c1	STK31	0	0.305301	0	0	0.475092	0	0	0	2.72943
NM_032944.x-1810s1c1	STK31	0	0	4.38846	0	0	0	0	0	0.501323
NM_033326.1-1630s1c1	SOX6	34.2698	103.802	49.1507	55.0437	55.1107	149.057	2.98695	40.7642	55.2755
NM_033326.1-1855s1c1	SOX6	14.2791	0	1.75538	0	5.22601	0	0.39826	4.07642	4.54904
NM_033326.1-230s1c1	SOX6	0	0	0	0	2.85055	0	0	8.15285	3.80634
NM_033326.1-386s1c1	SOX6	0	0	0	0	0	0	0	0	0.204243
NM_033326.1-570s1c1	SOX6	0	0	0	0	4.27583	0.303578	0	0	4.06629
NM_033418.1-1151s1c1	C1orf156	175.632	94.6434	329.134	44.3901	233.745	10.9288	351.464	171.21	219.691
NM_033418.1-793s1c1	C1orf156	889.586	881.71	868.915	1603.37	760.622	1108.06	1012.58	909.043	706.717
NM_033418.1-868s1c1	C1orf156	1083.78	40.9104	1176.98	937.518	1127.39	37.9473	1178.05	827.514	1144.13
NM_033512.2-1070s21c1	TSPYL5	8.56744	0.305301	21.0646	376.428	48.9345	1.51789	0.39826	36.6878	53.753
NM_033512.2-1226s21c1	TSPYL5	179.916	1328.06	179.049	328.487	512.149	744.07	93.591	778.597	593.956
NM_033512.2-1814s21c1	TSPYL5	17.1349	1.83181	26.3308	1.7756	92.6429	1.82147	1.9913	12.2293	113.763
NM_052821.3-1213s1c1	WDR5	776.781	16.181	531.881	28.4096	642.324	46.751	562.144	366.878	671.42
NM_052821.3-182s1c1	WDR5	47.1209	67.1663	64.0715	1.7756	52.2601	1.82147	34.4495	16.3057	60.3073
NM_052821.3-508s1c1	WDR5	111.377	245.462	100.935	175.785	105.47	146.021	13.5408	36.6878	92.5591
NM_052897.3-1332s1c1	MBD6	1145.18	1688.32	911.922	1605.14	939.257	565.263	1081.67	1565.35	832.4
NM_052897.3-1895s1c1	MBD6	1293.68	1726.78	1390.26	1200.31	982.965	1757.11	1584.87	1202.55	806.517
NM_052897.3-2234s1c1	MBD6	227.037	106.855	252.775	124.292	355.369	91.9842	167.667	297.579	378.87
NM_052897.3-2912s1c1	MBD6	1376.5	1935.61	1514.02	1594.49	1099.36	983.593	1447.48	1610.19	1016.94
NM_052897.3-678s1c1	MBD6	104.237	259.201	185.193	214.848	165.332	160.289	243.536	232.356	191.338
NM_052928.1-3135s1c1	SMYD4	449.791	617.625	437.968	474.086	454.188	779.285	396.866	725.604	470.092
NM_052928.2-1391s21c1	SMYD4	601.149	1604.36	524.86	1040.5	820.484	810.25	365.802	1023.18	913.782
NM_052928.2-2493s21c1	SMYD4	72.8232	484.208	84.2584	305.404	143.003	315.114	99.1667	122.293	177.264
NM_057161.2-1135s1c1	KLHDC3	1035.23	1679.46	852.239	912.66	769.174	949.896	1011.58	1218.85	678.457
NM_057161.2-1204s1c1	KLHDC3	111.377	0.610603	76.3592	1.7756	81.7158	94.4128	33.8521	4.07642	45.5833
NM_057161.2-294s1c1	KLHDC3	516.902	7.63253	416.026	83.4533	304.059	49.1797	665.492	264.968	214.343
NM_057161.2-797s1c1	KLHDC3	39.9814	1.83181	50.0284	0	28.5055	137.825	34.2503	32.6114	28.8911
NM_057161.2-976s1c1	KLHDC3	495.484	650.903	629.305	642.768	325.913	1845.76	456.406	595.158	294.722
NM_058243.1-1707s1c1	BRD4	709.669	186.844	846.973	159.804	903.625	519.422	1165.71	819.361	947.482
NM_058243.1-4626s1c1	BRD4	1347.94	106.855	1218.24	799.021	791.503	71.3409	1245.36	1088.41	691.027
NM_058243.2-646s21c1	BRD4	39.9814	1.83181	7.02154	1.7756	56.5359	0.303578	41.2199	12.2293	72.469
NM_080649.1-1305s1c1	APEX1	1969.08	2141.08	1841.4	738.651	1510.32	1067.68	2148.61	1593.88	1330.27
NM_080649.1-497s1c1	APEX1	3222.78	4400.61	2403.12	2949.28	1840.98	2484.18	2927.01	2307.26	1629.11
NM_080649.1-609s1c1	APEX1	1313.67	2793.81	1505.24	2237.26	1320.76	967.504	1135.84	1920	1416.91
NM_133458.1-2083s1c1	ZFP90	2620.21	728.754	3096.5	1580.29	1655.22	304.185	3175.72	1508.28	1278.47
NM_133458.2-1308s21c1	ZFP90	1123.76	1993.62	877.692	1056.48	1504.14	5870.29	878.76	2596.68	1577.64
NM_133458.2-1940s21c1	ZFP90	7.13953	1.52651	11.41	44.3901	34.2066	2.12505	0.79652	0	48.2013
NM_133458.2-614s21c1	ZFP90	152.786	250.347	114.1	344.467	295.982	245.291	3.58434	130.446	332.656
NM_133458.2-699s21c1	ZFP90	78.5349	7.32723	65.8269	404.837	178.635	147.235	18.9173	40.7642	236.773
NM_133491.2-305s1c1	SAT2	254.167	12.5174	377.408	97.6582	341.116	172.736	250.705	301.655	347.732
NM_133491.2-359s1c1	SAT2	1626.39	2039.41	1666.74	2011.76	1239.04	3609.24	1492.48	2433.63	1070.31
NM_133491.2-368s1c1	SAT2	218.47	248.515	165.884	312.506	220.443	8.80377	220.835	444.33	205.524
NM_133491.2-470s1c1	SAT2	1063.79	1150.68	1036.55	1647.76	1000.07	142.985	927.547	872.355	906.8
[truncated: 301 more rows]
